# Supplementary material for: Nitrate and ammonium lead to distinct global dynamic phosphorylation patterns when resupplied to nitrogen-starved Arabidopsis seedlings
Source: Plant J. 2012 Jan 20;69(6):978–95. doi: 10.1111/j.1365-313X.2011.04848.x (PMC3380553; doi:10.1111/j.1365-313X.2011.04848.x)
Supplement: Supplementary file 10 [file tpj0069-0978-SD10.txt]

Experiment Replica	compartment	treatment_time	Accession number	Description	Sequence	MCR (Mass charge ratio) [Th]	Measured mass [Da]	Charge	Score	Modifications	Left flanking AA	Right flanking AA	PTM score	Sequence with modification	Redundant protein hits
11	membrane	nh4_5	AT1G01100.1	60S acidic ribosomal protein P1 (RPP1A)	KDEPAEESDGDLGFGLFD	1010.909561	2019.80457	2	58	1phosST	K	-	139.18	KDEPAEE(pS)DGDLGFGLFD	AT1G01100.2, AT4G00810.1, AT4G00810.2, AT5G47700.1, AT5G47700.2
14	soluble	no3	AT1G01100.1	60S acidic ribosomal protein P1 (RPP1A)	KDEPAEESDGDLGFGLFD	1010.899814	2019.785076	2	66	1pS	K	-		KDEPAEE(pS)DGDLGFGLFD	AT1G01100.2, AT4G00810.1, AT4G00810.2, AT5G47700.1, AT5G47700.2
9	soluble	kcl_30	AT1G01450.1	protein kinase-related	LFPSSLLDNTK	697.801765	1393.588978	2	20	2phosST	K	D	36.85	LFPS(pS)LLDN(pT)K	AT1G01450.1
9	soluble	nh4_5	AT1G01450.1	protein kinase-related	LFPSSLLDNTK	697.801014	1393.587476	2	16	2phosST	K	D	36.85	LFPS(pS)LLDN(pT)K	AT1G01450.1
9	soluble	nh4_30	AT1G01450.1	protein kinase-related	LFPSSLLDNTK	697.802545	1393.590538	2	16	2phosST	K	D	36.85	LFPS(pS)LLDN(pT)K	AT1G01450.1
9	soluble	nh4_10	AT1G01580.1	FRO2 (FERRIC REDUCTION OXIDASE 2); ferric-chelate reductase	ILPSDTMELTFSK	789.357079	1576.699606	2	18	1Met(ox) 1phosST	R	N	40.85	ILPSDT(oxM)EL(t)F(s)K	AT1G01580.1
9	soluble	kcl_30	AT1G01580.1	FRO2 (FERRIC REDUCTION OXIDASE 2); ferric-chelate reductase	ILPSDTMELTFSK	789.356398	1576.698244	2	15	1Met(ox) 1phosST	R	N	40.85	ILPSDT(oxM)EL(t)F(s)K	AT1G01580.1
11	membrane	kcl_10	AT1G01730.1	similar to unnamed protein product [Vitis vinifera] (GB:CAO39582.1)	ATTTTTTTTSVLRSSETEK	1047.998201	2093.98185	2	20	1phosST	K	H	36.43	ATTTTTTTTSVLR(s)(s)E(t)EK	AT1G01450.1
11	membrane	nh4_30	AT1G01730.1	similar to unnamed protein product [Vitis vinifera] (GB:CAO39582.1)	ATTTTTTTTSVLRSSETEK	1047.999185	2093.983818	2	20	1phosST	K	H	36.43	ATTTTTTTTSVLR(s)(s)E(t)EK	AT1G01450.1
11	membrane	kcl_3	AT1G01730.1	similar to unnamed protein product [Vitis vinifera] (GB:CAO39582.1)	ATTTTTTTTSVLRSSETEK	1047.998568	2093.982584	2	20	1phosST	K	H	36.43	ATTTTTTTTSVLR(s)(s)E(t)EK	AT1G01450.1
11	membrane	kcl_5	AT1G01730.1	similar to unnamed protein product [Vitis vinifera] (GB:CAO39582.1)	ATTTTTTTTSVLRSSETEK	1047.998054	2093.981556	2	20	1phosST	K	H	36.43	ATTTTTTTTSVLR(s)(s)E(t)EK	AT1G01450.1
11	membrane	k	AT1G01730.1	similar to unnamed protein product [Vitis vinifera] (GB:CAO39582.1)	ATTTTTTTTSVLRSSETEK	1047.997776	2093.981	2	18	1phosST	K	H	36.43	ATTTTTTTTSVLR(s)(s)E(t)EK	AT1G01450.1
2	membrane	no3_3	AT1G01830.1	armadillo/beta-catenin repeat family protein	MMVSYGAIGYLK	706.821733	1411.628914	2	17	1phos	K	K	51.74	MMVSYGAIG(pY)LK	AT1G01830.1, AT1G01830.2, AT1G01830.3
6	membrane	k	AT1G02090.1	FUS5 (FUSCA 5); MAP kinase kinase	VLPYDTLMVELDVSNVR	1061.983443	2121.952334	2	24	2phos	K	E	40.26	VLPYD(pT)LMVELDV(pS)NVR	AT1G02090.1, AT1G02090.2, AT1G02090.3
14	soluble	no3	AT1G02280.1	GTP-binding protein (TOC33)	TIDVLLYVDR	643.826386	1285.63822	2	22	1pY	R	L		TIDVLL(pY)VDR	AT1G02280.1, AT5G05000.1, AT5G05000.2, AT5G05000.3, AT1G02280.2
9	soluble	nh4_30	AT1G02380.1	similar to unknown protein [Arabidopsis thaliana] (TAIR:AT4G01960.1); similar to hypothetical prot	DENRVETSSQSLDLSEK	1048.923086	2095.83162	2	21	2phosST	R	K	41.11	DENRVETS(pS)QSLDL(pS)EK	AT1G02380.1
9	soluble	k	AT1G02380.1	similar to unknown protein [Arabidopsis thaliana] (TAIR:AT4G01960.1); similar to hypothetical prot	DENRVETSSQSLDLSEK	1048.922144	2095.829736	2	17	2phosST	R	K	41.11	DENRVETS(pS)QSLDL(pS)EK	AT1G02380.1
9	soluble	nh4_30	AT1G02630.1	equilibrative nucleoside transporter, putative (ENT8)	SATWACIVR	572.252421	1142.49029	2	15	1phosST	K	L	44.9	SA(pT)WACIVR	AT1G02630.1, AT1G02630.2
11	soluble	full	AT1G04010.1	phosphatidylcholine-sterol O-acyltransferase	LTFETALKLR	636.338512	1270.662472	2	16	1phosST	K	G	48.2	L(pT)FETALKLR	AT1G04010.1
10	soluble	full	AT1G04010.1	phosphatidylcholine-sterol O-acyltransferase	LTFETALKLR	636.337421	1270.66029	2	26	1phosST	K	G	73.26	L(pT)FETALKLR	AT1G04010.1
10	soluble	nh4_5	AT1G04010.1	phosphatidylcholine-sterol O-acyltransferase	LTFETALKLR	636.337586	1270.66062	2	22	1phosST	K	G	73.26	L(pT)FETALKLR	AT1G04010.1
10	soluble	kcl_5	AT1G04010.1	phosphatidylcholine-sterol O-acyltransferase	LTFETALKLR	636.33531	1270.656068	2	16	1phosST	K	G	73.26	L(pT)FETALKLR	AT1G04010.1
10	soluble	full	AT1G04010.1	phosphatidylcholine-sterol O-acyltransferase	LTFETALKLR	636.340185	1270.665818	2	16	1phosST	K	G	73.26	L(pT)FETALKLR	AT1G04010.1
10	soluble	nh4_5	AT1G04010.1	phosphatidylcholine-sterol O-acyltransferase	LTFETALKLR	636.337421	1270.660289	2	99	1phosST	K	G	73.26	L(pT)FETALKLR	AT1G04010.1
10	soluble	k	AT1G04010.1	phosphatidylcholine-sterol O-acyltransferase	LTFETALKLR	636.337421	1270.660289	2	99	1phosST	K	G	73.26	L(pT)FETALKLR	AT1G04010.1
10	soluble	no3_3	AT1G04010.1	phosphatidylcholine-sterol O-acyltransferase	LTFETALKLR	636.337421	1270.660289	2	99	1phosST	K	G	73.26	L(pT)FETALKLR	AT1G04010.1
10	soluble	no3_5	AT1G04010.1	phosphatidylcholine-sterol O-acyltransferase	LTFETALKLR	636.337421	1270.660289	2	99	1phosST	K	G	73.26	L(pT)FETALKLR	AT1G04010.1
10	soluble	kcl_10	AT1G04010.1	phosphatidylcholine-sterol O-acyltransferase	LTFETALKLR	636.337421	1270.660289	2	99	1phosST	K	G	73.26	L(pT)FETALKLR	AT1G04010.1
10	soluble	nh4_10	AT1G04010.1	phosphatidylcholine-sterol O-acyltransferase	LTFETALKLR	636.337421	1270.660289	2	99	1phosST	K	G	73.26	L(pT)FETALKLR	AT1G04010.1
10	soluble	no3_10	AT1G04010.1	phosphatidylcholine-sterol O-acyltransferase	LTFETALKLR	636.337421	1270.660289	2	99	1phosST	K	G	73.26	L(pT)FETALKLR	AT1G04010.1
10	soluble	no3_30	AT1G04010.1	phosphatidylcholine-sterol O-acyltransferase	LTFETALKLR	636.337421	1270.660289	2	99	1phosST	K	G	73.26	L(pT)FETALKLR	AT1G04010.1
10	soluble	kcl_5	AT1G04010.1	phosphatidylcholine-sterol O-acyltransferase	LTFETALKLR	636.337421	1270.660289	2	99	1phosST	K	G	73.26	L(pT)FETALKLR	AT1G04010.1
10	soluble	no3_30	AT1G04010.1	phosphatidylcholine-sterol O-acyltransferase	LTFETALKLR	636.337421	1270.660289	2	99	1phosST	K	G	73.26	L(pT)FETALKLR	AT1G04010.1
10	soluble	nh4_10	AT1G04010.1	phosphatidylcholine-sterol O-acyltransferase	LTFETALKLR	636.337421	1270.660289	2	99	1phosST	K	G	73.26	L(pT)FETALKLR	AT1G04010.1
10	soluble	k	AT1G04010.1	phosphatidylcholine-sterol O-acyltransferase	LTFETALKLR	636.337421	1270.660289	2	99	1phosST	K	G	73.26	L(pT)FETALKLR	AT1G04010.1
10	soluble	kcl_10	AT1G04010.1	phosphatidylcholine-sterol O-acyltransferase	LTFETALKLR	636.337421	1270.660289	2	99	1phosST	K	G	73.26	L(pT)FETALKLR	AT1G04010.1
10	soluble	no3_3	AT1G04010.1	phosphatidylcholine-sterol O-acyltransferase	LTFETALKLR	636.337421	1270.660289	2	99	1phosST	K	G	73.26	L(pT)FETALKLR	AT1G04010.1
10	soluble	no3_5	AT1G04010.1	phosphatidylcholine-sterol O-acyltransferase	LTFETALKLR	636.337421	1270.660289	2	99	1phosST	K	G	73.26	L(pT)FETALKLR	AT1G04010.1
9	soluble	k	AT1G04120.1	ATMRP5 (Arabidopsis thaliana multidrug resistance-associated protein 5)	SSFISCILGEIPKISGEVR	1166.499468	2330.984384	2	17	3phosST	K	I	46.04	(pS)(pS)FISCILGEIPKI(pS)GEVR	AT1G04120.1
9	soluble	kcl_5	AT1G04120.1	ATMRP5 (Arabidopsis thaliana multidrug resistance-associated protein 5)	SSFISCILGEIPKISGEVR	1166.500328	2330.986104	2	17	3phosST	K	I	46.04	(pS)(pS)FISCILGEIPKI(pS)GEVR	AT1G04120.1
9	soluble	nh4_3	AT1G04210.1	leucine-rich repeat family protein / protein kinase family protein	SSALTLLSEISGLKCLTR	1015.014034	2028.013516	2	20	1phosST	R	L	37.14	SSALTLLSEISGLKCL(pT)R	AT1G04210.1
9	soluble	kcl_30	AT1G04210.1	leucine-rich repeat family protein / protein kinase family protein	SSALTLLSEISGLKCLTR	1015.018857	2028.023162	2	17	1phosST	R	L	37.14	SSALTLLSEISGLKCL(pT)R	AT1G04210.1
10	soluble	nh4_5	AT1G04210.1	leucine-rich repeat family protein / protein kinase family protein	SSALTLLSEISGLKCLTR	1015.016668	2028.018784	2	25	1phosST	R	L	53.79	SSALTLLSEISGLKCL(pT)R	AT1G04210.1
10	soluble	k	AT1G04210.1	leucine-rich repeat family protein / protein kinase family protein	SSALTLLSEISGLKCLTR	1015.016583	2028.018614	2	20	1phosST	R	L	53.79	SSALTLLSEISGLKCL(pT)R	AT1G04210.1
10	soluble	no3_3	AT1G04210.1	leucine-rich repeat family protein / protein kinase family protein	SSALTLLSEISGLKCLTR	1015.0162	2028.017848	2	19	1phosST	R	L	53.79	SSALTLLSEISGLKCL(pT)R	AT1G04210.1
10	soluble	no3_5	AT1G04210.1	leucine-rich repeat family protein / protein kinase family protein	SSALTLLSEISGLKCLTR	1015.016212	2028.017872	2	18	1phosST	R	L	53.79	SSALTLLSEISGLKCL(pT)R	AT1G04210.1
10	soluble	full	AT1G04210.1	leucine-rich repeat family protein / protein kinase family protein	SSALTLLSEISGLKCLTR	1015.016662	2028.018772	2	16	1phosST	R	L	53.79	SSALTLLSEISGLKCL(pT)R	AT1G04210.1
10	soluble	kcl_5	AT1G04210.1	leucine-rich repeat family protein / protein kinase family protein	SSALTLLSEISGLKCLTR	1015.016668	2028.018783	2	99	1phosST	R	L	53.79	SSALTLLSEISGLKCL(pT)R	AT1G04210.1
10	soluble	nh4_5	AT1G04210.1	leucine-rich repeat family protein / protein kinase family protein	SSALTLLSEISGLKCLTR	1015.016668	2028.018783	2	99	1phosST	R	L	53.79	SSALTLLSEISGLKCL(pT)R	AT1G04210.1
10	soluble	k	AT1G04210.1	leucine-rich repeat family protein / protein kinase family protein	SSALTLLSEISGLKCLTR	1015.016668	2028.018783	2	99	1phosST	R	L	53.79	SSALTLLSEISGLKCL(pT)R	AT1G04210.1
10	soluble	no3_3	AT1G04210.1	leucine-rich repeat family protein / protein kinase family protein	SSALTLLSEISGLKCLTR	1015.016668	2028.018783	2	99	1phosST	R	L	53.79	SSALTLLSEISGLKCL(pT)R	AT1G04210.1
10	soluble	no3_5	AT1G04210.1	leucine-rich repeat family protein / protein kinase family protein	SSALTLLSEISGLKCLTR	1015.016668	2028.018783	2	99	1phosST	R	L	53.79	SSALTLLSEISGLKCL(pT)R	AT1G04210.1
10	soluble	kcl_10	AT1G04210.1	leucine-rich repeat family protein / protein kinase family protein	SSALTLLSEISGLKCLTR	1015.016668	2028.018783	2	99	1phosST	R	L	53.79	SSALTLLSEISGLKCL(pT)R	AT1G04210.1
10	soluble	nh4_10	AT1G04210.1	leucine-rich repeat family protein / protein kinase family protein	SSALTLLSEISGLKCLTR	1015.016668	2028.018783	2	99	1phosST	R	L	53.79	SSALTLLSEISGLKCL(pT)R	AT1G04210.1
10	soluble	no3_10	AT1G04210.1	leucine-rich repeat family protein / protein kinase family protein	SSALTLLSEISGLKCLTR	1015.016668	2028.018783	2	99	1phosST	R	L	53.79	SSALTLLSEISGLKCL(pT)R	AT1G04210.1
10	soluble	no3_30	AT1G04210.1	leucine-rich repeat family protein / protein kinase family protein	SSALTLLSEISGLKCLTR	1015.016668	2028.018783	2	99	1phosST	R	L	53.79	SSALTLLSEISGLKCL(pT)R	AT1G04210.1
10	soluble	full	AT1G04210.1	leucine-rich repeat family protein / protein kinase family protein	SSALTLLSEISGLKCLTR	1015.016668	2028.018783	2	99	1phosST	R	L	53.79	SSALTLLSEISGLKCL(pT)R	AT1G04210.1
10	soluble	kcl_5	AT1G04210.1	leucine-rich repeat family protein / protein kinase family protein	SSALTLLSEISGLKCLTR	1015.016668	2028.018783	2	99	1phosST	R	L	53.79	SSALTLLSEISGLKCL(pT)R	AT1G04210.1
10	soluble	no3_30	AT1G04210.1	leucine-rich repeat family protein / protein kinase family protein	SSALTLLSEISGLKCLTR	1015.016668	2028.018783	2	99	1phosST	R	L	53.79	SSALTLLSEISGLKCL(pT)R	AT1G04210.1
10	soluble	nh4_10	AT1G04210.1	leucine-rich repeat family protein / protein kinase family protein	SSALTLLSEISGLKCLTR	1015.016668	2028.018783	2	99	1phosST	R	L	53.79	SSALTLLSEISGLKCL(pT)R	AT1G04210.1
10	soluble	kcl_10	AT1G04210.1	leucine-rich repeat family protein / protein kinase family protein	SSALTLLSEISGLKCLTR	1015.016668	2028.018783	2	99	1phosST	R	L	53.79	SSALTLLSEISGLKCL(pT)R	AT1G04210.1
11	soluble	kcl_3	AT1G04210.1	leucine-rich repeat family protein / protein kinase family protein	SSALTLLSEISGLKCLTR	1015.013583	2028.012614	2	16	1phosST	R	L	53.79	SSALTLLSEISGLKCL(pT)R	AT1G04210.1
11	soluble	full	AT1G04210.1	leucine-rich repeat family protein / protein kinase family protein	SSALTLLSEISGLKCLTR	1015.024566	2028.03458	2	16	1phosST	R	L	53.79	SSALTLLSEISGLKCL(pT)R	AT1G04210.1
11	soluble	kcl_30	AT1G04210.1	leucine-rich repeat family protein / protein kinase family protein	SSALTLLSEISGLKCLTR	1015.01981	2028.025068	2	16	1phosST	R	L	53.79	SSALTLLSEISGLKCL(pT)R	AT1G04210.1
11	soluble	kcl_10	AT1G04210.1	leucine-rich repeat family protein / protein kinase family protein	SSALTLLSEISGLKCLTR	1015.014847	2028.015142	2	15	1phosST	R	L	53.79	SSALTLLSEISGLKCL(pT)R	AT1G04210.1
2	membrane	k	AT1G04445.1	zinc finger (C2H2 type) family protein	FLLPKMPPTTMPETPK	636.649501	1906.926675	3	16	1phos	K	L	48.06	FLLPKMPP(pT)TMPETPK	AT1G04445.1
9	soluble	kcl_30	AT1G04710.1	acetyl-CoA C-acyltransferase, putative / 3-ketoacyl-CoA thiolase, putative	AASATASGKFK	559.760956	1117.50736	2	19	1phosST	K	D	39.19	AA(pS)ATASGKFK	AT1G04710.1
9	soluble	nh4_30	AT1G04710.1	acetyl-CoA C-acyltransferase, putative / 3-ketoacyl-CoA thiolase, putative	AASATASGKFK	559.760218	1117.505884	2	18	1phosST	K	D	39.19	AA(pS)ATASGKFK	AT1G04710.1
14	membrane	no3	AT1G05150.1	calcium-binding EF hand family protein	DNDVPVSYSGSGGPTK	830.3408	1658.681532	2	23	1pY	R	S		DNDVPVS(pY)SGSGGPTK	AT1G05150.1
4	membrane	k	AT1G05690.1	BT3 (BTB and TAZ domain protein 3); protein binding / transcription regulator	KPSSLMRLVPK	676.361012	1350.707472	2	16	1Met(ox) 1phos	R	E	45.48	KP(s)(s)L(oxM)RLVPK	AT1G05690.1
3	soluble	no3_30	AT1G05700.1	leucine-rich repeat protein kinase, putative	SIPFTAQR	500.23646	998.458368	2	18	1phosST		K	34.11	SIPF(pT)AQR	AT1G05700.1
1	membrane	no3_30	AT1G05790.1	lipase class 3 family protein	YVSRDGLPR	571.775749	1141.536946	2	17	1phosST	K	N	40.47	YV(pS)RDGLPR	AT1G05790.1
9	soluble	nh4_5	AT1G05870.1	similar to unknown protein [Arabidopsis thaliana] (TAIR:AT2G31560.1); similar to unknown protein [	SFVAGEGSR	495.211231	988.40791	2	30	1phosST	R	K	54.78	(pS)FVAGEGSR	AT1G05870.1, AT1G05870.2
9	soluble	kcl_5	AT1G05870.1	similar to unknown protein [Arabidopsis thaliana] (TAIR:AT2G31560.1); similar to unknown protein [	SFVAGEGSR	495.2111	988.407648	2	20	1phosST	R	K	54.78	(pS)FVAGEGSR	AT1G05870.1, AT1G05870.2
9	soluble	nh4_5	AT1G05870.1	similar to unknown protein [Arabidopsis thaliana] (TAIR:AT2G31560.1); similar to unknown protein [	SFVAGEGSR	495.211454	988.408356	2	20	1phosST	R	K	54.78	(pS)FVAGEGSR	AT1G05870.1, AT1G05870.2
9	soluble	nh4_3	AT1G05870.1	similar to unknown protein [Arabidopsis thaliana] (TAIR:AT2G31560.1); similar to unknown protein [	SFVAGEGSR	495.212758	988.410964	2	18	1phosST	R	K	54.78	(pS)FVAGEGSR	AT1G05870.1, AT1G05870.2
9	soluble	nh4_3	AT1G05870.1	similar to unknown protein [Arabidopsis thaliana] (TAIR:AT2G31560.1); similar to unknown protein [	SFVAGEGSR	495.211281	988.40801	2	18	1phosST	R	K	54.78	(pS)FVAGEGSR	AT1G05870.1, AT1G05870.2
11	soluble	nh4_10	AT1G06550.1	enoyl-CoA hydratase/isomerase family protein	GTGRAFSAGGDLK	658.802757	1315.590962	2	20	1phosST	K	V	32.89	G(pT)GRAFSAGGDLK	AT1G06550.1
11	soluble	nh4_5	AT1G06550.1	enoyl-CoA hydratase/isomerase family protein	GTGRAFSAGGDLK	658.802827	1315.591102	2	17	1phosST	K	V	32.89	G(pT)GRAFSAGGDLK	AT1G06550.1
11	soluble	k	AT1G06550.1	enoyl-CoA hydratase/isomerase family protein	GTGRAFSAGGDLK	658.802989	1315.591426	2	15	1phosST	K	V	32.89	G(pT)GRAFSAGGDLK	AT1G06550.1
8	soluble	nh4_10	AT1G06590.1	binding	KDTEATPVAR	584.277817	1166.541082	2	16	1phosST	K	A	62.96	KDTEA(pT)PVAR	AT1G06590.1
11	soluble	nh4_3	AT1G06590.1	binding	KDTEATPVAR	584.279156	1166.54376	2	20	1phosST	K	A	62.96	KDTEA(pT)PVAR	AT1G06590.1
11	soluble	kcl_3	AT1G06590.1	binding	KDTEATPVAR	584.279303	1166.544054	2	16	1phosST	K	A	62.96	KDTEA(pT)PVAR	AT1G06590.1
11	soluble	nh4_30	AT1G06590.1	binding	KDTEATPVAR	584.279276	1166.544	2	16	1phosST	K	A	62.96	KDTEA(pT)PVAR	AT1G06590.1
11	soluble	nh4_3	AT1G06590.1	binding	KDTEATPVAR	584.279315	1166.544078	2	15	1phosST	K	A	62.96	KDTEA(pT)PVAR	AT1G06590.1
9	soluble	nh4_3	AT1G06690.1	aldo/keto reductase family protein	AVGVSNYSEK	567.245757	1132.476962	2	23	1phosST	K	R	59.27	AVGVSNY(pS)EK	AT1G06690.1
2	membrane	no3_3	AT1G06690.1	aldo/keto reductase family protein	LGGSDLKVTK	549.28669	1096.558828	2	17	1phos	K	L	62.96	LGG(pS)DLKVTK	AT1G06690.1
9	soluble	nh4_3	AT1G06900.1	metalloendopeptidase	EYYHGGLMK	589.237962	1176.461372	2	16	1phosY	K	L	44.9	EY(pY)HGGLMK	AT1G06900.1
9	soluble	nh4_30	AT1G06900.1	metalloendopeptidase	EYYHGGLMK	589.239839	1176.465126	2	15	1phosY	K	L	44.9	EY(pY)HGGLMK	AT1G06900.1
6	membrane	k	AT1G06970.1	ATCHX14 (cation/hydrogen exchanger 14); monovalent cation:proton antiporter	RSVLMSYTWR	689.816846	1377.61914	2	29	1phos	R	N	73.26	RSVLMSY(pT)WR	AT1G06970.1
6	membrane	k	AT1G06970.1	ATCHX14 (cation/hydrogen exchanger 14); monovalent cation:proton antiporter	RSVLMSYTWR	689.817077	1377.619602	2	28	1phos	R	N	73.26	RSVLMSY(pT)WR	AT1G06970.1
6	membrane	nh4_10	AT1G06970.1	ATCHX14 (cation/hydrogen exchanger 14); monovalent cation:proton antiporter	RSVLMSYTWR	689.816583	1377.618614	2	18	1phos	R	N	73.26	RSVLMSY(pT)WR	AT1G06970.1
6	membrane	nh4_5	AT1G06970.1	ATCHX14 (cation/hydrogen exchanger 14); monovalent cation:proton antiporter	RSVLMSYTWR	689.817077	1377.619629	2	99	1phos	R	N	73.26	RSVLMSY(pT)WR	AT1G06970.1
6	membrane	no3_5	AT1G06970.1	ATCHX14 (cation/hydrogen exchanger 14); monovalent cation:proton antiporter	RSVLMSYTWR	689.817077	1377.619629	2	99	1phos	R	N	73.26	RSVLMSY(pT)WR	AT1G06970.1
4	membrane	nh4_10	AT1G06980.1	similar to unknown protein [Arabidopsis thaliana] (TAIR:AT2G30230.1); similar to hypothetical prot	GSIYFLIPDSSLPEKK	937.479823	1872.945094	2	17	1phos	R	R	34.54	GSI(pY)FLIPDSSLPEKK	AT1G06980.1
11	membrane	nh4_5	AT1G07000.1	ATEXO70B2 (exocyst subunit EXO70 family protein B2); protein binding	MAEAGDENLYAAARDIAR	1016.941028	2031.867504	2	22	1Met(ox) 1phosY	-	A	30.37	(oxM)AEAGDENL(pY)AAARDIAR	AT1G07000.1
11	membrane	kcl_5	AT1G07000.1	ATEXO70B2 (exocyst subunit EXO70 family protein B2); protein binding	MAEAGDENLYAAARDIAR	1016.939815	2031.865078	2	21	1Met(ox) 1phosY	-	A	30.37	(oxM)AEAGDENL(pY)AAARDIAR	AT1G07000.1
11	membrane	kcl_10	AT1G07000.1	ATEXO70B2 (exocyst subunit EXO70 family protein B2); protein binding	MAEAGDENLYAAARDIAR	1016.94042	2031.866288	2	17	1Met(ox) 1phosY	-	A	30.37	(oxM)AEAGDENL(pY)AAARDIAR	AT1G07000.1
9	soluble	nh4_3	AT1G07705.1	transcription regulator	TLSSGGGLSIPSLGSR	576.908504	1727.703684	3	18	3phosST	R	L	51.94	TLSSGGGL(pS)IP(pS)LG(pS)R	AT1G07705.1, AT1G07705.2
9	soluble	k	AT1G07705.1	transcription regulator	TLSSGGGLSIPSLGSR	576.908447	1727.703513	3	18	3phosST	R	L	51.94	TLSSGGGL(pS)IP(pS)LG(pS)R	AT1G07705.1, AT1G07705.2
9	soluble	nh4_30	AT1G07705.1	transcription regulator	TLSSGGGLSIPSLGSR	576.908804	1727.704584	3	17	3phosST	R	L	51.94	TLSSGGGL(pS)IP(pS)LG(pS)R	AT1G07705.1, AT1G07705.2
4	membrane	no3_3	AT1G08060.1	MOM (MAINTENANCE OF METHYLATION)	MLTHIKK	475.743681	949.47281	2	23	1phos	K	N	50.52	ML(pT)HIKK	AT1G08060.1, AT1G08060.2
4	membrane	no3_30	AT1G08060.1	MOM (MAINTENANCE OF METHYLATION)	MLTHIKK	475.744221	949.47389	2	15	1phos	K	N	50.52	ML(pT)HIKK	AT1G08060.1, AT1G08060.2
14	membrane	no3	AT1G08090.1	high-affinity nitrate transporter (ACH1)	EQSFAFSVQSPIVHTDK	667.31059	1998.901898	3	49	1pS	R	T		EQSFAFSVQ(pS)PIVHTDK	AT1G08090.1
9	soluble	full	AT1G08125.1	Expressed protein	DEVVIDTDETK	712.274442	1422.534332	2	21	2phosST	R	C	44.23	DEVVID(pT)DE(pT)K	AT1G08125.1
9	soluble	nh4_3	AT1G09000.1	ANP1 (NPK1-RELATED PROTEIN KINASE 1S); kinase	GPLGGSPSRATDATSCSK	954.883867	1907.753182	2	20	2phosST	R	S	59.16	GPLGG(s)P(s)RATDAT(s)C(s)K	AT1G09000.1
9	soluble	nh4_5	AT1G09000.1	ANP1 (NPK1-RELATED PROTEIN KINASE 1S); kinase	GPLGGSPSRATDATSCSK	954.884065	1907.753578	2	19	2phosST	R	S	59.16	GPLGG(s)P(s)RATDAT(s)C(s)K	AT1G09000.1
9	soluble	nh4_30	AT1G09000.1	ANP1 (NPK1-RELATED PROTEIN KINASE 1S); kinase	GPLGGSPSRATDATSCSK	954.888449	1907.762346	2	16	2phosST	R	S	59.16	GPLGG(s)P(s)RATDAT(s)C(s)K	AT1G09000.1
9	soluble	kcl_5	AT1G09040.1	similar to unknown protein [Arabidopsis thaliana] (TAIR:AT1G55050.2); similar to unknown protein [	YLPSDETKR	594.76462	1187.514688	2	17	1phosST	R	G	43.32	YLP(pS)DETKR	AT1G09040.1
12	soluble	nh4_30	AT1G09060.1	transcription factor jumonji (jmjC) domain-containing protein	SCLRSDNTIK	637.282823	1272.551094	2	16	1phosST	K	V	61.05	SCLR(pS)DNTIK	AT1G09060.1, AT1G09060.2, AT1G09060.3
9	soluble	kcl_30	AT1G09100.1	RPT5B (26S PROTEASOME AAA-ATPASE SUBUNIT RPT5B); ATPase/ calmodulin binding	RFDSEVSGDR	664.243922	1326.473292	2	18	2phosST	K	E	48.2	RFD(pS)EV(pS)GDR	AT1G09100.1, AT3G05530.1
9	soluble	nh4_3	AT1G09100.1	RPT5B (26S PROTEASOME AAA-ATPASE SUBUNIT RPT5B); ATPase/ calmodulin binding	RFDSEVSGDR	664.243564	1326.472576	2	17	2phosST	K	E	48.2	RFD(pS)EV(pS)GDR	AT1G09100.1, AT3G05530.1
9	soluble	k	AT1G09100.1	RPT5B (26S PROTEASOME AAA-ATPASE SUBUNIT RPT5B); ATPase/ calmodulin binding	RFDSEVSGDR	664.243295	1326.472038	2	17	2phosST	K	E	48.2	RFD(pS)EV(pS)GDR	AT1G09100.1, AT3G05530.1
9	soluble	nh4_10	AT1G09540.1	ATMYB61/MYB61 (MYB DOMAIN PROTEIN 61); DNA binding / transcription factor	DKPTTSNNKR	660.776257	1319.537962	2	21	2phosST	K	S	59.27	DKP(pT)(t)(s)NNKR	AT1G09540.1
9	soluble	nh4_5	AT1G09540.1	ATMYB61/MYB61 (MYB DOMAIN PROTEIN 61); DNA binding / transcription factor	DKPTTSNNKR	660.772062	1319.529572	2	18	2phosST	K	S	59.27	DKP(pT)(t)(s)NNKR	AT1G09540.1
9	soluble	nh4_5	AT1G09540.1	ATMYB61/MYB61 (MYB DOMAIN PROTEIN 61); DNA binding / transcription factor	DKPTTSNNKR	660.776032	1319.537512	2	17	2phosST	K	S	59.27	DKP(pT)(t)(s)NNKR	AT1G09540.1
9	soluble	nh4_30	AT1G09540.1	ATMYB61/MYB61 (MYB DOMAIN PROTEIN 61); DNA binding / transcription factor	DKPTTSNNKR	660.774103	1319.533654	2	17	2phosST	K	S	59.27	DKP(pT)(t)(s)NNKR	AT1G09540.1
9	soluble	kcl_5	AT1G09540.1	ATMYB61/MYB61 (MYB DOMAIN PROTEIN 61); DNA binding / transcription factor	DKPTTSNNKR	660.774083	1319.533614	2	17	2phosST	K	S	59.27	DKP(pT)(t)(s)NNKR	AT1G09540.1
9	soluble	kcl_30	AT1G09540.1	ATMYB61/MYB61 (MYB DOMAIN PROTEIN 61); DNA binding / transcription factor	DKPTTSNNKR	660.776016	1319.53748	2	16	2phosST	K	S	59.27	DKP(pT)(t)(s)NNKR	AT1G09540.1
8	membrane	nh4_5	AT1G09815.1	DNA polymerase delta subunit 4 family	QTKSNITGGISK	697.314827	1392.615102	2	23	2phos	K	S	33.8	QTK(pS)NI(pT)GGISK	AT1G09815.1
1	membrane	no3_30	AT1G10040.1	similar to unknown protein [Arabidopsis thaliana] (TAIR:AT4G25770.1); similar to unnamed protein p	ISFVGHSLGGLIARYAIGR	1074.04248	2146.070408	2	17	1phosY 1phosST	K	L	43.51	ISFVGH(pS)LGGLIAR(pY)AIGR	AT1G10040.1, AT1G10040.2
1	membrane	k	AT1G10040.1	similar to unknown protein [Arabidopsis thaliana] (TAIR:AT4G25770.1); similar to unnamed protein p	ISFVGHSLGGLIARYAIGR	1074.03717	2146.059788	2	17	1phosY 1phosST	K	L	43.51	ISFVGH(pS)LGGLIAR(pY)AIGR	AT1G10040.1, AT1G10040.2
1	membrane	nh4_3	AT1G10040.1	similar to unknown protein [Arabidopsis thaliana] (TAIR:AT4G25770.1); similar to unnamed protein p	ISFVGHSLGGLIARYAIGR	1074.036971	2146.05939	2	17	1phosY 1phosST	K	L	43.51	ISFVGH(pS)LGGLIAR(pY)AIGR	AT1G10040.1, AT1G10040.2
6	membrane	nh4_10	AT1G10180.1	similar to unknown protein [Arabidopsis thaliana] (TAIR:AT5G49830.1); similar to Os07g0568000 [Ory	LVFSNISVATK	629.825641	1257.63673	2	23	1phos	K	E	49.68	LVFSNI(pS)VATK	AT1G10180.1
1	membrane	no3_30	AT1G10420.1	unknown protein	FKLQLQSMIGEVR	814.90784	1627.801128	2	15	1phosST	K	D	49.23	FKLQLQ(pS)MIGEVR	AT1G10417.1, AT1G10420.1
8	membrane	nh4_3	AT1G10520.1	DNA polymerase lambda (POLL)	NEDSLTHAQKLGLK	817.401253	1632.787954	2	16	1phos	K	Y	46.94	NEDSL(pT)HAQKLGLK	AT1G10520.1
1	membrane	no3_10	AT1G10520.1	DNA polymerase lambda (POLL)	LGLKYFDDIK	646.322881	1290.63121	2	21	1phosY	K	T	52.96	LGLK(pY)FDDIK	AT1G10520.1
14	soluble	no3	AT1G10520.1	DNA polymerase lambda (POLL)	LLAESKGYR	558.77327	1115.531988	2	32	1pY	R	L		LLAESKG(pY)R	AT1G10520.1
1	membrane	no3_10	AT1G10560.1	armadillo/beta-catenin repeat family protein / U-box domain-containing protein	HCKTNGIVLAGISR	774.887401	1547.76025	2	27	1phosST	K	R	31.19	HCKTNGIVLAGI(pS)R	AT1G10560.1
1	membrane	no3_30	AT1G10560.1	armadillo/beta-catenin repeat family protein / U-box domain-containing protein	HCKTNGIVLAGISR	774.887507	1547.760462	2	17	1phosST	K	R	31.19	HCKTNGIVLAGI(pS)R	AT1G10560.1
1	membrane	k	AT1G10560.1	armadillo/beta-catenin repeat family protein / U-box domain-containing protein	HCKTNGIVLAGISR	774.887401	1547.760249	2	99	1phosST	K	R	31.19	HCKTNGIVLAGI(pS)R	AT1G10560.1
1	membrane	k	AT1G10560.1	armadillo/beta-catenin repeat family protein / U-box domain-containing protein	HCKTNGIVLAGISR	774.887401	1547.760249	2	99	1phosST	K	R	31.19	HCKTNGIVLAGI(pS)R	AT1G10560.1
11	membrane	nh4_3	AT1G10570.1	Ulp1 protease family protein	KLTEAVSYK	559.77978	1117.545008	2	18	1phosY	K	G	31.72	KLTEAVS(pY)K	AT1G10570.1, AT1G10570.2
11	membrane	nh4_3	AT1G10800.1	similar to hypothetical protein MtrDRAFT_AC160516g43v2 [Medicago truncatula] (GB:ABN08817.1)	TLLETLAEK	589.259721	1176.50489	2	17	2phosST	R	D	65	(pT)LLE(pT)LAEK	AT1G10800.1
9	soluble	nh4_10	AT1G11060.1	similar to unknown protein [Arabidopsis thaliana] (TAIR:AT1G61030.1); similar to unnamed protein p	EDYPQNGGVVR	657.286226	1312.5579	2	23	1phosY	R	R	46.8	ED(pY)PQNGGVVR	AT1G11060.1
9	soluble	k	AT1G11060.1	similar to unknown protein [Arabidopsis thaliana] (TAIR:AT1G61030.1); similar to unnamed protein p	EDYPQNGGVVR	657.286074	1312.557596	2	17	1phosY	R	R	46.8	ED(pY)PQNGGVVR	AT1G11060.1
4	membrane	nh4_5	AT1G11720.1	ATSS3 (STARCH SYNTHASE 3); starch synthase/ transferase, transferring glycosyl groups	AEDTVKLYYNK	712.334734	1422.654916	2	22	1phos	K	R	61.05	AED(pT)VKLYYNK	AT1G11720.1
4	membrane	no3_30	AT1G11720.1	ATSS3 (STARCH SYNTHASE 3); starch synthase/ transferase, transferring glycosyl groups	AEDTVKLYYNK	712.334133	1422.653714	2	17	1phos	K	R	61.05	AED(pT)VKLYYNK	AT1G11720.1
4	membrane	k	AT1G11720.1	ATSS3 (STARCH SYNTHASE 3); starch synthase/ transferase, transferring glycosyl groups	AEDTVKLYYNK	712.335959	1422.657366	2	15	1phos	K	R	61.05	AED(pT)VKLYYNK	AT1G11720.1
2	membrane	no3_3	AT1G11720.1	ATSS3 (STARCH SYNTHASE 3); starch synthase/ transferase, transferring glycosyl groups	AEDTVKLYYNK	712.331066	1422.64758	2	24	1phos	K	R	71.15	AED(pT)VKLYYNK	AT1G11720.1
4	membrane	nh4_3	AT1G12240.1	ATBETAFRUCT4/VAC-INV (VACUOLAR INVERTASE); beta-fructofuranosidase/ hydrolase, hydrolyzing O-glyco	TGISLVYDTIDFK	776.367105	1550.719658	2	15	1phos	K	T	32.02	TGISLV(pY)DTIDFK	AT1G12240.1
11	soluble	nh4_10	AT1G12240.1	ATBETAFRUCT4/VAC-INV (VACUOLAR INVERTASE); beta-fructofuranosidase/ hydrolase, hydrolyzing O-glyco	TGISLVYDTIDFK	776.367661	1550.72077	2	18	1phosY	K	T	40.85	TGISLV(pY)DTIDFK	AT1G12240.1
10	soluble	nh4_5	AT1G12240.1	ATBETAFRUCT4/VAC-INV (VACUOLAR INVERTASE); beta-fructofuranosidase/ hydrolase, hydrolyzing O-glyco	TGISLVYDTIDFK	776.369924	1550.725296	2	17	1phosY	K	T	50.46	TGISLV(pY)DTIDFK	AT1G12240.1
10	soluble	k	AT1G12240.1	ATBETAFRUCT4/VAC-INV (VACUOLAR INVERTASE); beta-fructofuranosidase/ hydrolase, hydrolyzing O-glyco	TGISLVYDTIDFK	776.364513	1550.714474	2	16	1phosY	K	T	50.46	TGISLV(pY)DTIDFK	AT1G12240.1
4	membrane	nh4_10	AT1G12800.1	S1 RNA-binding domain-containing protein	STSSLDGLKLVKPVLK	922.98334	1843.952128	2	15	2phos	K	D	35.34	ST(pS)(pS)LDGLKLVKPVLK	AT1G12800.1
9	soluble	kcl_5	AT1G12970.1	leucine-rich repeat family protein	SVIEAEK	428.192752	854.370952	2	19	1phosST	R	Q	40.22	(pS)VIEAEK	AT1G12970.1
12	soluble	kcl_10	AT1G13350.1	protein kinase family protein	RSFSPSDEVFK	689.808148	1377.601744	2	16	1phosST	R	S	45.48	RSF(pS)PSDEVFK	AT1G13350.1
9	soluble	nh4_30	AT1G14700.1	ATPAP3/PAP3 (purple acid phosphatase 3); acid phosphatase/ protein serine/threonine phosphatase	MTYIYRDTK	675.757304	1349.500056	2	18	1phosY 1phosST	-	I	41.85	MT(pY)IYRD(pT)K	AT1G14700.1, AT1G14700.2
9	soluble	nh4_3	AT1G14700.1	ATPAP3/PAP3 (purple acid phosphatase 3); acid phosphatase/ protein serine/threonine phosphatase	MTYIYRDTK	675.756962	1349.499372	2	16	1phosY 1phosST	-	I	41.85	MT(pY)IYRD(pT)K	AT1G14700.1, AT1G14700.2
9	soluble	nh4_30	AT1G14700.1	ATPAP3/PAP3 (purple acid phosphatase 3); acid phosphatase/ protein serine/threonine phosphatase	MTYIYRDTK	675.757439	1349.500326	2	16	1phosY 1phosST	-	I	41.85	MT(pY)IYRD(pT)K	AT1G14700.1, AT1G14700.2
7	membrane	no3_3	AT1G15280.1	glycine-rich protein	EKMPHLDSR	604.758049	1207.501546	2	19	1Met(ox) 1phosST	R	R	52.96	EK(oxM)PHLD(pS)R	AT1G15280.1, AT1G15280.2
14	membrane	no3	AT1G15400.1	expressed protein	QGSSGIVFDDR	630.7562	1259.512408	2	60	1pS	R	L		QG(pS)SGIVFDDR	AT1G15400.1, AT1G15400.2, AT1G15400.3
14	membrane	no3	AT1G15400.1	expressed protein	TTGRVSPAVDPPSPR	848.8690	1695.738024	2	37	2pS	R	I		TTGRV(pS)PAVDPP(pS)PR	AT1G15400.1, AT1G15400.2, AT1G15400.3
14	membrane	no3	AT1G15400.1	expressed protein	VSPAVDPPSPR	601.2731	1200.546274	2	48	1pS	R	I		VSPAVDPP(pS)PR	AT1G15400.1, AT1G15400.2, AT1G15400.3, AT1G80180.1
14	membrane	no3	AT1G15400.1	expressed protein	VSPAVDPPSPR	641.2575	1280.514972	2	65	2pS	R	I		V(pS)PAVDPP(pS)PR	AT1G15400.1, AT1G15400.2, AT1G15400.3, AT1G80180.1
11	soluble	k	AT1G15940.1	binding	AEVILETVAK	576.800706	1151.58686	2	21	1phosST	K	V	41.85	AEVILE(pT)VAK	AT1G15940.1
1	membrane	no3_10	AT1G16760.1	protein kinase family protein	GQTLALIHVLPK	685.388584	1368.762616	2	17	1phosST	R	S	33.8	GQ(pT)LALIHVLPK	AT1G16760.1
5	membrane	k	AT1G16800.1	tRNA-splicing endonuclease positive effector-related	EQWFTDAFTLLISLPK	663.667888	1987.981836	3	15	1phos	K	D	33.8	EQWF(pT)DAFTLLISLPK	AT1G16800.1
7	membrane	nh4_30	AT1G17730.1	VPS46.1	IYAENAIR	515.245286	1028.47602	2	16	1phosY	R	K	48.48	I(pY)AENAIR	AT1G17730.1, AT1G73030.1
8	soluble	nh4_30	AT1G17840.1	ABCG11/COF1/DSO/WBC11 (DESPERADO); ATPase, coupled to transmembrane movement of substances	LAANAFLSGTVLLNGR	888.932797	1775.851042	2	16	2phosST	R	K	37.02	LAANAFL(pS)G(pT)VLLNGR	AT1G17840.1
8	soluble	no3_10	AT1G17840.1	ABCG11/COF1/DSO/WBC11 (DESPERADO); ATPase, coupled to transmembrane movement of substances	LAANAFLSGTVLLNGR	888.93295	1775.851348	2	16	2phosST	R	K	37.02	LAANAFL(pS)G(pT)VLLNGR	AT1G17840.1
11	soluble	k	AT1G17840.1	ABCG11/COF1/DSO/WBC11 (DESPERADO); ATPase, coupled to transmembrane movement of substances	LAANAFLSGTVLLNGR	888.934299	1775.854046	2	18	2phosST	R	K	40.85	LAANAFL(pS)G(pT)VLLNGR	AT1G17840.1
11	soluble	kcl_3	AT1G17840.1	ABCG11/COF1/DSO/WBC11 (DESPERADO); ATPase, coupled to transmembrane movement of substances	LAANAFLSGTVLLNGR	888.934698	1775.854844	2	15	2phosST	R	K	40.85	LAANAFL(pS)G(pT)VLLNGR	AT1G17840.1
9	soluble	nh4_3	AT1G17840.1	ABCG11/COF1/DSO/WBC11 (DESPERADO); ATPase, coupled to transmembrane movement of substances	LAANAFLSGTVLLNGR	888.933017	1775.851482	2	16	2phosST	R	K	43.85	LAANAFL(pS)G(pT)VLLNGR	AT1G17840.1
9	soluble	k	AT1G17840.1	ABCG11/COF1/DSO/WBC11 (DESPERADO); ATPase, coupled to transmembrane movement of substances	LAANAFLSGTVLLNGR	888.93295	1775.851348	2	16	2phosST	R	K	43.85	LAANAFL(pS)G(pT)VLLNGR	AT1G17840.1
9	soluble	k	AT1G17840.1	ABCG11/COF1/DSO/WBC11 (DESPERADO); ATPase, coupled to transmembrane movement of substances	LAANAFLSGTVLLNGR	888.932637	1775.850722	2	15	2phosST	R	K	43.85	LAANAFL(pS)G(pT)VLLNGR	AT1G17840.1
8	soluble	nh4_30	AT1G17990.1	12-oxophytodienoate reductase, putative	ETKQSIPLLMPYK	822.403558	1642.792564	2	16	1Met(ox) 1phosY	M	M	38.85	ETKQSIPLL(oxM)P(pY)K	AT1G17990.1, AT1G17990.2, AT1G18020.1
8	soluble	no3_5	AT1G17990.1	12-oxophytodienoate reductase, putative	ETKQSIPLLMPYK	822.403835	1642.793118	2	15	1Met(ox) 1phosY	M	M	38.85	ETKQSIPLL(oxM)P(pY)K	AT1G17990.1, AT1G17990.2, AT1G18020.1
10	soluble	full	AT1G17990.1	12-oxophytodienoate reductase, putative	ETKQSIPLLMPYK	822.407549	1642.800546	2	21	1Met(ox) 1phosY	M	M	49.23	ETKQSIPLL(oxM)P(pY)K	AT1G17990.1, AT1G17990.2, AT1G18020.1
10	soluble	full	AT1G17990.1	12-oxophytodienoate reductase, putative	ETKQSIPLLMPYK	822.403213	1642.791874	2	16	1Met(ox) 1phosY	M	M	49.23	ETKQSIPLL(oxM)P(pY)K	AT1G17990.1, AT1G17990.2, AT1G18020.1
8	soluble	nh4_5	AT1G18500.1	IPMS1/MAML-4 (METHYLTHIOALKYLMALATE SYNTHASE-LIKE 4); 2-isopropylmalate synthase	LSGRHALK	481.254402	960.494252	2	19	1phosST	K	D	61.19	L(pS)GRHALK	AT1G18500.1, AT1G74040.1
1	membrane	k	AT1G18620.1	similar to unknown protein [Arabidopsis thaliana] (TAIR:AT1G74160.1); similar to unnamed protein p	ELPRLSLDSR	633.314042	1264.613532	2	18	1phosST	K	D	39.19	ELPRLSLD(pS)R	AT1G18620.1, AT1G18620.2, AT1G74160.1
2	membrane	no3_3	AT1G18680.1	HNH endonuclease domain-containing protein	TVAELLGQSK	563.28072	1124.546888	2	18	1phos	K	S	49.68	TVAELLGQ(pS)K	AT1G18680.1
12	membrane	kcl_5	AT1G19690.1	binding / catalytic/ coenzyme binding	DLGVSTQILRLGGIYGPGR	1039.50398	2076.993408	2	17	19N15 1phosST	R	S	37.14	DLGV(s)(t)QILRLGGIYGPGR	AT1G19690.1
4	membrane	k	AT1G20110.1	zinc finger (FYVE type) family protein	TPVDIEAKR	554.768717	1107.522882	2	18	1phos	K	I	51.27	(pT)PVDIEAKR	AT1G20110.1
12	membrane	nh4_10	AT1G20110.1	zinc finger (FYVE type) family protein	TPVDIEAKR	554.768425	1107.522298	2	16	1phosST	K	I	51.27	(pT)PVDIEAKR	AT1G20110.1
4	membrane	k	AT1G20160.1	subtilase family protein	SAKSADASEGSAR	658.774055	1315.533558	2	26	1phos	K	A	50.46	SAKSADASEG(pS)AR	AT1G20160.1, AT1G20160.2
4	membrane	no3_30	AT1G20160.1	subtilase family protein	SAKSADASEGSAR	658.774055	1315.533585	2	99	1phos	K	A	50.46	SAKSADASEG(pS)AR	AT1G20160.1, AT1G20160.2
4	membrane	no3_10	AT1G20160.1	subtilase family protein	SAKSADASEGSAR	658.774055	1315.533585	2	99	1phos	K	A	50.46	SAKSADASEG(pS)AR	AT1G20160.1, AT1G20160.2
4	membrane	nh4_3	AT1G20160.1	subtilase family protein	SAKSADASEGSAR	658.774055	1315.533585	2	99	1phos	K	A	50.46	SAKSADASEG(pS)AR	AT1G20160.1, AT1G20160.2
4	membrane	no3_3	AT1G20160.1	subtilase family protein	SAKSADASEGSAR	658.774055	1315.533585	2	99	1phos	K	A	50.46	SAKSADASEG(pS)AR	AT1G20160.1, AT1G20160.2
4	membrane	nh4_30	AT1G20160.1	subtilase family protein	SAKSADASEGSAR	658.774055	1315.533585	2	99	1phos	K	A	50.46	SAKSADASEG(pS)AR	AT1G20160.1, AT1G20160.2
4	membrane	nh4_10	AT1G20160.1	subtilase family protein	SAKSADASEGSAR	658.774055	1315.533585	2	99	1phos	K	A	50.46	SAKSADASEG(pS)AR	AT1G20160.1, AT1G20160.2
4	membrane	no3_5	AT1G20160.1	subtilase family protein	SAKSADASEGSAR	658.774055	1315.533585	2	99	1phos	K	A	50.46	SAKSADASEG(pS)AR	AT1G20160.1, AT1G20160.2
9	membrane	k	AT1G20160.1	subtilase family protein	SAKSADASEGSAR	658.772513	1315.530474	2	23	1phos	K	A	65.6	SAKSADASEG(pS)AR	AT1G20160.1, AT1G20160.2
9	membrane	nh4_10	AT1G20160.1	subtilase family protein	SAKSADASEGSAR	658.77254	1315.530528	2	25	1phos	K	A	65.6	SAKSADASEG(pS)AR	AT1G20160.1, AT1G20160.2
8	soluble	k	AT1G20530.1	similar to unknown protein [Arabidopsis thaliana] (TAIR:AT2G17110.1); similar to hypothetical prot	MKTVPSVALMGSLNLK	932.940692	1863.866832	2	19	1Met(ox) 2phosST	K	S	33.05	(oxM)K(pT)VPSVALMG(pS)LNLK	AT1G20530.1
10	membrane	k	AT1G20620.1	CAT3 (CATALASE 3); catalase	GFFEVTHDISNLTCADFLR	1133.005702	2263.996852	2	24	1phos	K	A	35.73	GFFEVTHDISNL(pT)CADFLR	AT1G20620.1, AT1G20620.2, AT1G20620.5, AT4G35090.1, AT4G35090.2
11	membrane	nh4_5	AT1G21580.1	hydroxyproline-rich glycoprotein family protein	SLGYAR	373.66588	745.317208	2	15	1phosY	R	K	61.36	SLG(pY)AR	AT1G21580.1
14	membrane	no3	AT1G22280.1	protein phosphatase 2C, putative (PP2C)	TDQAILSNSSDLGR	778.8395	1555.679004	2	72	1pS	K	G		TDQAILSN(pS)SDLGR	AT1G22280.1, AT1G22280.2
9	soluble	nh4_5	AT1G22800.1	methyltransferase	LIMMDTSYDMIKSCR	996.406037	1990.797522	2	17	3Met(ox) 1phosST	K	D	44.84	LI(oxM)(oxM)DT(pS)YD(oxM)IKSCR	AT1G22800.1
9	soluble	nh4_5	AT1G22800.1	methyltransferase	LIMMDTSYDMIKSCR	996.411119	1990.807686	2	17	3Met(ox) 1phosST	K	D	44.84	LI(oxM)(oxM)DT(pS)YD(oxM)IKSCR	AT1G22800.1
9	soluble	k	AT1G22800.1	methyltransferase	LIMMDTSYDMIKSCR	996.411615	1990.808678	2	16	3Met(ox) 1phosST	K	D	44.84	LI(oxM)(oxM)DT(pS)YD(oxM)IKSCR	AT1G22800.1
9	soluble	full	AT1G22800.1	methyltransferase	LIMMDTSYDMIKSCR	996.406308	1990.798064	2	16	3Met(ox) 1phosY	K	D	44.84	LI(oxM)(oxM)DT(pS)YD(oxM)IKSCR	AT1G22800.1
9	soluble	kcl_30	AT1G23190.1	phosphoglucomutase, cytoplasmic, putative / glucose phosphomutase, putative	LSGTGSEGATIR	614.778351	1227.54215	2	15	1phosST	R	L	32.89	LSGTG(pS)EGATIR	AT1G23190.1, AT1G70730.1, AT1G70730.2, AT1G70730.3
4	membrane	nh4_30	AT1G23360.1	UbiE/COQ5 methyltransferase family protein	MAALLGIVSPVTFTGKHPVNSR	1228.102381	2454.19021	2	16	2phos	-	S	35.06	MAALLGIVSPV(pT)FTGKHPVN(pS)R	AT1G23360.1
9	soluble	nh4_10	AT1G23440.1	pyrrolidone-carboxylate peptidase family protein	ETSCSTESIFQLLKK	965.921103	1929.827654	2	22	2phosST	K	K	41.99	E(pT)(s)C(s)(t)E(s)IFQLLKK	AT1G23440.1
9	soluble	nh4_3	AT1G23440.1	pyrrolidone-carboxylate peptidase family protein	ETSCSTESIFQLLKK	965.921368	1929.828184	2	19	2phosST	K	K	41.99	E(pT)(s)C(s)(t)E(s)IFQLLKK	AT1G23440.1
9	soluble	nh4_30	AT1G23440.1	pyrrolidone-carboxylate peptidase family protein	ETSCSTESIFQLLKK	965.925209	1929.835866	2	17	2phosST	K	K	41.99	E(pT)(s)C(s)(t)E(s)IFQLLKK	AT1G23440.1
10	soluble	no3_3	AT1G24180.1	IAR4 (IAA-conjugate-resistant 4); pyruvate dehydrogenase (acetyl-transferring)	ESPIPDASELFTNMYVK	1010.962007	2019.909462	2	20	1phosST	K	D	78.04	ESPIPDA(s)ELF(t)NMYVK	AT1G24180.1
10	soluble	no3_5	AT1G24180.1	IAR4 (IAA-conjugate-resistant 4); pyruvate dehydrogenase (acetyl-transferring)	ESPIPDASELFTNMYVK	1010.962059	2019.909566	2	20	1phosST	K	D	78.04	ESPIPDA(s)ELF(t)NMYVK	AT1G24180.1
12	soluble	kcl_3	AT1G24180.1	IAR4 (IAA-conjugate-resistant 4); pyruvate dehydrogenase (acetyl-transferring)	ESPIPDASELFTNMYVK	1010.959233	2019.903914	2	21	1phosST	K	D	79.51	ESPIPDA(s)ELF(t)NMYVK	AT1G24180.1
14	soluble	no3	AT1G24180.1	pyruvate dehydrogenase E1 component alpha subunit	ESPIPDA(sELF(tNMYVK	1010.948951	2019.88335	2	29	1pST	K	D		ESPIPDA(s)ELF(t)NMYVK	0
14	membrane	no3	AT1G24220.1	paired amphipathic helix repeat-containing protein	LGSFR	330.1407	658.281374	2	19	1pS	K	I		LG(pS)FR	AT1G08040.1, AT1G08040.2, AT1G24220.1, AT1G33440.1, AT2G25290.1, AT2G37170.1, AT2G37180.1, AT3G53420.1, AT3G53420.2, AT3G54820.1, AT4G24280.1, AT4G35100.1, AT5G10960.1, AT2G25290.2
5	membrane	no3_30	AT1G24250.1	paired amphipathic helix repeat-containing protein	GFTAPR	364.662878	727.311204	2	20	1phos	R	I	35.8	GF(pT)APR	AT1G24250.1
12	soluble	kcl_3	AT1G24540.1	CYP86C1 (cytochrome P450, family 86, subfamily C, polypeptide 1); oxygen binding	NVLISAVVWVYTHLR	965.465506	1928.91646	2	22	2phosST	M	L	34.54	NVLI(pS)AVVWVY(pT)HLR	AT1G24540.1
8	soluble	k	AT1G24540.1	CYP86C1 (cytochrome P450, family 86, subfamily C, polypeptide 1); oxygen binding	NVLISAVVWVYTHLR	965.46365	1928.912748	2	16	2phosST	M	L	42.9	NVLI(pS)AVVWVY(pT)HLR	AT1G24540.1
8	soluble	k	AT1G24540.1	CYP86C1 (cytochrome P450, family 86, subfamily C, polypeptide 1); oxygen binding	NVLISAVVWVYTHLR	965.463483	1928.912414	2	16	2phosST	M	L	42.9	NVLI(pS)AVVWVY(pT)HLR	AT1G24540.1
8	soluble	nh4_3	AT1G24540.1	CYP86C1 (cytochrome P450, family 86, subfamily C, polypeptide 1); oxygen binding	NVLISAVVWVYTHLR	965.467392	1928.920232	2	15	2phosST	M	L	42.9	NVLI(pS)AVVWVY(pT)HLR	AT1G24540.1
11	soluble	kcl_30	AT1G24570.1	similar to unknown protein [Arabidopsis thaliana] (TAIR:AT1G67850.1); similar to unknown protein [	DSGIATPHKAIDISK	816.910607	1631.806662	2	20	1phosST	R	A	36.16	DSGIATPHKAIDI(pS)K	AT1G24570.1
11	membrane	nh4_30	AT1G24706.1	similar to putative THO complex 2 [Oryza sativa (japonica cultivar-group)] (GB:BAD87730.1); simila	SVEARLDLNK	612.800293	1223.586034	2	20	1phosST	R	T	49.68	(pS)VEARLDLNK	AT1G24706.1
2	membrane	no3_3	AT1G26170.1	importin beta-2 subunit family protein	TETTTLVTPVLK	691.861007	1381.707462	2	20	1phos	K	V	44.23	TETT(pT)LVTPVLK	AT1G26170.1
2	membrane	k	AT1G26170.1	importin beta-2 subunit family protein	TETTTLVTPVLK	691.863906	1381.71326	2	18	1phos	K	V	44.23	TETT(pT)LVTPVLK	AT1G26170.1
6	membrane	nh4_5	AT1G26170.1	importin beta-2 subunit family protein	TETTTLVTPVLK	691.861277	1381.708002	2	24	1phos	K	V	44.23	TE(t)(t)TLVTPVLK	AT1G26170.1
6	membrane	no3_5	AT1G26170.1	importin beta-2 subunit family protein	TETTTLVTPVLK	691.862001	1381.70945	2	19	1phos	K	V	44.23	TE(t)(t)TLVTPVLK	AT1G26170.1
6	membrane	k	AT1G26170.1	importin beta-2 subunit family protein	TETTTLVTPVLK	691.861251	1381.70795	2	16	1phos	K	V	44.23	TE(t)(t)TLVTPVLK	AT1G26170.1
12	membrane	full	AT1G26761.1	similar to unnamed protein product [Vitis vinifera] (GB:CAO68448.1); contains domain SSF75005 (SSF	RFLSDNEER	623.266014	1244.517476	2	21	1phosST	K	W	52.96	RFL(pS)DNEER	AT1G26761.1
5	membrane	no3_30	AT1G27000.1	bZIP family transcription factor	EINSQVISAR	598.78599	1195.557428	2	16	1phos	K	E	40.47	EIN(pS)QVISAR	AT1G27000.1
4	membrane	k	AT1G27070.1	5'-AMP-activated protein kinase-related	HRLQQLQSELSSVLHSLR	737.714423	2210.121441	3	17	1phos	K	S	36.16	HRLQQLQSEL(s)(s)VLHSLR	AT1G27070.1
11	soluble	full	AT1G27070.1	5'-AMP-activated protein kinase-related	HRLQQLQSELSSVLHSLR	737.716302	2210.127078	3	18	1phosST	K	S	37.91	HRLQQLQSEL(s)(s)VLHSLR	AT1G27070.1
6	membrane	no3_10	AT1G27070.1	5'-AMP-activated protein kinase-related	HRLQQLQSELSSVLHSLR	737.717499	2210.130669	3	15	1phos	K	S	42.9	HRLQQLQSELSSVLH(pS)LR	AT1G27070.1
3	soluble	no3_10	AT1G27170.1	ATP binding / protein binding / transmembrane receptor	SSEITIPVESFAPMTKLR	1043.51322	2085.011888	2	17	1phosST		K	45.17	SSEITIPVE(pS)FAPMTKLR	AT1G27170.1, AT1G27170.2
6	membrane	nh4_5	AT1G28190.1	similar to unknown protein [Arabidopsis thaliana] (TAIR:AT5G12340.1); similar to expressed protein	TPVLSETETLK	649.31695	1296.619348	2	18	1phos	K	L	57.59	(pT)PVLSETETLK	AT1G28190.1
10	soluble	nh4_5	AT1G28580.1	GDSL-motif lipase, putative	SIISFGDSIADTGNLLGLSDPK	1150.561022	2299.107492	2	24	1phosST	K	D	30.37	SII(pS)FGDSIADTGNLLGLSDPK	AT1G28580.1
10	soluble	kcl_5	AT1G28580.1	GDSL-motif lipase, putative	SIISFGDSIADTGNLLGLSDPK	1150.561027	2299.107502	2	20	1phosST	K	D	30.37	SII(pS)FGDSIADTGNLLGLSDPK	AT1G28580.1
10	soluble	no3_3	AT1G28580.1	GDSL-motif lipase, putative	SIISFGDSIADTGNLLGLSDPK	1150.555273	2299.095994	2	16	1phosST	K	D	30.37	SII(pS)FGDSIADTGNLLGLSDPK	AT1G28580.1
11	membrane	nh4_5	AT1G28700.1	similar to unknown protein [Arabidopsis thaliana] (TAIR:AT1G28710.1); similar to hypothetical prot	SASDPISGLLQNVNTR	876.413534	1750.812516	2	27	1phosST	R	L	41.99	SASDPI(pS)GLLQNVNTR	AT1G28700.1
11	membrane	nh4_3	AT1G28700.1	similar to unknown protein [Arabidopsis thaliana] (TAIR:AT1G28710.1); similar to hypothetical prot	SASDPISGLLQNVNTR	876.418057	1750.821562	2	20	1phosST	R	L	41.99	SASDPI(pS)GLLQNVNTR	AT1G28700.1
12	membrane	k	AT1G29430.1	auxin-responsive family protein	ISFQRSSITTSSQTAVEK	1065.484812	2128.955072	2	20	2phosST	R	G	54.21	ISFQR(s)(s)I(t)(t)SSQTAVEK	AT1G29430.1
12	membrane	nh4_5	AT1G29430.1	auxin-responsive family protein	ISFQRSSITTSSQTAVEK	1065.485469	2128.956386	2	18	2phosST	R	G	54.21	ISFQR(s)(s)I(t)(t)SSQTAVEK	AT1G29430.1
12	membrane	kcl_5	AT1G29870.1	tRNA synthetase class II (G, H, P and S) family protein	EAVVKTLDR	555.785899	1109.557246	2	18	1phosST	R	L	40.47	EAVVK(pT)LDR	AT1G29870.1
12	membrane	full	AT1G29870.1	tRNA synthetase class II (G, H, P and S) family protein	EAVVKTLDR	555.781719	1109.548886	2	18	1phosST	R	L	40.47	EAVVK(pT)LDR	AT1G29870.1
12	membrane	kcl_30	AT1G29870.1	tRNA synthetase class II (G, H, P and S) family protein	EAVVKTLDR	555.785841	1109.55713	2	17	1phosST	R	L	40.47	EAVVK(pT)LDR	AT1G29870.1
11	soluble	kcl_5	AT1G30240.1	binding	IEAAIASKIFSAK	714.876142	1427.737732	2	21	1phosST	K	T	49.23	IEAAIASKIF(pS)AK	AT1G30240.1, AT1G30240.2
14	membrane	no3	AT1G30360.1	early-responsive to dehydration stress protein (ERD4)	VAAASAAQSLHCQMVDK	905.3887	1808.777494	2	20	1pS	R	W		VAAASAAQ(pS)LHCQMVDK	AT1G30360.1
14	membrane	no3	AT1G30360.1	early-responsive to dehydration stress protein (ERD4)	VAAASAAQSLHCQMVDKWTVTEAPEPR	992.7838	2975.351463	3	40	1pS	R	Q		VAAASAAQ(pS)LHCQMVDKWTVTEAPEPR	AT1G30360.1
9	soluble	kcl_10	AT1G30780.1	F-box family protein	DPIMSRILM	586.267808	1170.521064	2	23	1Met(ox) 1phosST	K	-	51.27	DPIM(pS)RIL(oxM)	AT1G30780.1
11	soluble	nh4_30	AT1G31410.1	putrescine-binding periplasmic protein-related	SLPFTREVIPGASPSALDGPLVTEPEK	963.156809	2886.448599	3	19	1phosST	R	T	8.12 S	LPFTREVIPGASPSALDGPLV(pT)EPEK	AT1G31410.1
4	membrane	no3_3	AT1G31950.1	terpene synthase/cyclase family protein	IITKAYQEIAK	679.358913	1356.703274	2	22	1phos	K	W	48.2	IITKA(pY)QEIAK	AT1G31950.1
4	membrane	k	AT1G31950.1	terpene synthase/cyclase family protein	IITKAYQEIAK	679.359072	1356.703592	2	20	1phos	K	W	48.2	IITKA(pY)QEIAK	AT1G31950.1
1	membrane	no3_30	AT1G32400.1	TOM2A (TOBAMOVIRUS MULTIPLICATION 2A)	AANTPAEYDSDDEYLAPR	1039.430406	2076.84626	2	77	1phosST	R	Q	160.77	AANTPAEYD(pS)DDEYLAPR	AT1G32400.1, AT1G32400.2, AT1G32400.3
1	membrane	nh4_3	AT1G32400.1	TOM2A (TOBAMOVIRUS MULTIPLICATION 2A)	AANTPAEYDSDDEYLAPR	1039.430173	2076.845794	2	50	1phosST	R	Q	160.77	AANTPAEYD(pS)DDEYLAPR	AT1G32400.1, AT1G32400.2, AT1G32400.3
1	membrane	nh4_10	AT1G32400.1	TOM2A (TOBAMOVIRUS MULTIPLICATION 2A)	AANTPAEYDSDDEYLAPR	1039.430173	2076.845793	2	99	1phosST	R	Q	160.77	AANTPAEYD(pS)DDEYLAPR	AT1G32400.1, AT1G32400.2, AT1G32400.3
1	membrane	k	AT1G32400.1	TOM2A (TOBAMOVIRUS MULTIPLICATION 2A)	AANTPAEYDSDDEYLAPR	1039.430173	2076.845793	2	99	1phosST	R	Q	160.77	AANTPAEYD(pS)DDEYLAPR	AT1G32400.1, AT1G32400.2, AT1G32400.3
1	membrane	k	AT1G32400.1	TOM2A (TOBAMOVIRUS MULTIPLICATION 2A)	AANTPAEYDSDDEYLAPR	1039.430173	2076.845793	2	99	1phosST	R	Q	160.77	AANTPAEYD(pS)DDEYLAPR	AT1G32400.1, AT1G32400.2, AT1G32400.3
1	membrane	no3_5	AT1G32400.1	TOM2A (TOBAMOVIRUS MULTIPLICATION 2A)	AANTPAEYDSDDEYLAPR	1039.430173	2076.845793	2	99	1phosST	R	Q	160.77	AANTPAEYD(pS)DDEYLAPR	AT1G32400.1, AT1G32400.2, AT1G32400.3
14	membrane	no3	AT1G32400.1	senescence-associated family protein	AANTPAEYDSDDEYLAPR	1039.4141	2076.828124	2	72	1pS	R	Q		AANTPAEYD(pS)DDEYLAPR	AT1G32400.1, AT1G32400.2, AT1G32400.3
9	soluble	nh4_10	AT1G32500.1	ATNAP6 (NON-INTRINSIC ABC PROTEIN 6); protein binding	IRDSSAETLLSTPWPSR	998.485079	1994.955606	2	24	1phosST	R	K	41.11	IRDSSAETLLSTPWP(pS)R	AT1G32500.1
9	soluble	nh4_3	AT1G32500.1	ATNAP6 (NON-INTRINSIC ABC PROTEIN 6); protein binding	IRDSSAETLLSTPWPSR	998.485224	1994.955896	2	23	1phosST	R	K	41.11	IRDSSAETLLSTPWP(pS)R	AT1G32500.1
9	soluble	k	AT1G32500.1	ATNAP6 (NON-INTRINSIC ABC PROTEIN 6); protein binding	IRDSSAETLLSTPWPSR	998.48494	1994.955328	2	19	1phosST	R	K	41.11	IRDSSAETLLSTPWP(pS)R	AT1G32500.1
11	soluble	nh4_30	AT1G32660.1	F-box family protein	LELDSLPLDLK	668.342796	1334.67104	2	16	1phosST	K	M	48.2	LELD(pS)LPLDLK	AT1G32660.1
9	soluble	kcl_5	AT1G33120.1	60S ribosomal protein L9 (RPL90B)	IDSWFGTR	531.230419	1060.446286	2	17	1phosST	K	K	69.57	IDSWFG(pT)R	AT1G33120.1, AT1G33140.1
9	soluble	nh4_5	AT1G33120.1	60S ribosomal protein L9 (RPL90B)	IDSWFGTR	531.23025	1060.445948	2	16	1phosST	K	K	69.57	IDSWFG(pT)R	AT1G33120.1, AT1G33140.1
9	soluble	nh4_10	AT1G33120.1	60S ribosomal protein L9 (RPL90B)	IDSWFGTR	531.230473	1060.446394	2	16	1phosST	K	K	69.57	IDSWFG(pT)R	AT1G33120.1, AT1G33140.1
3	soluble	no3_10	AT1G33260.1	protein kinase family protein	DGSIDLEEVKTMLR	843.395202	1684.775852	2	21	1phosST		R	32.89	DGSIDLEEVK(pT)MLR	AT1G33260.1, AT1G33260.2
12	membrane	kcl_10	AT1G33490.1	similar to unknown protein [Arabidopsis thaliana] (TAIR:AT4G10140.1); similar to unnamed protein p	ITGGPHFPLTSDALKK	881.450321	1760.88609	2	23	1phosST	K	V	30.4	ITGGPHFPL(pT)SDALKK	AT1G33490.1
12	membrane	kcl_30	AT1G33490.1	similar to unknown protein [Arabidopsis thaliana] (TAIR:AT4G10140.1); similar to unnamed protein p	ITGGPHFPLTSDALKK	881.446285	1760.878018	2	18	1phosST	K	V	30.4	ITGGPHFPL(pT)SDALKK	AT1G33490.1
12	membrane	k	AT1G33490.1	similar to unknown protein [Arabidopsis thaliana] (TAIR:AT4G10140.1); similar to unnamed protein p	ITGGPHFPLTSDALKK	881.45075	1760.886948	2	17	1phosST	K	V	30.4	ITGGPHFPL(pT)SDALKK	AT1G33490.1
10	membrane	k	AT1G33490.1	similar to unknown protein [Arabidopsis thaliana] (TAIR:AT4G10140.1); similar to hypothetical prot	ITGGPHFPLTSDALKK	881.447939	1760.881326	2	20	1phos	K	V	31.66	ITGGPHFPLT(pS)DALKK	AT1G33490.1
10	membrane	no3_3	AT1G33490.1	similar to unknown protein [Arabidopsis thaliana] (TAIR:AT4G10140.1); similar to hypothetical prot	ITGGPHFPLTSDALKK	881.447969	1760.881386	2	20	1phos	K	V	31.66	ITGGPHFPLT(pS)DALKK	AT1G33490.1
10	membrane	no3_5	AT1G33490.1	similar to unknown protein [Arabidopsis thaliana] (TAIR:AT4G10140.1); similar to hypothetical prot	ITGGPHFPLTSDALKK	881.448103	1760.881654	2	21	1phos	K	V	31.66	ITGGPHFPLT(pS)DALKK	AT1G33490.1
8	membrane	nh4_10	AT1G33490.1	similar to unknown protein [Arabidopsis thaliana] (TAIR:AT4G10140.1); similar to hypothetical prot	ITGGPHFPLTSDALKK	881.447543	1760.880534	2	21	1phos	K	V	35.34	ITGGPHFPL(pT)SDALKK	AT1G33490.1
8	membrane	no3_5	AT1G33490.1	similar to unknown protein [Arabidopsis thaliana] (TAIR:AT4G10140.1); similar to hypothetical prot	ITGGPHFPLTSDALKK	881.447621	1760.88069	2	21	1phos	K	V	35.34	ITGGPHFPL(pT)SDALKK	AT1G33490.1
8	membrane	no3_10	AT1G33490.1	similar to unknown protein [Arabidopsis thaliana] (TAIR:AT4G10140.1); similar to hypothetical prot	ITGGPHFPLTSDALKK	881.447442	1760.880332	2	18	1phos	K	V	35.34	ITGGPHFPL(pT)SDALKK	AT1G33490.1
9	membrane	nh4_10	AT1G33490.1	similar to unknown protein [Arabidopsis thaliana] (TAIR:AT4G10140.1); similar to hypothetical prot	ITGGPHFPLTSDALKK	881.448339	1760.882126	2	23	1phos	K	V	35.34	I(pT)GGPHFPLTSDALKK	AT1G33490.1
9	membrane	nh4_5	AT1G33490.1	similar to unknown protein [Arabidopsis thaliana] (TAIR:AT4G10140.1); similar to hypothetical prot	ITGGPHFPLTSDALKK	881.448784	1760.883016	2	21	1phos	K	V	35.34	I(pT)GGPHFPLTSDALKK	AT1G33490.1
9	membrane	nh4_30	AT1G33490.1	similar to unknown protein [Arabidopsis thaliana] (TAIR:AT4G10140.1); similar to hypothetical prot	ITGGPHFPLTSDALKK	881.44849	1760.882428	2	19	1phos	K	V	35.34	I(pT)GGPHFPLTSDALKK	AT1G33490.1
11	membrane	k	AT1G33490.1	similar to unknown protein [Arabidopsis thaliana] (TAIR:AT4G10140.1); similar to unnamed protein p	ITGGPHFPLTSDALKK	881.442347	1760.870142	2	23	1phosST	K	V	35.34	ITGGPHFPLT(pS)DALKK	AT1G33490.1
11	membrane	nh4_10	AT1G33490.1	similar to unknown protein [Arabidopsis thaliana] (TAIR:AT4G10140.1); similar to unnamed protein p	ITGGPHFPLTSDALKK	881.443004	1760.871456	2	20	1phosST	K	V	35.34	ITGGPHFPLT(pS)DALKK	AT1G33490.1
11	membrane	nh4_5	AT1G33490.1	similar to unknown protein [Arabidopsis thaliana] (TAIR:AT4G10140.1); similar to unnamed protein p	ITGGPHFPLTSDALKK	881.44301	1760.871468	2	20	1phosST	K	V	35.34	ITGGPHFPLT(pS)DALKK	AT1G33490.1
11	membrane	kcl_5	AT1G33490.1	similar to unknown protein [Arabidopsis thaliana] (TAIR:AT4G10140.1); similar to unnamed protein p	ITGGPHFPLTSDALKK	881.441979	1760.869406	2	20	1phosST	K	V	35.34	ITGGPHFPLT(pS)DALKK	AT1G33490.1
11	membrane	nh4_30	AT1G33490.1	similar to unknown protein [Arabidopsis thaliana] (TAIR:AT4G10140.1); similar to unnamed protein p	ITGGPHFPLTSDALKK	881.442902	1760.871252	2	18	1phosST	K	V	35.34	ITGGPHFPLT(pS)DALKK	AT1G33490.1
11	membrane	kcl_3	AT1G33490.1	similar to unknown protein [Arabidopsis thaliana] (TAIR:AT4G10140.1); similar to unnamed protein p	ITGGPHFPLTSDALKK	881.442206	1760.86986	2	18	1phosST	K	V	35.34	ITGGPHFPLT(pS)DALKK	AT1G33490.1
1	membrane	no3_10	AT1G33530.1	F-box family protein	MTFSIEKLVDLK	760.37835	1518.742148	2	16	1Met(ox) 1phosST	-	R	32.89	(oxM)(pT)FSIEKLVDLK	AT1G33530.1
4	membrane	no3_5	AT1G33770.1	protein kinase family protein	TVIVERPSR	568.796138	1135.577724	2	28	1phos	K	S	40.47	(pT)VIVERPSR	AT1G33770.1
4	membrane	k	AT1G33770.1	protein kinase family protein	TVIVERPSR	568.796358	1135.578164	2	17	1phos	K	S	40.47	(pT)VIVERPSR	AT1G33770.1
4	membrane	no3_30	AT1G33770.1	protein kinase family protein	TVIVERPSR	568.796138	1135.577751	2	99	1phos	K	S	40.47	(pT)VIVERPSR	AT1G33770.1
4	membrane	no3_10	AT1G33770.1	protein kinase family protein	TVIVERPSR	568.796138	1135.577751	2	99	1phos	K	S	40.47	(pT)VIVERPSR	AT1G33770.1
4	membrane	nh4_5	AT1G33770.1	protein kinase family protein	TVIVERPSR	568.796138	1135.577751	2	99	1phos	K	S	40.47	(pT)VIVERPSR	AT1G33770.1
4	membrane	nh4_3	AT1G33770.1	protein kinase family protein	TVIVERPSR	568.796138	1135.577751	2	99	1phos	K	S	40.47	(pT)VIVERPSR	AT1G33770.1
4	membrane	no3_3	AT1G33770.1	protein kinase family protein	TVIVERPSR	568.796138	1135.577751	2	99	1phos	K	S	40.47	(pT)VIVERPSR	AT1G33770.1
4	membrane	nh4_30	AT1G33770.1	protein kinase family protein	TVIVERPSR	568.796138	1135.577751	2	99	1phos	K	S	40.47	(pT)VIVERPSR	AT1G33770.1
4	membrane	nh4_10	AT1G33770.1	protein kinase family protein	TVIVERPSR	568.796138	1135.577751	2	99	1phos	K	S	40.47	(pT)VIVERPSR	AT1G33770.1
1	membrane	k	AT1G33870.1	avirulence-responsive protein, putative / avirulence induced gene protein, putative / AIG protein,	RMTQLLER	571.775466	1141.53638	2	21	1Met(ox) 1phosST	R	R	46.61	R(oxM)(pT)QLLER	AT1G33870.1
1	membrane	k	AT1G34320.1	similar to unknown protein [Arabidopsis thaliana] (TAIR:AT5G08660.1); similar to Os05g0430300 [Ory	VSEVSSLLGRAGTMGLGK	929.461257	1856.907962	2	16	1Met(ox) 1phosST	K	A	32.34	VSEVSSLLGRAG(pT)(oxM)GLGK	AT1G34320.1
11	soluble	kcl_10	AT1G34440.1	similar to unknown protein [Arabidopsis thaliana] (TAIR:AT4G05095.1)	LHSATSRPTTSIIKEIK	1021.514315	2041.014078	2	17	2phosST	R	M	56.9	LHSAT(pS)RP(pT)TSIIKEIK	AT1G34440.1
8	soluble	nh4_5	AT1G34440.1	similar to unknown protein [Arabidopsis thaliana] (TAIR:AT4G05095.1)	LHSATSRPTTSIIKEIK	1021.512386	2041.01022	2	16	2phosST	R	M	59.16	LHSAT(pS)RP(pT)TSIIKEIK	AT1G34440.1
8	soluble	k	AT1G34440.1	similar to unknown protein [Arabidopsis thaliana] (TAIR:AT4G05095.1)	LHSATSRPTTSIIKEIK	1021.512354	2041.010156	2	16	2phosST	R	M	59.16	LHSAT(pS)RP(pT)TSIIKEIK	AT1G34440.1
14	membrane	no3	AT1G34750.1	protein phosphatase 2C, putative (PP2C)	TDQAILSHSSDLGR	790.3501	1578.700206	2	54	1pS	K	G		TDQAILSH(pS)SDLGR	AT1G34750.1
8	soluble	k	AT1G35220.1	similar to hypothetical protein OsI_001520 [Oryza sativa (indica cultivar-group)] (GB:EAY73673.1);	CESLASLTPATLDRLFSR	1058.99832	2115.982088	2	19	1phosST	R	D	38.65	CESLA(s)L(t)PA(t)LDRLFSR	AT1G35220.1
3	soluble	nh4_3	AT1G36390.1	co-chaperone grpE family protein	TLIRSYK	480.753895	959.493238	2	16	1phosY		K	38.48	TLIRS(pY)K	AT1G36390.1, AT1G36390.2
2	membrane	no3_3	AT1G36730.1	eukaryotic translation initiation factor 5, putative / eIF-5, putative	DKLTSFILK	572.806503	1143.598454	2	30	1phos	R	N	94.8	DKLT(pS)FILK	AT1G36730.1
9	soluble	nh4_10	AT1G36925.1	unknown protein	FPCTATSR	510.199706	1018.38486	2	18	1phosST	R	R	44.9	FPC(pT)ATSR	AT1G36925.1
9	soluble	k	AT1G36925.1	unknown protein	FPCTATSR	510.199961	1018.38537	2	17	1phosST	R	R	44.9	FPC(pT)ATSR	AT1G36925.1
10	membrane	kcl_10	AT1G42740.1	similar to unknown protein [Arabidopsis thaliana] (TAIR:AT3G42120.1)	QTAKSSTAPLLLNPPPK	961.964978	1921.915404	2	26	2phos	R	R	40.26	QTAK(pS)S(pT)APLLLNPPPK	AT1G42740.1
10	membrane	no3_3	AT1G42740.1	similar to unknown protein [Arabidopsis thaliana] (TAIR:AT3G42120.1)	QTAKSSTAPLLLNPPPK	961.964978	1921.915431	2	99	2phos	R	R	40.26	QTAK(pS)S(pT)APLLLNPPPK	AT1G42740.1
10	membrane	kcl_5	AT1G42740.1	similar to unknown protein [Arabidopsis thaliana] (TAIR:AT3G42120.1)	QTAKSSTAPLLLNPPPK	961.964978	1921.915431	2	99	2phos	R	R	40.26	QTAK(pS)S(pT)APLLLNPPPK	AT1G42740.1
10	membrane	nh4_10	AT1G42740.1	similar to unknown protein [Arabidopsis thaliana] (TAIR:AT3G42120.1)	QTAKSSTAPLLLNPPPK	961.964978	1921.915431	2	99	2phos	R	R	40.26	QTAK(pS)S(pT)APLLLNPPPK	AT1G42740.1
10	membrane	nh4_5	AT1G42740.1	similar to unknown protein [Arabidopsis thaliana] (TAIR:AT3G42120.1)	QTAKSSTAPLLLNPPPK	961.964978	1921.915431	2	99	2phos	R	R	40.26	QTAK(pS)S(pT)APLLLNPPPK	AT1G42740.1
10	membrane	no3_10	AT1G42740.1	similar to unknown protein [Arabidopsis thaliana] (TAIR:AT3G42120.1)	QTAKSSTAPLLLNPPPK	961.964978	1921.915431	2	99	2phos	R	R	40.26	QTAK(pS)S(pT)APLLLNPPPK	AT1G42740.1
10	membrane	k	AT1G42740.1	similar to unknown protein [Arabidopsis thaliana] (TAIR:AT3G42120.1)	QTAKSSTAPLLLNPPPK	961.964978	1921.915431	2	99	2phos	R	R	40.26	QTAK(pS)S(pT)APLLLNPPPK	AT1G42740.1
10	membrane	full	AT1G42740.1	similar to unknown protein [Arabidopsis thaliana] (TAIR:AT3G42120.1)	QTAKSSTAPLLLNPPPK	961.964978	1921.915431	2	99	2phos	R	R	40.26	QTAK(pS)S(pT)APLLLNPPPK	AT1G42740.1
10	membrane	no3_5	AT1G42740.1	similar to unknown protein [Arabidopsis thaliana] (TAIR:AT3G42120.1)	QTAKSSTAPLLLNPPPK	961.964978	1921.915431	2	99	2phos	R	R	40.26	QTAK(pS)S(pT)APLLLNPPPK	AT1G42740.1
10	membrane	no3_30	AT1G42740.1	similar to unknown protein [Arabidopsis thaliana] (TAIR:AT3G42120.1)	QTAKSSTAPLLLNPPPK	961.964978	1921.915431	2	99	2phos	R	R	40.26	QTAK(pS)S(pT)APLLLNPPPK	AT1G42740.1
9	membrane	kcl_30	AT1G42740.1	similar to unknown protein [Arabidopsis thaliana] (TAIR:AT3G42120.1)	QTAKSSTAPLLLNPPPK	961.967216	1921.91988	2	24	2phos	R	R	46.94	QTAK(s)(s)(t)APLLLNPPPK	AT1G42740.1
2	membrane	no3_5	AT1G42970.1	GAPB (GLYCERALDEHYDE-3-PHOSPHATE DEHYDROGENASE B SUBUNIT); glyceraldehyde-3-phosphate dehydrogenas	IVDNETISVDGK	685.320639	1368.626726	2	17	1phos	K	L	44.23	IVDNE(pT)ISVDGK	AT1G42970.1
9	soluble	k	AT1G44130.1	nucellin protein, putative	SSIFKTFIK	575.795724	1149.576896	2	16	1phosST	K	S	58.87	SSIFK(pT)FIK	AT1G44130.1
8	membrane	nh4_3	AT1G45190.1	similar to unknown protein [Arabidopsis thaliana] (TAIR:AT3G11990.1); contains InterPro domain Pro	ELAHHYSDKQLK	774.86262	1547.710688	2	16	1phos	R	F	32.89	ELAHHY(pS)DKQLK	AT1G45190.1, AT3G11990.1
9	soluble	nh4_30	AT1G48970.1	GTP binding / translation initiation factor	EATRVFLGASSIYSNGTLYAR	1258.544149	2515.073746	2	16	1phosY 2phosST	R	V	36.43	EA(pT)RVFLGASSIYSNG(pT)L(pY)AR	AT1G48970.1
9	soluble	nh4_3	AT1G49700.1	similar to unknown protein [Arabidopsis thaliana] (TAIR:AT4G07675.1)	MTYMYDHDHIPK	815.82157	1629.628588	2	23	1phosST	-	H	65.55	M(pT)YMYDHDHIPK	AT1G49700.1, AT1G49700.2
9	soluble	kcl_10	AT1G49700.1	similar to unknown protein [Arabidopsis thaliana] (TAIR:AT4G07675.1)	MTYMYDHDHIPK	815.821347	1629.628142	2	22	1phosST	-	H	65.55	M(pT)YMYDHDHIPK	AT1G49700.1, AT1G49700.2
9	soluble	kcl_30	AT1G49700.1	similar to unknown protein [Arabidopsis thaliana] (TAIR:AT4G07675.1)	MTYMYDHDHIPK	815.821922	1629.629292	2	22	1phosST	-	H	65.55	M(pT)YMYDHDHIPK	AT1G49700.1, AT1G49700.2
9	soluble	nh4_10	AT1G49700.1	similar to unknown protein [Arabidopsis thaliana] (TAIR:AT4G07675.1)	MTYMYDHDHIPK	815.818712	1629.622872	2	22	1phosST	-	H	65.55	M(pT)YMYDHDHIPK	AT1G49700.1, AT1G49700.2
9	soluble	nh4_3	AT1G49700.1	similar to unknown protein [Arabidopsis thaliana] (TAIR:AT4G07675.1)	MTYMYDHDHIPK	815.822156	1629.62976	2	22	1phosST	-	H	65.55	M(pT)YMYDHDHIPK	AT1G49700.1, AT1G49700.2
9	soluble	k	AT1G49700.1	similar to unknown protein [Arabidopsis thaliana] (TAIR:AT4G07675.1)	MTYMYDHDHIPK	815.81822	1629.621888	2	22	1phosST	-	H	65.55	M(pT)YMYDHDHIPK	AT1G49700.1, AT1G49700.2
9	soluble	full	AT1G49700.1	similar to unknown protein [Arabidopsis thaliana] (TAIR:AT4G07675.1)	MTYMYDHDHIPK	815.821739	1629.628926	2	22	1phosST	-	H	65.55	M(pT)YMYDHDHIPK	AT1G49700.1, AT1G49700.2
9	soluble	kcl_5	AT1G49700.1	similar to unknown protein [Arabidopsis thaliana] (TAIR:AT4G07675.1)	MTYMYDHDHIPK	815.821565	1629.628578	2	21	1phosST	-	H	65.55	M(pT)YMYDHDHIPK	AT1G49700.1, AT1G49700.2
9	soluble	nh4_5	AT1G49700.1	similar to unknown protein [Arabidopsis thaliana] (TAIR:AT4G07675.1)	MTYMYDHDHIPK	815.822111	1629.62967	2	21	1phosST	-	H	65.55	M(pT)YMYDHDHIPK	AT1G49700.1, AT1G49700.2
9	soluble	nh4_10	AT1G49700.1	similar to unknown protein [Arabidopsis thaliana] (TAIR:AT4G07675.1)	MTYMYDHDHIPK	815.822061	1629.62957	2	21	1phosST	-	H	65.55	M(pT)YMYDHDHIPK	AT1G49700.1, AT1G49700.2
9	soluble	kcl_10	AT1G49700.1	similar to unknown protein [Arabidopsis thaliana] (TAIR:AT4G07675.1)	MTYMYDHDHIPK	815.822113	1629.629674	2	20	1phosST	-	H	65.55	M(pT)YMYDHDHIPK	AT1G49700.1, AT1G49700.2
9	soluble	nh4_5	AT1G49700.1	similar to unknown protein [Arabidopsis thaliana] (TAIR:AT4G07675.1)	MTYMYDHDHIPK	815.821646	1629.62874	2	20	1phosST	-	H	65.55	M(pT)YMYDHDHIPK	AT1G49700.1, AT1G49700.2
9	soluble	kcl_30	AT1G49700.1	similar to unknown protein [Arabidopsis thaliana] (TAIR:AT4G07675.1)	MTYMYDHDHIPK	815.822267	1629.629982	2	19	1phosST	-	H	65.55	M(pT)YMYDHDHIPK	AT1G49700.1, AT1G49700.2
9	soluble	full	AT1G49700.1	similar to unknown protein [Arabidopsis thaliana] (TAIR:AT4G07675.1)	MTYMYDHDHIPK	815.822126	1629.6297	2	19	1phosST	-	H	65.55	M(pT)YMYDHDHIPK	AT1G49700.1, AT1G49700.2
9	soluble	nh4_30	AT1G49700.1	similar to unknown protein [Arabidopsis thaliana] (TAIR:AT4G07675.1)	MTYMYDHDHIPK	815.821264	1629.627976	2	19	1phosST	-	H	65.55	M(pT)YMYDHDHIPK	AT1G49700.1, AT1G49700.2
9	soluble	nh4_30	AT1G49700.1	similar to unknown protein [Arabidopsis thaliana] (TAIR:AT4G07675.1)	MTYMYDHDHIPK	815.82218	1629.629808	2	19	1phosST	-	H	65.55	M(pT)YMYDHDHIPK	AT1G49700.1, AT1G49700.2
9	soluble	k	AT1G49700.1	similar to unknown protein [Arabidopsis thaliana] (TAIR:AT4G07675.1)	MTYMYDHDHIPK	815.82127	1629.627988	2	18	1phosST	-	H	65.55	M(pT)YMYDHDHIPK	AT1G49700.1, AT1G49700.2
9	soluble	kcl_5	AT1G49700.1	similar to unknown protein [Arabidopsis thaliana] (TAIR:AT4G07675.1)	MTYMYDHDHIPK	815.822052	1629.629552	2	17	1phosST	-	H	65.55	M(pT)YMYDHDHIPK	AT1G49700.1, AT1G49700.2
9	soluble	nh4_30	AT1G50030.1	TOR (TARGET OF RAPAMYCIN)	YQWSLGEER	664.244066	1326.47358	2	18	1phosY 1phosST	K	K	51.27	(pY)QW(pS)LGEER	AT1G50030.1, AT1G50030.2
9	soluble	kcl_30	AT1G50030.1	TOR (TARGET OF RAPAMYCIN)	YQWSLGEER	664.243582	1326.472612	2	16	1phosY 1phosST	K	K	51.27	(pY)QW(pS)LGEER	AT1G50030.1, AT1G50030.2
9	soluble	nh4_3	AT1G50250.1	FTSH1 (FtsH protease 1); ATP-dependent peptidase/ ATPase/ metallopeptidase	MASNSLLR	494.216213	986.417874	2	34	1Met(ox) 1phosST	-	S	56.74	(oxM)ASN(pS)LLR	AT1G50250.1
9	soluble	nh4_30	AT1G50250.1	FTSH1 (FtsH protease 1); ATP-dependent peptidase/ ATPase/ metallopeptidase	MASNSLLR	494.216518	986.418484	2	16	1Met(ox) 1phosST	-	S	56.74	(oxM)ASN(pS)LLR	AT1G50250.1
1	membrane	nh4_10	AT1G50730.1	similar to unnamed protein product [Vitis vinifera] (GB:CAO38919.1); contains domain PTHR13673 (PT	LVMMVRGLADPLTSLYCR	1067.523817	2133.033082	2	30	1Met(ox) 1phosST	R	L	33.78	LV(oxM)MVRGLADPLTSL(pY)CR	AT1G50730.1
1	membrane	k	AT1G50730.1	similar to unnamed protein product [Vitis vinifera] (GB:CAO38919.1); contains domain PTHR13673 (PT	LVMMVRGLADPLTSLYCR	1067.523142	2133.031732	2	17	1Met(ox) 1phosY	R	L	33.78	LV(oxM)MVRGLADPLTSL(pY)CR	AT1G50730.1
1	membrane	no3_30	AT1G50730.1	similar to unnamed protein product [Vitis vinifera] (GB:CAO38919.1); contains domain PTHR13673 (PT	LVMMVRGLADPLTSLYCR	1067.523638	2133.032723	2	99	1Met(ox) 1phosY	R	L	33.78	LV(oxM)MVRGLADPLTSL(pY)CR	AT1G50730.1
1	membrane	k	AT1G50730.1	similar to unnamed protein product [Vitis vinifera] (GB:CAO38919.1); contains domain PTHR13673 (PT	LVMMVRGLADPLTSLYCR	1067.523638	2133.032723	2	99	1Met(ox) 1phosY	R	L	33.78	LV(oxM)MVRGLADPLTSL(pY)CR	AT1G50730.1
1	membrane	no3_10	AT1G50730.1	similar to unnamed protein product [Vitis vinifera] (GB:CAO38919.1); contains domain PTHR13673 (PT	LVMMVRGLADPLTSLYCR	1067.523638	2133.032723	2	99	1Met(ox) 1phosY	R	L	33.78	LV(oxM)MVRGLADPLTSL(pY)CR	AT1G50730.1
1	membrane	nh4_3	AT1G50730.1	similar to unnamed protein product [Vitis vinifera] (GB:CAO38919.1); contains domain PTHR13673 (PT	LVMMVRGLADPLTSLYCR	1067.523638	2133.032723	2	99	1Met(ox) 1phosY	R	L	33.78	LV(oxM)MVRGLADPLTSL(pY)CR	AT1G50730.1
1	membrane	no3_5	AT1G50730.1	similar to unnamed protein product [Vitis vinifera] (GB:CAO38919.1); contains domain PTHR13673 (PT	LVMMVRGLADPLTSLYCR	1067.523638	2133.032723	2	99	1Met(ox) 1phosY	R	L	33.78	LV(oxM)MVRGLADPLTSL(pY)CR	AT1G50730.1
9	soluble	k	AT1G50980.1	F-box family protein	ILSIDNTSGK	604.249646	1206.48474	2	18	2phosST	R	S	61.05	ILSIDN(pT)(pS)GK	AT1G50980.1
9	soluble	nh4_3	AT1G50980.1	F-box family protein	ILSIDNTSGK	604.250002	1206.485452	2	16	2phosST	R	S	61.05	ILSIDN(pT)(pS)GK	AT1G50980.1
9	soluble	nh4_5	AT1G51160.1	synbindin, putative	SLTAKMDPVNADK	783.316095	1564.617638	2	20	1Met(ox) 2phosST	K	G	59.35	(pS)L(pT)AK(oxM)DPVNADK	AT1G51160.1, AT1G51160.2
9	soluble	full	AT1G51160.1	synbindin, putative	SLTAKMDPVNADK	783.316181	1564.61781	2	20	1Met(ox) 2phosST	K	G	59.35	(pS)L(pT)AK(oxM)DPVNADK	AT1G51160.1, AT1G51160.2
9	soluble	k	AT1G51160.1	synbindin, putative	SLTAKMDPVNADK	783.315054	1564.615556	2	18	1Met(ox) 2phosST	K	G	59.35	(pS)L(pT)AK(oxM)DPVNADK	AT1G51160.1, AT1G51160.2
9	soluble	kcl_5	AT1G51160.1	synbindin, putative	SLTAKMDPVNADK	783.316342	1564.618132	2	17	1Met(ox) 2phosST	K	G	59.35	(pS)L(pT)AK(oxM)DPVNADK	AT1G51160.1, AT1G51160.2
9	soluble	kcl_30	AT1G51160.1	synbindin, putative	SLTAKMDPVNADK	783.316293	1564.618034	2	16	1Met(ox) 2phosST	K	G	59.35	(pS)L(pT)AK(oxM)DPVNADK	AT1G51160.1, AT1G51160.2
9	soluble	nh4_30	AT1G51160.1	synbindin, putative	SLTAKMDPVNADK	783.316387	1564.618222	2	16	1Met(ox) 2phosST	K	G	59.35	(pS)L(pT)AK(oxM)DPVNADK	AT1G51160.1, AT1G51160.2
4	membrane	nh4_5	AT1G51260.1	LPAT3 (Lysophosphatidyl acyltransferase 3); 1-acylglycerol-3-phosphate O-acyltransferase	SLPSPRNVLIPR	714.891606	1427.76866	2	16	1phos	R	T	44.23	SLP(pS)PRNVLIPR	AT1G51260.1
12	membrane	kcl_10	AT1G51300.1	acyl-protein thioesterase-related	VTAEFHSKK	563.768019	1125.521486	2	24	1phosST	K	K	52.96	VTAEFH(pS)KK	AT1G51300.1
12	membrane	nh4_10	AT1G51300.1	acyl-protein thioesterase-related	VTAEFHSKK	563.768084	1125.521616	2	19	1phosST	K	K	52.96	VTAEFH(pS)KK	AT1G51300.1
9	soluble	kcl_30	AT1G51538.1	similar to unknown protein [Arabidopsis thaliana] (TAIR:AT5G18510.1); similar to unknown protein [	EDDVSSMDHK	621.721828	1241.429104	2	26	1phosST	R	D	61.05	EDDV(s)(s)MDHK	AT1G51538.1
9	soluble	kcl_5	AT1G51538.1	similar to unknown protein [Arabidopsis thaliana] (TAIR:AT5G18510.1); similar to unknown protein [	EDDVSSMDHK	621.721684	1241.428816	2	20	1phosST	R	D	61.05	EDDV(s)(s)MDHK	AT1G51538.1
9	soluble	kcl_10	AT1G51538.1	similar to unknown protein [Arabidopsis thaliana] (TAIR:AT5G18510.1); similar to unknown protein [	EDDVSSMDHK	621.723697	1241.432842	2	19	1phosST	R	D	61.05	EDDV(s)(s)MDHK	AT1G51538.1
9	soluble	kcl_10	AT1G51538.1	similar to unknown protein [Arabidopsis thaliana] (TAIR:AT5G18510.1); similar to unknown protein [	EDDVSSMDHK	621.721656	1241.42876	2	18	1phosST	R	D	61.05	EDDV(s)(s)MDHK	AT1G51538.1
9	soluble	kcl_30	AT1G51538.1	similar to unknown protein [Arabidopsis thaliana] (TAIR:AT5G18510.1); similar to unknown protein [	EDDVSSMDHK	621.721736	1241.42892	2	18	1phosST	R	D	61.05	EDDV(s)(s)MDHK	AT1G51538.1
9	soluble	full	AT1G51538.1	similar to unknown protein [Arabidopsis thaliana] (TAIR:AT5G18510.1); similar to unknown protein [	EDDVSSMDHK	621.725521	1241.43649	2	18	1phosST	R	D	61.05	EDDV(s)(s)MDHK	AT1G51538.1
9	soluble	nh4_30	AT1G51538.1	similar to unknown protein [Arabidopsis thaliana] (TAIR:AT5G18510.1); similar to unknown protein [	EDDVSSMDHK	621.723579	1241.432606	2	18	1phosST	R	D	61.05	EDDV(s)(s)MDHK	AT1G51538.1
9	soluble	kcl_5	AT1G51538.1	similar to unknown protein [Arabidopsis thaliana] (TAIR:AT5G18510.1); similar to unknown protein [	EDDVSSMDHK	621.725623	1241.436694	2	18	1phosST	R	D	61.05	EDDV(s)(s)MDHK	AT1G51538.1
9	soluble	full	AT1G51538.1	similar to unknown protein [Arabidopsis thaliana] (TAIR:AT5G18510.1); similar to unknown protein [	EDDVSSMDHK	621.721863	1241.429174	2	18	1phosST	R	D	61.05	EDDV(s)(s)MDHK	AT1G51538.1
9	soluble	nh4_3	AT1G51538.1	similar to unknown protein [Arabidopsis thaliana] (TAIR:AT5G18510.1); similar to unknown protein [	EDDVSSMDHK	621.723626	1241.4327	2	17	1phosST	R	D	61.05	EDDV(s)(s)MDHK	AT1G51538.1
9	soluble	nh4_3	AT1G51538.1	similar to unknown protein [Arabidopsis thaliana] (TAIR:AT5G18510.1); similar to unknown protein [	EDDVSSMDHK	621.721824	1241.429096	2	17	1phosST	R	D	61.05	EDDV(s)(s)MDHK	AT1G51538.1
9	soluble	k	AT1G51538.1	similar to unknown protein [Arabidopsis thaliana] (TAIR:AT5G18510.1); similar to unknown protein [	EDDVSSMDHK	621.721725	1241.428898	2	16	1phosST	R	D	61.05	EDDV(s)(s)MDHK	AT1G51538.1
9	soluble	nh4_5	AT1G51538.1	similar to unknown protein [Arabidopsis thaliana] (TAIR:AT5G18510.1); similar to unknown protein [	EDDVSSMDHK	621.725444	1241.436336	2	16	1phosST	R	D	61.05	EDDV(s)(s)MDHK	AT1G51538.1
9	soluble	nh4_5	AT1G51538.1	similar to unknown protein [Arabidopsis thaliana] (TAIR:AT5G18510.1); similar to unknown protein [	EDDVSSMDHK	621.723612	1241.432672	2	16	1phosST	R	D	61.05	EDDV(s)(s)MDHK	AT1G51538.1
9	soluble	nh4_30	AT1G51538.1	similar to unknown protein [Arabidopsis thaliana] (TAIR:AT5G18510.1); similar to unknown protein [	EDDVSSMDHK	621.725654	1241.436756	2	16	1phosST	R	D	61.05	EDDV(s)(s)MDHK	AT1G51538.1
8	soluble	k	AT1G51710.1	UBP6 (UBIQUITIN-SPECIFIC PROTEASE 6); ubiquitin-specific protease	TALYVKESLIDSLPR	932.945595	1863.876638	2	16	2phosST	R	Y	35.34	TALYVKE(pS)LID(pS)LPR	AT1G51710.1, AT1G51710.2
10	soluble	kcl_10	AT1G51710.1	UBP6 (UBIQUITIN-SPECIFIC PROTEASE 6); ubiquitin-specific protease	TALYVKESLIDSLPR	932.948927	1863.883302	2	24	2phosST	R	Y	44.84	TALYVKE(pS)LID(pS)LPR	AT1G51710.1, AT1G51710.2
10	soluble	no3_10	AT1G51710.1	UBP6 (UBIQUITIN-SPECIFIC PROTEASE 6); ubiquitin-specific protease	TALYVKESLIDSLPR	932.948992	1863.883432	2	20	2phosST	R	Y	44.84	TALYVKE(pS)LID(pS)LPR	AT1G51710.1, AT1G51710.2
10	soluble	no3_5	AT1G51710.1	UBP6 (UBIQUITIN-SPECIFIC PROTEASE 6); ubiquitin-specific protease	TALYVKESLIDSLPR	932.949193	1863.883834	2	19	2phosST	R	Y	44.84	TALYVKE(pS)LID(pS)LPR	AT1G51710.1, AT1G51710.2
10	soluble	k	AT1G51710.1	UBP6 (UBIQUITIN-SPECIFIC PROTEASE 6); ubiquitin-specific protease	TALYVKESLIDSLPR	932.949114	1863.883676	2	18	2phosST	R	Y	44.84	TALYVKE(pS)LID(pS)LPR	AT1G51710.1, AT1G51710.2
10	soluble	nh4_10	AT1G51710.1	UBP6 (UBIQUITIN-SPECIFIC PROTEASE 6); ubiquitin-specific protease	TALYVKESLIDSLPR	932.94876	1863.882968	2	18	2phosST	R	Y	44.84	TALYVKE(pS)LID(pS)LPR	AT1G51710.1, AT1G51710.2
10	soluble	nh4_5	AT1G51710.1	UBP6 (UBIQUITIN-SPECIFIC PROTEASE 6); ubiquitin-specific protease	TALYVKESLIDSLPR	932.948521	1863.88249	2	16	2phosST	R	Y	44.84	TALYVKE(pS)LID(pS)LPR	AT1G51710.1, AT1G51710.2
9	soluble	k	AT1G51710.1	UBP6 (UBIQUITIN-SPECIFIC PROTEASE 6); ubiquitin-specific protease	TALYVKESLIDSLPR	932.945907	1863.877262	2	24	2phosST	R	Y	44.84	TALYVKE(pS)LID(pS)LPR	AT1G51710.1, AT1G51710.2
9	soluble	nh4_5	AT1G51710.1	UBP6 (UBIQUITIN-SPECIFIC PROTEASE 6); ubiquitin-specific protease	TALYVKESLIDSLPR	932.945817	1863.877082	2	19	2phosST	R	Y	44.84	TALYVKE(pS)LID(pS)LPR	AT1G51710.1, AT1G51710.2
9	soluble	nh4_3	AT1G51710.1	UBP6 (UBIQUITIN-SPECIFIC PROTEASE 6); ubiquitin-specific protease	TALYVKESLIDSLPR	932.946339	1863.878126	2	17	2phosST	R	Y	44.84	TALYVKE(pS)LID(pS)LPR	AT1G51710.1, AT1G51710.2
14	membrane	no3	AT1G51800.1	leucine-rich repeat protein kinase	SHHGFEPPVIAK	699.8238	1397.647536	2	50	1pS	R	N		(pS)HHGFEPPVIAK	AT1G51800.1
12	membrane	nh4_30	AT1G52050.1	jacalin lectin family protein	TSEFIGYQK	582.235933	1162.457314	2	19	9N15 1phosY	K	G	54.78	TSEFIG,(pY,)QK	AT1G52050.1
12	membrane	k	AT1G52200.1	similar to unknown protein [Arabidopsis thaliana] (TAIR:AT3G18470.1); similar to unnamed protein p	VTTPSEEDSNNGLPVQQPGTPNQR	1323.100939	2644.187326	2	30	1phosST	R	T	39.78	VTTPSEEDSNNGLPVQQPG(pT)PNQR	AT1G52200.1
12	membrane	nh4_5	AT1G52200.1	similar to unknown protein [Arabidopsis thaliana] (TAIR:AT3G18470.1); similar to unnamed protein p	VTTPSEEDSNNGLPVQQPGTPNQR	1323.100907	2644.187262	2	18	1phosST	R	T	39.78	VTTPSEEDSNNGLPVQQPG(pT)PNQR	AT1G52200.1
12	membrane	nh4_5	AT1G52360.1	coatomer protein complex, subunit beta 2 (beta prime), putative	IKIFSK	408.223366	814.43218	2	19	1phosST	K	N	31.97	IKIF(pS)K	AT1G52360.1, AT1G79990.3, AT1G79990.1, AT3G15980.1, AT3G15980.2, AT3G15980.3, AT1G79990.5
12	membrane	kcl_3	AT1G52360.1	coatomer protein complex, subunit beta 2 (beta prime), putative	IKIFSK	408.22291	814.431268	2	18	1phosST	K	N	31.97	IKIF(pS)K	AT1G52360.1, AT1G79990.3, AT1G79990.1, AT3G15980.1, AT3G15980.2, AT3G15980.3, AT1G79990.5
11	soluble	nh4_10	AT1G52430.1	ubiquitin carboxyl-terminal hydrolase-related	DVLENVLASARK	697.860889	1393.707226	2	19	1phosST	R	D	45.48	DVLENVLA(pS)ARK	AT1G52430.1
4	membrane	nh4_10	AT1G52430.1	ubiquitin carboxyl-terminal hydrolase-related	AVDSFLDR	501.720152	1001.425752	2	30	1phos	R	T	56.74	AVD(pS)FLDR	AT1G52430.1, AT1G52450.1
4	membrane	no3_5	AT1G52430.1	ubiquitin carboxyl-terminal hydrolase-related	AVDSFLDR	501.720152	1001.425779	2	99	1phos	R	T	56.74	AVD(pS)FLDR	AT1G52430.1, AT1G52450.1
11	soluble	nh4_30	AT1G52590.1	Identical to DCC family protein At1g52590, chloroplast precursor [Arabidopsis Thaliana] (GB:Q9SSR1	AILIPASFGRLTITSR	938.48312	1874.951688	2	16	2phosST	M	A	42.9	AILIPA(pS)FGRL(pT)ITSR	AT1G52590.1
10	soluble	k	AT1G52590.1	Identical to DCC family protein At1g52590, chloroplast precursor [Arabidopsis Thaliana] (GB:Q9SSR1	AILIPASFGRLTITSR	938.486318	1874.958084	2	20	2phosST	M	A	53.09	AILIPA(pS)FGRL(pT)ITSR	AT1G52590.1
10	soluble	kcl_10	AT1G52590.1	Identical to DCC family protein At1g52590, chloroplast precursor [Arabidopsis Thaliana] (GB:Q9SSR1	AILIPASFGRLTITSR	938.486244	1874.957936	2	19	2phosST	M	A	53.09	AILIPA(pS)FGRL(pT)ITSR	AT1G52590.1
10	soluble	full	AT1G52590.1	Identical to DCC family protein At1g52590, chloroplast precursor [Arabidopsis Thaliana] (GB:Q9SSR1	AILIPASFGRLTITSR	938.486822	1874.959092	2	17	2phosST	M	A	53.09	AILIPA(pS)FGRL(pT)ITSR	AT1G52590.1
10	soluble	kcl_5	AT1G52590.1	Identical to DCC family protein At1g52590, chloroplast precursor [Arabidopsis Thaliana] (GB:Q9SSR1	AILIPASFGRLTITSR	938.486716	1874.95888	2	16	2phosST	M	A	53.09	AILIPA(pS)FGRL(pT)ITSR	AT1G52590.1
10	soluble	nh4_5	AT1G52590.1	Identical to DCC family protein At1g52590, chloroplast precursor [Arabidopsis Thaliana] (GB:Q9SSR1	AILIPASFGRLTITSR	938.486721	1874.95889	2	16	2phosST	M	A	53.09	AILIPA(pS)FGRL(pT)ITSR	AT1G52590.1
6	membrane	k	AT1G52780.1	similar to unknown protein [Arabidopsis thaliana] (TAIR:AT4G21700.1); similar to hypothetical prot	LEDISRTPR	583.787134	1165.559716	2	18	1phos	K	K	65	LEDISR(pT)PR	AT1G52780.1
8	soluble	no3_10	AT1G52830.1	IAA6 (indoleacetic acid-induced protein 6); transcription factor	NNEEASKAIGYVK	751.843488	1501.672424	2	16	1phos	K	V	36.16	NNEEA(pS)KAIGYVK	AT1G52830.1
9	soluble	kcl_30	AT1G52880.1	NAM (Arabidopsis NAC domain containing protein 18); transcription factor	FHPTDEELVIHYLK	910.926626	1819.8387	2	18	1phosST	R	R	37.91	FHP(pT)DEELVIHYLK	AT1G52880.1
1	membrane	nh4_10	AT1G53070.1	legume lectin family protein	SRSGAIALTR	596.269012	1190.523472	2	18	2phosST	K	D	39.19	SR(pS)GAIAL(pT)R	AT1G53070.1
14	soluble	no3	AT1G53310.1	PEP carboxylase 1 (PPC1)	MASIDVHLR	561.256695	1120.498838	2	55	1pS	K	Q		MA(pS)IDVHLR	AT1G53310.1, AT1G53310.2, AT1G53310.3
14	membrane	no3	AT1G53350.1	disease resistance protein	SLSLQER	456.7035	911.406948	2	24	1pS	R	Q		SL(pS)LQER	AT1G10600.2, AT1G53350.1, AT5G43470.1, AT5G43470.2, AT5G48620.1
9	soluble	kcl_30	AT1G53380.1	similar to unknown protein [Arabidopsis thaliana] (TAIR:AT3G14870.1); similar to unknown protein [	DYLTARPK	562.235948	1122.457344	2	20	1phosY 1phosST	K	S	36.89	D(pY)L(pT)ARPK	AT1G53380.1, AT1G53380.2, AT1G53380.3
9	soluble	k	AT1G53470.1	mechanosensitive ion channel domain-containing protein / MS ion channel domain-containing protein	TKTLMK	401.203846	800.39314	2	21	1phosST	R	M	31.97	(pT)KTLMK	AT1G53470.1
9	soluble	nh4_3	AT1G53470.1	mechanosensitive ion channel domain-containing protein / MS ion channel domain-containing protein	TKTLMK	401.204018	800.393484	2	21	1phosST	R	M	31.97	(pT)KTLMK	AT1G53470.1
9	soluble	full	AT1G53470.1	mechanosensitive ion channel domain-containing protein / MS ion channel domain-containing protein	TKTLMK	401.204228	800.393904	2	20	1phosST	R	M	31.97	(pT)KTLMK	AT1G53470.1
9	soluble	kcl_10	AT1G53885.1	senescence-associated protein-related	ESQMLIDDRK	665.787262	1329.559972	2	18	1Met(ox) 1phosST	R	E	73.26	E(pS)Q(oxM)LIDDRK	AT1G53885.1, AT1G53903.1
9	soluble	kcl_5	AT1G53885.1	senescence-associated protein-related	ESQMLIDDRK	665.787299	1329.560046	2	18	1Met(ox) 1phosST	R	E	73.26	E(pS)Q(oxM)LIDDRK	AT1G53885.1, AT1G53903.1
9	soluble	nh4_10	AT1G53885.1	senescence-associated protein-related	ESQMLIDDRK	665.786849	1329.559146	2	16	1Met(ox) 1phosST	R	E	73.26	E(pS)Q(oxM)LIDDRK	AT1G53885.1, AT1G53903.1
9	soluble	full	AT1G53885.1	senescence-associated protein-related	ESQMLIDDRK	665.787323	1329.560094	2	16	1Met(ox) 1phosST	R	E	73.26	E(pS)Q(oxM)LIDDRK	AT1G53885.1, AT1G53903.1
9	soluble	nh4_3	AT1G53885.1	senescence-associated protein-related	ESQMLIDDRK	665.787207	1329.559862	2	16	1Met(ox) 1phosST	R	E	73.26	E(pS)Q(oxM)LIDDRK	AT1G53885.1, AT1G53903.1
12	membrane	kcl_5	AT1G54300.1	similar to catalytic/ cobalamin binding [Arabidopsis thaliana] (TAIR:AT3G05770.1); similar to hypo	NLEKLVTDSFWSK	823.890034	1645.765516	2	16	1phosST	K	L	31.19	NLEKLVTD(s)FW(s)K	AT1G54300.1
2	membrane	no3_5	AT1G54640.1	F-box family protein-related	LNLNETTLLK	619.819022	1237.623492	2	22	1phos	R	L	48.48	LNLNE(t)(t)LLK	AT1G54640.1
2	membrane	no3_3	AT1G54640.1	F-box family protein-related	LNLNETTLLK	619.81721	1237.619868	2	19	1phos	R	L	48.48	LNLNE(t)(t)LLK	AT1G54640.1
3	soluble	no3_10	AT1G54890.1	late embryogenesis abundant protein-related / LEA protein-related	LSYEGKEISLPK	722.354695	1442.694838	2	29	1phosY		R	65.55	LS(pY)EGKEISLPK	AT1G54890.1
6	membrane	k	AT1G55890.1	pentatricopeptide (PPR) repeat-containing protein	SSLSRVLR	499.258534	996.502516	2	17	1phos	M	G	83.38	SSL(pS)RVLR	AT1G55890.1
1	membrane	k	AT1G56230.1	similar to unknown protein [Arabidopsis thaliana] (TAIR:AT2G22660.2); similar to unnamed protein p	ITEVRVGSWSYVEGSIGK	1023.991662	2045.968772	2	15	1phosST	R	A	32.34	ITEVRVGSWSYVEG(pS)IGK	AT1G56230.1
2	membrane	no3_30	AT1G56380.1	mitochondrial transcription termination factor family protein / mTERF family protein	ITQSFETLKK	637.828485	1273.642418	2	17	1phos	K	C	73.26	ITQSFE(pT)LKK	AT1G56380.1, AT1G56380.2
9	soluble	k	AT1G57750.1	CYP96A15/MAH1 (MID-CHAIN ALKANE HYDROXYLASE 1); oxygen binding	MVALEIIRNYDFK	854.418853	1706.823154	2	15	1Met(ox) 1phosY	K	V	49.23	(oxM)VALEIIRN(pY)DFK	AT1G57750.1
9	soluble	kcl_5	AT1G57750.1	CYP96A15/MAH1 (MID-CHAIN ALKANE HYDROXYLASE 1); oxygen binding	MVALEIIRNYDFK	854.420055	1706.825558	2	15	1Met(ox) 1phosY	K	V	49.23	(oxM)VALEIIRN(pY)DFK	AT1G57750.1
12	soluble	nh4_30	AT1G57750.1	CYP96A15/MAH1 (MID-CHAIN ALKANE HYDROXYLASE 1); oxygen binding	MVALEIIRNYDFK	854.417208	1706.819864	2	20	1Met(ox) 1phosY	K	V	49.23	(oxM)VALEIIRN(pY)DFK	AT1G57750.1
12	soluble	nh4_5	AT1G57750.1	CYP96A15/MAH1 (MID-CHAIN ALKANE HYDROXYLASE 1); oxygen binding	MVALEIIRNYDFK	854.416461	1706.81837	2	16	1Met(ox) 1phosY	K	V	49.23	(oxM)VALEIIRN(pY)DFK	AT1G57750.1
12	soluble	kcl_3	AT1G57750.1	CYP96A15/MAH1 (MID-CHAIN ALKANE HYDROXYLASE 1); oxygen binding	MVALEIIRNYDFK	854.420197	1706.825842	2	15	1Met(ox) 1phosY	K	V	49.23	(oxM)VALEIIRN(pY)DFK	AT1G57750.1
10	soluble	k	AT1G57750.1	CYP96A15/MAH1 (MID-CHAIN ALKANE HYDROXYLASE 1); oxygen binding	MVALEIIRNYDFK	854.418561	1706.82257	2	17	1Met(ox) 1phosY	K	V	68.56	(oxM)VALEIIRN(pY)DFK	AT1G57750.1
10	soluble	nh4_10	AT1G57750.1	CYP96A15/MAH1 (MID-CHAIN ALKANE HYDROXYLASE 1); oxygen binding	MVALEIIRNYDFK	854.418859	1706.823166	2	16	1Met(ox) 1phosY	K	V	68.56	(oxM)VALEIIRN(pY)DFK	AT1G57750.1
8	soluble	no3_10	AT1G57750.1	CYP96A15/MAH1 (MID-CHAIN ALKANE HYDROXYLASE 1); oxygen binding	MVALEIIRNYDFK	854.41962	1706.824688	2	18	1Met(ox) 1phosY	K	V	68.56	(oxM)VALEIIRN(pY)DFK	AT1G57750.1
8	soluble	k	AT1G57750.1	CYP96A15/MAH1 (MID-CHAIN ALKANE HYDROXYLASE 1); oxygen binding	MVALEIIRNYDFK	854.418868	1706.823184	2	17	1Met(ox) 1phosY	K	V	68.56	(oxM)VALEIIRN(pY)DFK	AT1G57750.1
1	membrane	k	AT1G57990.1	ATPUP18 (Arabidopsis thaliana purine permease 18); purine transmembrane transporter	QTTAEGSANPEPDQILSPR	1045.97708	2089.939608	2	49	1phosST	K	R	65.28	QTTAEGSANPEPDQIL(pS)PR	AT1G57990.1
1	membrane	nh4_10	AT1G57990.1	ATPUP18 (Arabidopsis thaliana purine permease 18); purine transmembrane transporter	QTTAEGSANPEPDQILSPR	1045.97708	2089.939607	2	99	1phosST	K	R	65.28	QTTAEGSANPEPDQIL(pS)PR	AT1G57990.1
1	membrane	no3_30	AT1G57990.1	ATPUP18 (Arabidopsis thaliana purine permease 18); purine transmembrane transporter	QTTAEGSANPEPDQILSPR	1045.97708	2089.939607	2	99	1phosST	K	R	65.28	QTTAEGSANPEPDQIL(pS)PR	AT1G57990.1
1	membrane	k	AT1G57990.1	ATPUP18 (Arabidopsis thaliana purine permease 18); purine transmembrane transporter	QTTAEGSANPEPDQILSPR	1045.97708	2089.939607	2	99	1phosST	K	R	65.28	QTTAEGSANPEPDQIL(pS)PR	AT1G57990.1
1	membrane	no3_10	AT1G57990.1	ATPUP18 (Arabidopsis thaliana purine permease 18); purine transmembrane transporter	QTTAEGSANPEPDQILSPR	1045.97708	2089.939607	2	99	1phosST	K	R	65.28	QTTAEGSANPEPDQIL(pS)PR	AT1G57990.1
1	membrane	nh4_3	AT1G57990.1	ATPUP18 (Arabidopsis thaliana purine permease 18); purine transmembrane transporter	QTTAEGSANPEPDQILSPR	1045.97708	2089.939607	2	99	1phosST	K	R	65.28	QTTAEGSANPEPDQIL(pS)PR	AT1G57990.1
12	membrane	nh4_5	AT1G57990.1	ATPUP18 (Arabidopsis thaliana purine permease 18); purine transmembrane transporter	QTTAEGSANPEPDQILSPR	1045.980145	2089.945738	2	83	1phosST	K	R	80.08	QTTAEGSANPEPDQIL(pS)PR	AT1G57990.1
12	membrane	k	AT1G57990.1	ATPUP18 (Arabidopsis thaliana purine permease 18); purine transmembrane transporter	QTTAEGSANPEPDQILSPR	1045.980246	2089.94594	2	78	1phosST	K	R	80.08	QTTAEGSANPEPDQIL(pS)PR	AT1G57990.1
12	membrane	kcl_5	AT1G57990.1	ATPUP18 (Arabidopsis thaliana purine permease 18); purine transmembrane transporter	QTTAEGSANPEPDQILSPR	1045.980145	2089.945737	2	99	1phosST	K	R	80.08	QTTAEGSANPEPDQIL(pS)PR	AT1G57990.1
12	membrane	nh4_30	AT1G57990.1	ATPUP18 (Arabidopsis thaliana purine permease 18); purine transmembrane transporter	QTTAEGSANPEPDQILSPR	1045.980145	2089.945737	2	99	1phosST	K	R	80.08	QTTAEGSANPEPDQIL(pS)PR	AT1G57990.1
12	membrane	kcl_3	AT1G57990.1	ATPUP18 (Arabidopsis thaliana purine permease 18); purine transmembrane transporter	QTTAEGSANPEPDQILSPR	1045.980145	2089.945737	2	99	1phosST	K	R	80.08	QTTAEGSANPEPDQIL(pS)PR	AT1G57990.1
12	membrane	nh4_10	AT1G57990.1	ATPUP18 (Arabidopsis thaliana purine permease 18); purine transmembrane transporter	QTTAEGSANPEPDQILSPR	1045.980145	2089.945737	2	99	1phosST	K	R	80.08	QTTAEGSANPEPDQIL(pS)PR	AT1G57990.1
12	membrane	kcl_10	AT1G57990.1	ATPUP18 (Arabidopsis thaliana purine permease 18); purine transmembrane transporter	QTTAEGSANPEPDQILSPR	1045.980145	2089.945737	2	99	1phosST	K	R	80.08	QTTAEGSANPEPDQIL(pS)PR	AT1G57990.1
12	membrane	full	AT1G57990.1	ATPUP18 (Arabidopsis thaliana purine permease 18); purine transmembrane transporter	QTTAEGSANPEPDQILSPR	1045.980145	2089.945737	2	99	1phosST	K	R	80.08	QTTAEGSANPEPDQIL(pS)PR	AT1G57990.1
12	membrane	kcl_30	AT1G57990.1	ATPUP18 (Arabidopsis thaliana purine permease 18); purine transmembrane transporter	QTTAEGSANPEPDQILSPR	1045.980145	2089.945737	2	99	1phosST	K	R	80.08	QTTAEGSANPEPDQIL(pS)PR	AT1G57990.1
11	membrane	nh4_5	AT1G57990.1	ATPUP18 (Arabidopsis thaliana purine permease 18); purine transmembrane transporter	QTTAEGSANPEPDQILSPR	1045.975408	2089.936264	2	81	1phosST	K	R	84.24	QTTAEGSANPEPDQIL(pS)PR	AT1G57990.1
11	membrane	nh4_30	AT1G57990.1	ATPUP18 (Arabidopsis thaliana purine permease 18); purine transmembrane transporter	QTTAEGSANPEPDQILSPR	1045.975854	2089.937156	2	79	1phosST	K	R	84.24	QTTAEGSANPEPDQIL(pS)PR	AT1G57990.1
11	membrane	nh4_3	AT1G57990.1	ATPUP18 (Arabidopsis thaliana purine permease 18); purine transmembrane transporter	QTTAEGSANPEPDQILSPR	1045.975553	2089.936554	2	72	1phosST	K	R	84.24	QTTAEGSANPEPDQIL(pS)PR	AT1G57990.1
2	membrane	no3_5	AT1G57990.1	ATPUP18 (Arabidopsis thaliana purine permease 18); purine transporter	QTTAEGSANPEPDQILSPR	1045.982625	2089.950698	2	52	1phos	K	R	88.83	QTTAEGSANPEPDQIL(pS)PR	AT1G57990.1
2	membrane	no3_10	AT1G57990.1	ATPUP18 (Arabidopsis thaliana purine permease 18); purine transporter	QTTAEGSANPEPDQILSPR	1045.982815	2089.951078	2	44	1phos	K	R	88.83	QTTAEGSANPEPDQIL(pS)PR	AT1G57990.1
2	membrane	k	AT1G57990.1	ATPUP18 (Arabidopsis thaliana purine permease 18); purine transporter	QTTAEGSANPEPDQILSPR	1045.977051	2089.93955	2	41	1phos	K	R	88.83	QTTAEGSANPEPDQIL(pS)PR	AT1G57990.1
2	membrane	no3_5	AT1G57990.1	ATPUP18 (Arabidopsis thaliana purine permease 18); purine transporter	QTTAEGSANPEPDQILSPR	1045.982658	2089.950764	2	37	1phos	K	R	88.83	QTTAEGSANPEPDQIL(pS)PR	AT1G57990.1
2	membrane	no3_30	AT1G57990.1	ATPUP18 (Arabidopsis thaliana purine permease 18); purine transporter	QTTAEGSANPEPDQILSPR	1045.982888	2089.951224	2	32	1phos	K	R	88.83	QTTAEGSANPEPDQIL(pS)PR	AT1G57990.1
2	membrane	no3_3	AT1G57990.1	ATPUP18 (Arabidopsis thaliana purine permease 18); purine transporter	QTTAEGSANPEPDQILSPR	1045.982043	2089.949534	2	29	1phos	K	R	88.83	QTTAEGSANPEPDQIL(pS)PR	AT1G57990.1
2	membrane	no3_30	AT1G57990.1	ATPUP18 (Arabidopsis thaliana purine permease 18); purine transporter	QTTAEGSANPEPDQILSPR	1045.982525	2089.950498	2	20	1phos	K	R	88.83	QTTAEGSANPEPDQIL(pS)PR	AT1G57990.1
9	membrane	nh4_30	AT1G57990.1	ATPUP18 (Arabidopsis thaliana purine permease 18); purine transporter	QTTAEGSANPEPDQILSPR	1045.97967	2089.944788	2	74	1phos	K	R	91.91	QTTAEGSANPEPDQIL(pS)PR	AT1G57990.1
9	membrane	kcl_30	AT1G57990.1	ATPUP18 (Arabidopsis thaliana purine permease 18); purine transporter	QTTAEGSANPEPDQILSPR	1045.976776	2089.939	2	58	1phos	K	R	91.91	QTTAEGSANPEPDQIL(pS)PR	AT1G57990.1
9	membrane	k	AT1G57990.1	ATPUP18 (Arabidopsis thaliana purine permease 18); purine transporter	QTTAEGSANPEPDQILSPR	1045.979504	2089.944456	2	61	1phos	K	R	91.91	QTTAEGSANPEPDQIL(pS)PR	AT1G57990.1
9	membrane	full	AT1G57990.1	ATPUP18 (Arabidopsis thaliana purine permease 18); purine transporter	QTTAEGSANPEPDQILSPR	1045.976971	2089.93939	2	58	1phos	K	R	91.91	QTTAEGSANPEPDQIL(pS)PR	AT1G57990.1
9	membrane	nh4_3	AT1G57990.1	ATPUP18 (Arabidopsis thaliana purine permease 18); purine transporter	QTTAEGSANPEPDQILSPR	1045.979623	2089.944694	2	61	1phos	K	R	91.91	QTTAEGSANPEPDQIL(pS)PR	AT1G57990.1
9	membrane	kcl_10	AT1G57990.1	ATPUP18 (Arabidopsis thaliana purine permease 18); purine transporter	QTTAEGSANPEPDQILSPR	1045.976612	2089.938672	2	41	1phos	K	R	91.91	QTTAEGSANPEPDQIL(pS)PR	AT1G57990.1
9	membrane	nh4_10	AT1G57990.1	ATPUP18 (Arabidopsis thaliana purine permease 18); purine transporter	QTTAEGSANPEPDQILSPR	1045.979504	2089.944456	2	62	1phos	K	R	91.91	QTTAEGSANPEPDQIL(pS)PR	AT1G57990.1
9	membrane	full	AT1G57990.1	ATPUP18 (Arabidopsis thaliana purine permease 18); purine transporter	QTTAEGSANPEPDQILSPR	1045.976718	2089.938884	2	44	1phos	K	R	91.91	QTTAEGSANPEPDQIL(pS)PR	AT1G57990.1
9	membrane	kcl_5	AT1G57990.1	ATPUP18 (Arabidopsis thaliana purine permease 18); purine transporter	QTTAEGSANPEPDQILSPR	1045.977246	2089.93994	2	42	1phos	K	R	91.91	QTTAEGSANPEPDQIL(pS)PR	AT1G57990.1
9	membrane	nh4_5	AT1G57990.1	ATPUP18 (Arabidopsis thaliana purine permease 18); purine transporter	QTTAEGSANPEPDQILSPR	1045.979369	2089.944186	2	68	1phos	K	R	91.91	QTTAEGSANPEPDQIL(pS)PR	AT1G57990.1
8	membrane	nh4_3	AT1G57990.1	ATPUP18 (Arabidopsis thaliana purine permease 18); purine transporter	QTTAEGSANPEPDQILSPR	1045.978689	2089.942826	2	79	1phos	K	R	95.03	QTTAEGSANPEPDQIL(pS)PR	AT1G57990.1
8	membrane	k	AT1G57990.1	ATPUP18 (Arabidopsis thaliana purine permease 18); purine transporter	QTTAEGSANPEPDQILSPR	1045.974346	2089.93414	2	75	1phos	K	R	95.03	QTTAEGSANPEPDQIL(pS)PR	AT1G57990.1
8	membrane	nh4_30	AT1G57990.1	ATPUP18 (Arabidopsis thaliana purine permease 18); purine transporter	QTTAEGSANPEPDQILSPR	1045.978563	2089.942574	2	71	1phos	K	R	95.03	QTTAEGSANPEPDQIL(pS)PR	AT1G57990.1
8	membrane	nh4_5	AT1G57990.1	ATPUP18 (Arabidopsis thaliana purine permease 18); purine transporter	QTTAEGSANPEPDQILSPR	1045.979663	2089.944774	2	71	1phos	K	R	95.03	QTTAEGSANPEPDQIL(pS)PR	AT1G57990.1
8	membrane	no3_5	AT1G57990.1	ATPUP18 (Arabidopsis thaliana purine permease 18); purine transporter	QTTAEGSANPEPDQILSPR	1045.974134	2089.933716	2	67	1phos	K	R	95.03	QTTAEGSANPEPDQIL(pS)PR	AT1G57990.1
8	membrane	no3_10	AT1G57990.1	ATPUP18 (Arabidopsis thaliana purine permease 18); purine transporter	QTTAEGSANPEPDQILSPR	1045.974955	2089.935358	2	65	1phos	K	R	95.03	QTTAEGSANPEPDQIL(pS)PR	AT1G57990.1
8	membrane	nh4_10	AT1G57990.1	ATPUP18 (Arabidopsis thaliana purine permease 18); purine transporter	QTTAEGSANPEPDQILSPR	1045.979121	2089.94369	2	61	1phos	K	R	95.03	QTTAEGSANPEPDQIL(pS)PR	AT1G57990.1
8	membrane	k	AT1G57990.1	ATPUP18 (Arabidopsis thaliana purine permease 18); purine transporter	QTTAEGSANPEPDQILSPR	1045.975627	2089.936702	2	46	1phos	K	R	95.03	QTTAEGSANPEPDQIL(pS)PR	AT1G57990.1
14	membrane	no3	AT1G57990.1	purine permease-related	QTTAEGSANPEPDQILSPR	1045.9649	2089.929886	2	87	1pS	K	R		QTTAEGSANPEPDQIL(pS)PR	AT1G57990.1
10	soluble	k	AT1G58050.1	helicase domain-containing protein	AALPISEVK	504.263058	1006.511564	2	23	1phosST	R	K	72.16	AALPI(pS)EVK	AT1G58050.1
10	soluble	nh4_5	AT1G58050.1	helicase domain-containing protein	AALPISEVK	504.264726	1006.5149	2	21	1phosST	R	K	72.16	AALPI(pS)EVK	AT1G58050.1
10	soluble	nh4_10	AT1G58050.1	helicase domain-containing protein	AALPISEVK	504.264728	1006.514904	2	21	1phosST	R	K	72.16	AALPI(pS)EVK	AT1G58050.1
3	soluble	no3_30	AT1G58110.1	bZIP family transcription factor	DSLVATGACPSWLPFAR	964.441713	1926.868874	2	16	1phosST		R	31.66	DSLVATGACP(pS)WLPFAR	AT1G58110.1, AT1G58110.2
12	membrane	full	AT1G58250.1	SAB (SABRE)	LSSLESLISR	592.802034	1183.589516	2	21	1phosST	K	H	48.2	LSSLE(s)LI(s)R	AT1G58250.1
12	soluble	k	AT1G58250.1	SAB (SABRE)	AARSGNLSLDK	606.296188	1210.577824	2	25	1phosST	R	V	49.68	AAR(pS)GNLSLDK	AT1G58250.1
12	soluble	nh4_10	AT1G58250.1	SAB (SABRE)	AARSGNLSLDK	606.293561	1210.57257	2	22	1phosST	R	V	49.68	AAR(pS)GNLSLDK	AT1G58250.1
12	soluble	nh4_30	AT1G58250.1	SAB (SABRE)	AARSGNLSLDK	606.296188	1210.577823	2	99	1phosST	R	V	49.68	AAR(pS)GNLSLDK	AT1G58250.1
12	soluble	nh4_5	AT1G58250.1	SAB (SABRE)	AARSGNLSLDK	606.296188	1210.577823	2	99	1phosST	R	V	49.68	AAR(pS)GNLSLDK	AT1G58250.1
12	soluble	kcl_3	AT1G58250.1	SAB (SABRE)	AARSGNLSLDK	606.296188	1210.577823	2	99	1phosST	R	V	49.68	AAR(pS)GNLSLDK	AT1G58250.1
12	soluble	kcl_3	AT1G58250.1	SAB (SABRE)	AARSGNLSLDK	606.296188	1210.577823	2	99	1phosST	R	V	49.68	AAR(pS)GNLSLDK	AT1G58250.1
12	soluble	kcl_30	AT1G58250.1	SAB (SABRE)	AARSGNLSLDK	606.296188	1210.577823	2	99	1phosST	R	V	49.68	AAR(pS)GNLSLDK	AT1G58250.1
12	soluble	full	AT1G58250.1	SAB (SABRE)	AARSGNLSLDK	606.296188	1210.577823	2	99	1phosST	R	V	49.68	AAR(pS)GNLSLDK	AT1G58250.1
12	soluble	kcl_10	AT1G58250.1	SAB (SABRE)	AARSGNLSLDK	606.296188	1210.577823	2	99	1phosST	R	V	49.68	AAR(pS)GNLSLDK	AT1G58250.1
12	soluble	kcl_5	AT1G58250.1	SAB (SABRE)	AARSGNLSLDK	606.296188	1210.577823	2	99	1phosST	R	V	49.68	AAR(pS)GNLSLDK	AT1G58250.1
12	soluble	nh4_30	AT1G58250.1	SAB (SABRE)	AARSGNLSLDK	606.296188	1210.577823	2	99	1phosST	R	V	49.68	AAR(pS)GNLSLDK	AT1G58250.1
12	soluble	nh4_10	AT1G58250.1	SAB (SABRE)	AARSGNLSLDK	606.296188	1210.577823	2	99	1phosST	R	V	49.68	AAR(pS)GNLSLDK	AT1G58250.1
9	soluble	nh4_3	AT1G58390.1	disease resistance protein (CC-NBS-LRR class), putative	DYESDFVGLEVNVKK	951.402069	1900.789586	2	28	1phosY 1phosST	K	L	54.21	D(pY)E(pS)DFVGLEVNVKK	AT1G58390.1
9	soluble	k	AT1G58390.1	disease resistance protein (CC-NBS-LRR class), putative	DYESDFVGLEVNVKK	951.402007	1900.789462	2	26	1phosY 1phosST	K	L	54.21	D(pY)E(pS)DFVGLEVNVKK	AT1G58390.1
9	soluble	nh4_10	AT1G58390.1	disease resistance protein (CC-NBS-LRR class), putative	DYESDFVGLEVNVKK	951.40146	1900.788368	2	25	1phosY 1phosST	K	L	54.21	D(pY)E(pS)DFVGLEVNVKK	AT1G58390.1
9	soluble	nh4_3	AT1G58390.1	disease resistance protein (CC-NBS-LRR class), putative	DYESDFVGLEVNVKK	951.402558	1900.790564	2	24	1phosY 1phosST	K	L	54.21	D(pY)E(pS)DFVGLEVNVKK	AT1G58390.1
9	soluble	nh4_5	AT1G58390.1	disease resistance protein (CC-NBS-LRR class), putative	DYESDFVGLEVNVKK	951.402324	1900.790096	2	23	1phosY 1phosST	K	L	54.21	D(pY)E(pS)DFVGLEVNVKK	AT1G58390.1
9	soluble	k	AT1G58390.1	disease resistance protein (CC-NBS-LRR class), putative	DYESDFVGLEVNVKK	951.401334	1900.788116	2	21	1phosY 1phosST	K	L	54.21	D(pY)E(pS)DFVGLEVNVKK	AT1G58390.1
9	soluble	kcl_10	AT1G58390.1	disease resistance protein (CC-NBS-LRR class), putative	DYESDFVGLEVNVKK	951.403582	1900.792612	2	20	1phosY 1phosST	K	L	54.21	D(pY)E(pS)DFVGLEVNVKK	AT1G58390.1
9	soluble	kcl_30	AT1G58390.1	disease resistance protein (CC-NBS-LRR class), putative	DYESDFVGLEVNVKK	951.403719	1900.792886	2	20	1phosY 1phosST	K	L	54.21	D(pY)E(pS)DFVGLEVNVKK	AT1G58390.1
9	soluble	nh4_5	AT1G58390.1	disease resistance protein (CC-NBS-LRR class), putative	DYESDFVGLEVNVKK	951.40256	1900.790568	2	20	1phosY 1phosST	K	L	54.21	D(pY)E(pS)DFVGLEVNVKK	AT1G58390.1
9	soluble	nh4_30	AT1G58390.1	disease resistance protein (CC-NBS-LRR class), putative	DYESDFVGLEVNVKK	951.402297	1900.790042	2	20	1phosY 1phosST	K	L	54.21	D(pY)E(pS)DFVGLEVNVKK	AT1G58390.1
9	soluble	kcl_30	AT1G58390.1	disease resistance protein (CC-NBS-LRR class), putative	DYESDFVGLEVNVKK	951.402345	1900.790138	2	19	1phosY 1phosST	K	L	54.21	D(pY)E(pS)DFVGLEVNVKK	AT1G58390.1
9	soluble	nh4_10	AT1G58390.1	disease resistance protein (CC-NBS-LRR class), putative	DYESDFVGLEVNVKK	951.403229	1900.791906	2	19	1phosY 1phosST	K	L	54.21	D(pY)E(pS)DFVGLEVNVKK	AT1G58390.1
9	soluble	kcl_5	AT1G58390.1	disease resistance protein (CC-NBS-LRR class), putative	DYESDFVGLEVNVKK	951.401946	1900.78934	2	16	1phosY 1phosST	K	L	54.21	D(pY)E(pS)DFVGLEVNVKK	AT1G58390.1
9	soluble	nh4_30	AT1G58390.1	disease resistance protein (CC-NBS-LRR class), putative	DYESDFVGLEVNVKK	951.402212	1900.789872	2	16	1phosY 1phosST	K	L	54.21	D(pY)E(pS)DFVGLEVNVKK	AT1G58390.1
9	soluble	kcl_10	AT1G58390.1	disease resistance protein (CC-NBS-LRR class), putative	DYESDFVGLEVNVKK	951.402471	1900.79039	2	15	1phosY 1phosST	K	L	54.21	D(pY)E(pS)DFVGLEVNVKK	AT1G58390.1
11	soluble	nh4_3	AT1G58440.1	XF1 (SQUALENE EPOXIDASE 1); oxidoreductase	LLIPFPSPK	546.303026	1090.5915	2	17	1phosST	R	R	36.89	LLIPFP(pS)PK	AT1G58440.1
12	membrane	nh4_5	AT1G59620.1	CW9; ATP binding	LRSLLFIEELGGYR	923.413873	1844.813194	2	20	14N15 1phosY 1phosST	K	G	37.02	LR(pS)LLFIEELGG(pY)R	AT1G59620.1
9	soluble	kcl_5	AT1G59620.1	CW9; ATP binding	IYGNIKSHIVGGTSFNDK	1015.483668	2028.952784	2	19	1phosY	R	N	46.04	I(pY)GNIKSHIVGGTSFNDK	AT1G59620.1
8	soluble	k	AT1G59800.1	cullin-related	LMLQDTASYYSSKASR	958.929874	1915.845196	2	19	1Met(ox) 1phosST	R	W	43.85	L(oxM)LQDTASYY(s)(s)KASR	AT1G59800.1
12	membrane	k	AT1G59820.1	haloacid dehalogenase-like hydrolase family protein	DVSASLSKR	528.234018	1054.453484	2	17	9N15 1phosST	K	Y	41.85	DVSA,(pS,)LSKR	AT1G59820.1
6	membrane	k	AT1G59870.1	PDR8/PEN3 (PLEIOTROPIC DRUG RESISTANCE8); ATPase, coupled to transmembrane movement of substances	ISGYCEQTDIHSPQVTVR	1056.968617	2111.922682	2	17	1phos	R	E	61.59	ISGYCEQ(pT)DIHSPQVTVR	AT1G15210.1, AT1G59870.1
12	membrane	k	AT1G59870.1	PDR8/PEN3 (PLEIOTROPIC DRUG RESISTANCE8); ATPase, coupled to transmembrane movement of substances	SLSTADGNR	500.710553	999.406554	2	25	1phosST	R	R	69.57	SL(pS)TADGNR	AT1G59870.1
12	membrane	kcl_5	AT1G59870.1	PDR8/PEN3 (PLEIOTROPIC DRUG RESISTANCE8); ATPase, coupled to transmembrane movement of substances	SLSTADGNR	500.710553	999.4065531	2	99	1phosST	R	R	69.57	SL(pS)TADGNR	AT1G59870.1
12	membrane	nh4_30	AT1G59870.1	PDR8/PEN3 (PLEIOTROPIC DRUG RESISTANCE8); ATPase, coupled to transmembrane movement of substances	SLSTADGNR	500.710553	999.4065531	2	99	1phosST	R	R	69.57	SL(pS)TADGNR	AT1G59870.1
12	membrane	kcl_3	AT1G59870.1	PDR8/PEN3 (PLEIOTROPIC DRUG RESISTANCE8); ATPase, coupled to transmembrane movement of substances	SLSTADGNR	500.710553	999.4065531	2	99	1phosST	R	R	69.57	SL(pS)TADGNR	AT1G59870.1
12	membrane	nh4_5	AT1G59870.1	PDR8/PEN3 (PLEIOTROPIC DRUG RESISTANCE8); ATPase, coupled to transmembrane movement of substances	SLSTADGNR	500.710553	999.4065531	2	99	1phosST	R	R	69.57	SL(pS)TADGNR	AT1G59870.1
12	membrane	nh4_10	AT1G59870.1	PDR8/PEN3 (PLEIOTROPIC DRUG RESISTANCE8); ATPase, coupled to transmembrane movement of substances	SLSTADGNR	500.710553	999.4065531	2	99	1phosST	R	R	69.57	SL(pS)TADGNR	AT1G59870.1
12	membrane	kcl_10	AT1G59870.1	PDR8/PEN3 (PLEIOTROPIC DRUG RESISTANCE8); ATPase, coupled to transmembrane movement of substances	SLSTADGNR	500.710553	999.4065531	2	99	1phosST	R	R	69.57	SL(pS)TADGNR	AT1G59870.1
12	membrane	full	AT1G59870.1	PDR8/PEN3 (PLEIOTROPIC DRUG RESISTANCE8); ATPase, coupled to transmembrane movement of substances	SLSTADGNR	500.710553	999.4065531	2	99	1phosST	R	R	69.57	SL(pS)TADGNR	AT1G59870.1
12	membrane	kcl_30	AT1G59870.1	PDR8/PEN3 (PLEIOTROPIC DRUG RESISTANCE8); ATPase, coupled to transmembrane movement of substances	SLSTADGNR	500.710553	999.4065531	2	99	1phosST	R	R	69.57	SL(pS)TADGNR	AT1G59870.1
14	membrane	no3	AT1G59870.1	ABC transporter family protein	SLSTADGNR	500.6992	999.398382	2	43	1pS	R	R		SL(pS)TADGNR	AT1G59870.1
7	membrane	nh4_30	AT1G60730.1	aldo/keto reductase family protein	VELATKYGIR	615.316371	1228.61819	2	17	1phosST	K	Y	71.15	VELA(pT)KYGIR	AT1G60730.1, AT1G60730.2
1	membrane	nh4_3	AT1G60760.1	invertase/pectin methylesterase inhibitor family protein	TKLAITDSAR	618.274082	1234.533612	2	15	2phosST	K	F	69.17	TKLAI(pT)D(pS)AR	AT1G60760.1
1	membrane	k	AT1G61010.1	CPSF73-I; protein binding	LLLTDYVK	522.769686	1043.52482	2	18	1phosY	K	V	35.44	LLLTD(pY)VK	AT1G61010.1, AT1G61010.2, AT1G61010.3
12	soluble	kcl_30	AT1G61080.1	proline-rich family protein	SAYFLQIQADIAK	774.386613	1546.758674	2	17	1phosST	K	Y	49.23	(pS)AYFLQIQADIAK	AT1G61080.1
12	soluble	kcl_10	AT1G61080.1	proline-rich family protein	SAYFLQIQADIAK	774.386618	1546.758684	2	16	1phosY	K	Y	49.23	(pS)AYFLQIQADIAK	AT1G61080.1
5	membrane	no3_10	AT1G61105.1	disease resistance protein-related	QRLLTPCSK	591.794209	1181.573866	2	16	1phos	M	I	34.11	QRLLTPC(pS)K	AT1G61105.1
5	membrane	k	AT1G61105.1	disease resistance protein-related	QRLLTPCSK	591.794483	1181.574414	2	15	1phos	M	I	34.11	QRLLTPC(pS)K	AT1G61105.1
9	soluble	nh4_10	AT1G61180.1	disease resistance protein (CC-NBS-LRR class), putative	MGSCFSLQVSDQTLNR	969.907733	1937.800914	2	18	1Met(ox) 1phosST	-	I	33.78	(oxM)GSCF(pS)LQVSDQTLNR	AT1G61180.1, AT1G61180.2
12	membrane	kcl_5	AT1G62120.1	mitochondrial transcription termination factor-related / mTERF-related	TEFLVTEMNWPLK	844.387201	1686.75985	2	18	1phosST	K	A	38.85	(pT)EFLVTEMNWPLK	AT1G62120.1
12	soluble	nh4_30	AT1G62250.1	similar to unnamed protein product [Vitis vinifera] (GB:CAO21221.1)	SSPNIAISLLR	625.824157	1249.633762	2	16	1phosST	R	R	46.8	SSPNIAI(pS)LLR	AT1G62250.1, AT1G62250.2
9	soluble	kcl_5	AT1G62290.1	aspartyl protease family protein	MPSPNGESAVDCSQLSK	951.88431	1901.754068	2	18	1Met(ox) 1phosST	R	M	33.78	(oxM)PSPNGE(pS)AVDCSQLSK	AT1G62290.1, AT1G62290.2
8	soluble	nh4_5	AT1G62320.1	early-responsive to dehydration protein-related / ERD protein-related	DDKSVMQAAFVSFK	834.877361	1667.74017	2	16	1Met(ox) 1phosST	K	T	56.67	DDKSV(oxM)QAAFV(pS)FK	AT1G62320.1
12	membrane	k	AT1G62560.1	flavin-containing monooxygenase family protein / FMO family protein	VPDPFENEVVVVIGNFASGADISRDIAK	1013.49867	3037.474182	3	22	1phosST	R	V	30.87	VPDPFENEVVVVIGNFA(pS)GADISRDIAK	AT1G62560.1
12	membrane	kcl_10	AT1G62560.1	flavin-containing monooxygenase family protein / FMO family protein	VPDPFENEVVVVIGNFASGADISRDIAK	1013.496996	3037.46916	3	20	1phosST	R	V	30.87	VPDPFENEVVVVIGNFA(pS)GADISRDIAK	AT1G62560.1
12	membrane	nh4_5	AT1G62560.1	flavin-containing monooxygenase family protein / FMO family protein	VPDPFENEVVVVIGNFASGADISRDIAK	1013.498731	3037.474365	3	18	1phosST	R	V	30.87	VPDPFENEVVVVIGNFA(pS)GADISRDIAK	AT1G62560.1
12	membrane	kcl_30	AT1G62560.1	flavin-containing monooxygenase family protein / FMO family protein	VPDPFENEVVVVIGNFASGADISRDIAK	1013.498086	3037.47243	3	18	1phosST	R	V	30.87	VPDPFENEVVVVIGNFA(pS)GADISRDIAK	AT1G62560.1
5	membrane	k	AT1G62610.1	short-chain dehydrogenase/reductase (SDR) family protein	VVLVTGASSGIGR	648.340523	1294.666494	2	19	1phos	K	E	51.27	VVLVTGAS(pS)GIGR	AT1G62610.1, AT1G62610.2, AT1G62610.3, AT1G63380.1, AT2G17845.1, AT3G46170.1, AT3G55290.1, AT3G55290.2, AT3G55310.1
12	membrane	nh4_30	AT1G63070.1	pentatricopeptide (PPR) repeat-containing protein	LRDGDEAASAELIK	784.370518	1566.726484	2	19	1phosST	R	E	54.21	LRDGDEAA(pS)AELIK	AT1G63070.1
12	membrane	kcl_30	AT1G63070.1	pentatricopeptide (PPR) repeat-containing protein	LRDGDEAASAELIK	784.373555	1566.732558	2	15	1phosST	R	E	54.21	LRDGDEAA(pS)AELIK	AT1G63070.1
10	soluble	no3_10	AT1G63070.1	pentatricopeptide (PPR) repeat-containing protein	LRDGDEAASAELIK	784.377768	1566.740984	2	22	1phosST	R	E	64.21	LRDGDEAA(pS)AELIK	AT1G63070.1
10	soluble	k	AT1G63070.1	pentatricopeptide (PPR) repeat-containing protein	LRDGDEAASAELIK	784.377773	1566.740994	2	19	1phosST	R	E	64.21	LRDGDEAA(pS)AELIK	AT1G63070.1
10	soluble	no3_3	AT1G63070.1	pentatricopeptide (PPR) repeat-containing protein	LRDGDEAASAELIK	784.377727	1566.740902	2	18	1phosST	R	E	64.21	LRDGDEAA(pS)AELIK	AT1G63070.1
10	soluble	no3_5	AT1G63070.1	pentatricopeptide (PPR) repeat-containing protein	LRDGDEAASAELIK	784.377591	1566.74063	2	17	1phosST	R	E	64.21	LRDGDEAA(pS)AELIK	AT1G63070.1
10	soluble	kcl_10	AT1G63070.1	pentatricopeptide (PPR) repeat-containing protein	LRDGDEAASAELIK	784.377794	1566.741036	2	16	1phosST	R	E	64.21	LRDGDEAA(pS)AELIK	AT1G63070.1
14	soluble	no3	AT1G63070.1	pentatricopeptide (PPR) repeat-containing protein	SQLSLALAILGK	687.351867	1372.689182	2	22	2pS	R	M		(pS)QL(pS)LALAILGK	AT1G63070.1
3	soluble	no3_30	AT1G63440.1	HMA5 (HEAVY METAL ATPASE 5); ATPase, coupled to transmembrane movement of ions, phosphorylative me	ISVLYKPDVTGPR	508.929094	1523.765454	3	17	1phosST		K	34.76	I(pS)VLYKPDVTGPR	AT1G63440.1
3	soluble	no3_30	AT1G63440.1	HMA5 (HEAVY METAL ATPASE 5); ATPase, coupled to transmembrane movement of ions, phosphorylative me	ISVLYKPDVTGPR	508.93187	1523.773782	3	16	1phosY		K	34.76	I(pS)VLYKPDVTGPR	AT1G63440.1
12	membrane	nh4_5	AT1G63640.1	kinesin motor protein-related	FEVSDIEQGDMVPVLQSLK	1107.527081	2213.03961	2	45	1phosST	R	A	46.04	FEV(pS)DIEQGDMVPVLQSLK	AT1G63640.1, AT1G63640.2
12	membrane	kcl_5	AT1G63640.1	kinesin motor protein-related	FEVSDIEQGDMVPVLQSLK	1107.532321	2213.05009	2	42	1phosST	R	A	46.04	FEV(pS)DIEQGDMVPVLQSLK	AT1G63640.1, AT1G63640.2
12	membrane	k	AT1G63640.1	kinesin motor protein-related	FEVSDIEQGDMVPVLQSLK	1107.5271	2213.039648	2	33	1phosST	R	A	46.04	FEV(pS)DIEQGDMVPVLQSLK	AT1G63640.1, AT1G63640.2
12	membrane	nh4_30	AT1G63640.1	kinesin motor protein-related	FEVSDIEQGDMVPVLQSLK	1107.527081	2213.039609	2	99	1phosST	R	A	46.04	FEV(pS)DIEQGDMVPVLQSLK	AT1G63640.1, AT1G63640.2
12	membrane	kcl_3	AT1G63640.1	kinesin motor protein-related	FEVSDIEQGDMVPVLQSLK	1107.527081	2213.039609	2	99	1phosST	R	A	46.04	FEV(pS)DIEQGDMVPVLQSLK	AT1G63640.1, AT1G63640.2
12	membrane	nh4_10	AT1G63640.1	kinesin motor protein-related	FEVSDIEQGDMVPVLQSLK	1107.527081	2213.039609	2	99	1phosST	R	A	46.04	FEV(pS)DIEQGDMVPVLQSLK	AT1G63640.1, AT1G63640.2
12	membrane	kcl_10	AT1G63640.1	kinesin motor protein-related	FEVSDIEQGDMVPVLQSLK	1107.527081	2213.039609	2	99	1phosST	R	A	46.04	FEV(pS)DIEQGDMVPVLQSLK	AT1G63640.1, AT1G63640.2
12	membrane	full	AT1G63640.1	kinesin motor protein-related	FEVSDIEQGDMVPVLQSLK	1107.527081	2213.039609	2	99	1phosST	R	A	46.04	FEV(pS)DIEQGDMVPVLQSLK	AT1G63640.1, AT1G63640.2
12	membrane	kcl_30	AT1G63640.1	kinesin motor protein-related	FEVSDIEQGDMVPVLQSLK	1107.527081	2213.039609	2	99	1phosST	R	A	46.04	FEV(pS)DIEQGDMVPVLQSLK	AT1G63640.1, AT1G63640.2
10	membrane	kcl_10	AT1G63640.1	kinesin motor protein-related	FEVSDIEQGDMVPVLQSLK	738.680803	2213.020581	3	25	1phos	R	A	51.88	FEV(pS)DIEQGDMVPVLQSLK	AT1G63640.1, AT1G63640.2
10	membrane	nh4_5	AT1G63640.1	kinesin motor protein-related	FEVSDIEQGDMVPVLQSLK	738.681059	2213.021349	3	31	1phos	R	A	51.88	FEV(pS)DIEQGDMVPVLQSLK	AT1G63640.1, AT1G63640.2
10	membrane	no3_5	AT1G63640.1	kinesin motor protein-related	FEVSDIEQGDMVPVLQSLK	738.681059	2213.021389	3	99	1phos	R	A	51.88	FEV(pS)DIEQGDMVPVLQSLK	AT1G63640.1, AT1G63640.2
10	membrane	full	AT1G63640.1	kinesin motor protein-related	FEVSDIEQGDMVPVLQSLK	738.67825	2213.012922	3	28	1phos	R	A	51.88	FEV(pS)DIEQGDMVPVLQSLK	AT1G63640.1, AT1G63640.2
10	membrane	kcl_5	AT1G63640.1	kinesin motor protein-related	FEVSDIEQGDMVPVLQSLK	738.680896	2213.02086	3	30	1phos	R	A	51.88	FEV(pS)DIEQGDMVPVLQSLK	AT1G63640.1, AT1G63640.2
10	membrane	nh4_10	AT1G63640.1	kinesin motor protein-related	FEVSDIEQGDMVPVLQSLK	738.678333	2213.013171	3	26	1phos	R	A	51.88	FEV(pS)DIEQGDMVPVLQSLK	AT1G63640.1, AT1G63640.2
10	membrane	no3_10	AT1G63640.1	kinesin motor protein-related	FEVSDIEQGDMVPVLQSLK	738.681059	2213.021389	3	99	1phos	R	A	51.88	FEV(pS)DIEQGDMVPVLQSLK	AT1G63640.1, AT1G63640.2
10	membrane	no3_3	AT1G63640.1	kinesin motor protein-related	FEVSDIEQGDMVPVLQSLK	1107.519488	2213.024424	2	34	1phos	R	A	51.88	FEV(pS)DIEQGDMVPVLQSLK	AT1G63640.1, AT1G63640.2
10	membrane	no3_30	AT1G63640.1	kinesin motor protein-related	FEVSDIEQGDMVPVLQSLK	1115.520357	2229.026162	2	24	1Met(ox) 1phos	R	A	51.88	FEV(pS)DIEQGDMVPVLQSLK	AT1G63640.1, AT1G63640.2
10	membrane	full	AT1G63640.1	kinesin motor protein-related	FEVSDIEQGDMVPVLQSLK	1107.51416	2213.013768	2	26	1phos	R	A	51.88	FEV(pS)DIEQGDMVPVLQSLK	AT1G63640.1, AT1G63640.2
10	membrane	kcl_10	AT1G63640.1	kinesin motor protein-related	FEVSDIEQGDMVPVLQSLK	1107.515081	2213.01561	2	26	1phos	R	A	51.88	FEV(pS)DIEQGDMVPVLQSLK	AT1G63640.1, AT1G63640.2
10	membrane	kcl_5	AT1G63640.1	kinesin motor protein-related	FEVSDIEQGDMVPVLQSLK	1107.514583	2213.014614	2	26	1phos	R	A	51.88	FEV(pS)DIEQGDMVPVLQSLK	AT1G63640.1, AT1G63640.2
10	membrane	nh4_5	AT1G63640.1	kinesin motor protein-related	FEVSDIEQGDMVPVLQSLK	1107.51559	2213.016628	2	26	1phos	R	A	51.88	FEV(pS)DIEQGDMVPVLQSLK	AT1G63640.1, AT1G63640.2
10	membrane	no3_10	AT1G63640.1	kinesin motor protein-related	FEVSDIEQGDMVPVLQSLK	1115.514864	2229.015176	2	24	1Met(ox) 1phos	R	A	51.88	FEV(pS)DIEQGDMVPVLQSLK	AT1G63640.1, AT1G63640.2
10	membrane	no3_30	AT1G63640.1	kinesin motor protein-related	FEVSDIEQGDMVPVLQSLK	1107.519417	2213.024282	2	31	1phos	R	A	51.88	FEV(pS)DIEQGDMVPVLQSLK	AT1G63640.1, AT1G63640.2
10	membrane	k	AT1G63640.1	kinesin motor protein-related	FEVSDIEQGDMVPVLQSLK	1107.518845	2213.023138	2	36	1phos	R	A	51.88	FEV(pS)DIEQGDMVPVLQSLK	AT1G63640.1, AT1G63640.2
10	membrane	no3_3	AT1G63640.1	kinesin motor protein-related	FEVSDIEQGDMVPVLQSLK	1115.514815	2229.015078	2	26	1Met(ox) 1phos	R	A	51.88	FEV(pS)DIEQGDMVPVLQSLK	AT1G63640.1, AT1G63640.2
10	membrane	no3_5	AT1G63640.1	kinesin motor protein-related	FEVSDIEQGDMVPVLQSLK	1107.519346	2213.02414	2	37	1phos	R	A	51.88	FEV(pS)DIEQGDMVPVLQSLK	AT1G63640.1, AT1G63640.2
10	membrane	no3_10	AT1G63640.1	kinesin motor protein-related	FEVSDIEQGDMVPVLQSLK	1107.519214	2213.023876	2	31	1phos	R	A	51.88	FEV(pS)DIEQGDMVPVLQSLK	AT1G63640.1, AT1G63640.2
10	membrane	k	AT1G63640.1	kinesin motor protein-related	FEVSDIEQGDMVPVLQSLK	738.681059	2213.021389	3	99	1phos	R	A	51.88	FEV(pS)DIEQGDMVPVLQSLK	AT1G63640.1, AT1G63640.2
10	membrane	nh4_10	AT1G63640.1	kinesin motor protein-related	FEVSDIEQGDMVPVLQSLK	1107.514851	2213.01515	2	26	1phos	R	A	51.88	FEV(pS)DIEQGDMVPVLQSLK	AT1G63640.1, AT1G63640.2
10	membrane	nh4_5	AT1G63640.1	kinesin motor protein-related	FEVSDIEQGDMVPVLQSLK	1115.514815	2229.015105	2	99	1Met(ox) 1phos	R	A	51.88	FEV(pS)DIEQGDMVPVLQSLK	AT1G63640.1, AT1G63640.2
10	membrane	kcl_5	AT1G63640.1	kinesin motor protein-related	FEVSDIEQGDMVPVLQSLK	1115.514815	2229.015105	2	99	1Met(ox) 1phos	R	A	51.88	FEV(pS)DIEQGDMVPVLQSLK	AT1G63640.1, AT1G63640.2
10	membrane	no3_30	AT1G63640.1	kinesin motor protein-related	FEVSDIEQGDMVPVLQSLK	738.681059	2213.021389	3	99	1phos	R	A	51.88	FEV(pS)DIEQGDMVPVLQSLK	AT1G63640.1, AT1G63640.2
10	membrane	no3_3	AT1G63640.1	kinesin motor protein-related	FEVSDIEQGDMVPVLQSLK	738.681059	2213.021389	3	99	1phos	R	A	51.88	FEV(pS)DIEQGDMVPVLQSLK	AT1G63640.1, AT1G63640.2
10	membrane	k	AT1G63640.1	kinesin motor protein-related	FEVSDIEQGDMVPVLQSLK	1115.514815	2229.015105	2	99	1Met(ox) 1phos	R	A	51.88	FEV(pS)DIEQGDMVPVLQSLK	AT1G63640.1, AT1G63640.2
10	membrane	kcl_10	AT1G63640.1	kinesin motor protein-related	FEVSDIEQGDMVPVLQSLK	1115.514815	2229.015105	2	99	1Met(ox) 1phos	R	A	51.88	FEV(pS)DIEQGDMVPVLQSLK	AT1G63640.1, AT1G63640.2
10	membrane	no3_5	AT1G63640.1	kinesin motor protein-related	FEVSDIEQGDMVPVLQSLK	1115.514815	2229.015105	2	99	1Met(ox) 1phos	R	A	51.88	FEV(pS)DIEQGDMVPVLQSLK	AT1G63640.1, AT1G63640.2
10	membrane	full	AT1G63640.1	kinesin motor protein-related	FEVSDIEQGDMVPVLQSLK	1115.514815	2229.015105	2	99	1Met(ox) 1phos	R	A	51.88	FEV(pS)DIEQGDMVPVLQSLK	AT1G63640.1, AT1G63640.2
10	membrane	nh4_10	AT1G63640.1	kinesin motor protein-related	FEVSDIEQGDMVPVLQSLK	1115.514815	2229.015105	2	99	1Met(ox) 1phos	R	A	51.88	FEV(pS)DIEQGDMVPVLQSLK	AT1G63640.1, AT1G63640.2
2	membrane	no3_5	AT1G63660.1	GMP synthase (glutamine-hydrolyzing), putative / glutamine amidotransferase, putative	SLNVFSLVISGTSSLK	906.430395	1810.846238	2	15	2phos	R	S	33.78	SLNVFSLVI(pS)G(t)(s)(s)LK	AT1G63660.1, AT1G63660.2
1	membrane	nh4_3	AT1G63840.1	zinc finger (C3HC4-type RING finger) family protein	IFFYLLSFLGLIR	841.463017	1680.911482	2	21	1phosST	K	K	70.15	IFFYLL(pS)FLGLIR	AT1G63840.1
1	membrane	nh4_10	AT1G63870.1	disease resistance protein (TIR-NBS-LRR class), putative	SLLLGTTLLPGR	700.854753	1399.694954	2	18	2phosST	R	E	44.23	SLLLG(pT)(pT)LLPGR	AT1G63870.1
8	membrane	nh4_5	AT1G64290.1	F-box protein-related	SIGVDLITWTPSNDVVLFR	1106.547341	2211.08013	2	17	1phos	K	S	46.04	(pS)IGVDLITWTPSNDVVLFR	AT1G64290.1
8	membrane	no3_5	AT1G64290.1	F-box protein-related	SIGVDLITWTPSNDVVLFR	1106.547216	2211.07988	2	17	1phos	K	S	46.04	(pS)IGVDLITWTPSNDVVLFR	AT1G64290.1
12	membrane	kcl_10	AT1G64290.1	F-box protein-related	SIGVDLITWTPSNDVVLFR	1106.558309	2211.102066	2	23	1phosST	K	S	47.87	(pS)IGVDLITWTPSNDVVLFR	AT1G64290.1
12	membrane	nh4_10	AT1G64290.1	F-box protein-related	SIGVDLITWTPSNDVVLFR	1106.552536	2211.09052	2	19	1phosST	K	S	47.87	(pS)IGVDLITWTPSNDVVLFR	AT1G64290.1
12	membrane	kcl_3	AT1G64290.1	F-box protein-related	SIGVDLITWTPSNDVVLFR	1106.558697	2211.102842	2	18	1phosST	K	S	47.87	(pS)IGVDLITWTPSNDVVLFR	AT1G64290.1
12	membrane	full	AT1G64290.1	F-box protein-related	SIGVDLITWTPSNDVVLFR	1106.558574	2211.102596	2	18	1phosST	K	S	47.87	(pS)IGVDLITWTPSNDVVLFR	AT1G64290.1
12	membrane	kcl_30	AT1G64290.1	F-box protein-related	SIGVDLITWTPSNDVVLFR	1106.557943	2211.101334	2	15	1phosST	K	S	47.87	(pS)IGVDLITWTPSNDVVLFR	AT1G64290.1
4	membrane	no3_30	AT1G64290.1	F-box protein-related	SIGVDLITWTPSNDVVLFR	1106.560608	2211.106664	2	16	1phos	K	S	54.79	(pS)IGVDLITWTPSNDVVLFR	AT1G64290.1
11	membrane	nh4_3	AT1G64790.1	binding	ALLEGGSDDEGASTEAQGR	971.905427	1941.796302	2	63	1phosST	K	A	44.33	ALLEGG(pS)DDEGASTEAQGR	AT1G64790.1
11	soluble	kcl_5	AT1G65250.1	protein kinase family protein	KPKSDIASER	605.793069	1209.571586	2	17	1phosST	K	G	52.96	KPK(pS)DIASER	AT1G65250.1
4	membrane	nh4_30	AT1G65930.1	isocitrate dehydrogenase, putative / NADP+ isocitrate dehydrogenase, putative	DKLITPFVELDIK	805.930119	1609.845686	2	17	1phos	K	Y	62.3	DKLI(pT)PFVELDIK	AT1G65930.1
8	soluble	k	AT1G65950.1	ABC1 family protein	IATAVEGVVRSSR	712.867835	1423.721118	2	16	1phos	K	A	43.85	IATAVEGVVR(s)(s)R	AT1G65950.1
8	soluble	no3_10	AT1G65950.1	ABC1 family protein	IATAVEGVVRSSR	712.867775	1423.720998	2	16	1phos	K	A	43.85	IATAVEGVVR(s)(s)R	AT1G65950.1
8	soluble	nh4_10	AT1G65950.1	ABC1 family protein	IATAVEGVVRSSR	712.86793	1423.721308	2	16	1phosST	K	A	51.74	IATAVEGVVR(pS)SR	AT1G65950.1
9	soluble	nh4_5	AT1G65950.1	ABC1 family protein	IATAVEGVVRSSR	712.869051	1423.72355	2	27	1phosST	K	A	51.74	IATAVEGVVR(pS)SR	AT1G65950.1
9	soluble	k	AT1G65950.1	ABC1 family protein	IATAVEGVVRSSR	712.869644	1423.724736	2	20	1phosST	K	A	51.74	IATAVEGVVR(pS)SR	AT1G65950.1
9	soluble	nh4_3	AT1G65950.1	ABC1 family protein	IATAVEGVVRSSR	712.868135	1423.721718	2	18	1phosST	K	A	51.74	IATAVEGVVR(pS)SR	AT1G65950.1
9	soluble	kcl_5	AT1G65950.1	ABC1 family protein	IATAVEGVVRSSR	712.872759	1423.730966	2	17	1phosST	K	A	51.74	IATAVEGVVR(pS)SR	AT1G65950.1
9	soluble	nh4_10	AT1G65950.1	ABC1 family protein	IATAVEGVVRSSR	712.869051	1423.723549	2	99	1phosST	K	A	51.74	IATAVEGVVR(pS)SR	AT1G65950.1
9	soluble	k	AT1G65950.1	ABC1 family protein	IATAVEGVVRSSR	712.869051	1423.723549	2	99	1phosST	K	A	51.74	IATAVEGVVR(pS)SR	AT1G65950.1
9	soluble	nh4_30	AT1G65950.1	ABC1 family protein	IATAVEGVVRSSR	712.869051	1423.723549	2	99	1phosST	K	A	51.74	IATAVEGVVR(pS)SR	AT1G65950.1
9	soluble	nh4_3	AT1G65950.1	ABC1 family protein	IATAVEGVVRSSR	712.869051	1423.723549	2	99	1phosST	K	A	51.74	IATAVEGVVR(pS)SR	AT1G65950.1
9	soluble	nh4_5	AT1G65950.1	ABC1 family protein	IATAVEGVVRSSR	712.869051	1423.723549	2	99	1phosST	K	A	51.74	IATAVEGVVR(pS)SR	AT1G65950.1
9	soluble	nh4_10	AT1G65950.1	ABC1 family protein	IATAVEGVVRSSR	712.869051	1423.723549	2	99	1phosST	K	A	51.74	IATAVEGVVR(pS)SR	AT1G65950.1
9	soluble	kcl_30	AT1G65950.1	ABC1 family protein	IATAVEGVVRSSR	712.869051	1423.723549	2	99	1phosST	K	A	51.74	IATAVEGVVR(pS)SR	AT1G65950.1
9	soluble	kcl_5	AT1G65950.1	ABC1 family protein	IATAVEGVVRSSR	712.869051	1423.723549	2	99	1phosST	K	A	51.74	IATAVEGVVR(pS)SR	AT1G65950.1
9	soluble	nh4_30	AT1G65950.1	ABC1 family protein	IATAVEGVVRSSR	712.869051	1423.723549	2	99	1phosST	K	A	51.74	IATAVEGVVR(pS)SR	AT1G65950.1
9	soluble	kcl_30	AT1G65950.1	ABC1 family protein	IATAVEGVVRSSR	712.869051	1423.723549	2	99	1phosST	K	A	51.74	IATAVEGVVR(pS)SR	AT1G65950.1
11	soluble	full	AT1G65950.1	ABC1 family protein	IATAVEGVVRSSR	712.872103	1423.729654	2	25	1phosST	K	A	62.3	IATAVEGVVR(pS)SR	AT1G65950.1
11	soluble	kcl_3	AT1G65950.1	ABC1 family protein	IATAVEGVVRSSR	712.868476	1423.7224	2	21	1phosST	K	A	62.3	IATAVEGVVR(pS)SR	AT1G65950.1
11	soluble	k	AT1G65950.1	ABC1 family protein	IATAVEGVVRSSR	712.866083	1423.717614	2	21	1phosST	K	A	62.3	IATAVEGVVR(pS)SR	AT1G65950.1
11	soluble	nh4_5	AT1G65950.1	ABC1 family protein	IATAVEGVVRSSR	712.868569	1423.722586	2	18	1phosST	K	A	62.3	IATAVEGVVR(pS)SR	AT1G65950.1
11	soluble	nh4_10	AT1G66200.1	ATGSR2 (Arabidopsis thaliana glutamine synthase clone R2); glutamate-ammonia ligase	SLLADLVNLDISDNSEK	963.460498	1924.906444	2	24	1phosST	M	I	78.04	(pS)LLADLVNLDISDNSEK	AT1G66200.1, AT1G66200.2
11	soluble	k	AT1G66200.1	ATGSR2 (Arabidopsis thaliana glutamine synthase clone R2); glutamate-ammonia ligase	SLLADLVNLDISDNSEK	963.456711	1924.89887	2	19	1phosST	M	I	78.04	(pS)LLADLVNLDISDNSEK	AT1G66200.1, AT1G66200.2
8	soluble	no3_5	AT1G66200.1	ATGSR2 (Arabidopsis thaliana glutamine synthase clone R2); glutamate-ammonia ligase	SLLADLVNLDISDNSEK	963.458263	1924.901974	2	34	1phos	M	I	88.98	(pS)LLADLVNLDISDNSEK	AT1G66200.1, AT1G66200.2
8	soluble	k	AT1G66200.1	ATGSR2 (Arabidopsis thaliana glutamine synthase clone R2); glutamate-ammonia ligase	SLLADLVNLDISDNSEK	963.458263	1924.902001	2	99	1phos	M	I	88.98	(pS)LLADLVNLDISDNSEK	AT1G66200.1, AT1G66200.2
8	soluble	no3_10	AT1G66200.1	ATGSR2 (Arabidopsis thaliana glutamine synthase clone R2); glutamate-ammonia ligase	SLLADLVNLDISDNSEK	963.458263	1924.902001	2	99	1phos	M	I	88.98	(pS)LLADLVNLDISDNSEK	AT1G66200.1, AT1G66200.2
8	soluble	no3_5	AT1G66200.1	ATGSR2 (Arabidopsis thaliana glutamine synthase clone R2); glutamate-ammonia ligase	SLLADLVNLDISDNSEK	963.458263	1924.902001	2	99	1phos	M	I	88.98	(pS)LLADLVNLDISDNSEK	AT1G66200.1, AT1G66200.2
8	soluble	k	AT1G66200.1	ATGSR2 (Arabidopsis thaliana glutamine synthase clone R2); glutamate-ammonia ligase	SLLADLVNLDISDNSEK	963.458263	1924.902001	2	99	1phos	M	I	88.98	(pS)LLADLVNLDISDNSEK	AT1G66200.1, AT1G66200.2
8	soluble	no3_10	AT1G66200.1	ATGSR2 (Arabidopsis thaliana glutamine synthase clone R2); glutamate-ammonia ligase	SLLADLVNLDISDNSEK	963.458263	1924.902001	2	99	1phos	M	I	88.98	(pS)LLADLVNLDISDNSEK	AT1G66200.1, AT1G66200.2
8	soluble	k	AT1G66200.1	ATGSR2 (Arabidopsis thaliana glutamine synthase clone R2); glutamate-ammonia ligase	SLLADLVNLDISDNSEK	963.459029	1924.903506	2	34	1phos	M	I	88.98	(s)LLADLVNLDI(s)DN(s)EK	AT1G66200.1, AT1G66200.2
8	soluble	nh4_10	AT1G66200.1	ATGSR2 (Arabidopsis thaliana glutamine synthase clone R2); glutamate-ammonia ligase	SLLADLVNLDISDNSEK	963.459029	1924.903533	2	99	1phos	M	I	88.98	(s)LLADLVNLDI(s)DN(s)EK	AT1G66200.1, AT1G66200.2
8	soluble	k	AT1G66200.1	ATGSR2 (Arabidopsis thaliana glutamine synthase clone R2); glutamate-ammonia ligase	SLLADLVNLDISDNSEK	963.459029	1924.903533	2	99	1phos	M	I	88.98	(s)LLADLVNLDI(s)DN(s)EK	AT1G66200.1, AT1G66200.2
8	soluble	nh4_30	AT1G66200.1	ATGSR2 (Arabidopsis thaliana glutamine synthase clone R2); glutamate-ammonia ligase	SLLADLVNLDISDNSEK	963.459029	1924.903533	2	99	1phos	M	I	88.98	(s)LLADLVNLDI(s)DN(s)EK	AT1G66200.1, AT1G66200.2
8	soluble	nh4_3	AT1G66200.1	ATGSR2 (Arabidopsis thaliana glutamine synthase clone R2); glutamate-ammonia ligase	SLLADLVNLDISDNSEK	963.459029	1924.903533	2	99	1phos	M	I	88.98	(s)LLADLVNLDI(s)DN(s)EK	AT1G66200.1, AT1G66200.2
8	soluble	nh4_30	AT1G66200.1	ATGSR2 (Arabidopsis thaliana glutamine synthase clone R2); glutamate-ammonia ligase	SLLADLVNLDISDNSEK	963.459029	1924.903533	2	99	1phos	M	I	88.98	(s)LLADLVNLDI(s)DN(s)EK	AT1G66200.1, AT1G66200.2
8	soluble	nh4_5	AT1G66200.1	ATGSR2 (Arabidopsis thaliana glutamine synthase clone R2); glutamate-ammonia ligase	SLLADLVNLDISDNSEK	963.459029	1924.903533	2	99	1phos	M	I	88.98	(s)LLADLVNLDI(s)DN(s)EK	AT1G66200.1, AT1G66200.2
8	soluble	nh4_10	AT1G66200.1	ATGSR2 (Arabidopsis thaliana glutamine synthase clone R2); glutamate-ammonia ligase	SLLADLVNLDISDNSEK	963.459029	1924.903533	2	99	1phos	M	I	88.98	(s)LLADLVNLDI(s)DN(s)EK	AT1G66200.1, AT1G66200.2
8	soluble	nh4_3	AT1G66200.1	ATGSR2 (Arabidopsis thaliana glutamine synthase clone R2); glutamate-ammonia ligase	SLLADLVNLDISDNSEK	963.459029	1924.903533	2	99	1phos	M	I	88.98	(s)LLADLVNLDI(s)DN(s)EK	AT1G66200.1, AT1G66200.2
8	soluble	nh4_5	AT1G66200.1	ATGSR2 (Arabidopsis thaliana glutamine synthase clone R2); glutamate-ammonia ligase	SLLADLVNLDISDNSEK	963.459029	1924.903533	2	99	1phos	M	I	88.98	(s)LLADLVNLDI(s)DN(s)EK	AT1G66200.1, AT1G66200.2
12	membrane	kcl_3	AT1G66200.1	ATGSR2 (Arabidopsis thaliana glutamine synthase clone R2); glutamate-ammonia ligase	SLLADLVNLDISDNSEK	963.460415	1924.906278	2	44	1phosST	M	I	100.11	(pS)LLADLVNLDISDNSEK	AT1G66200.1, AT1G66200.2
12	membrane	nh4_10	AT1G66200.1	ATGSR2 (Arabidopsis thaliana glutamine synthase clone R2); glutamate-ammonia ligase	SLLADLVNLDISDNSEK	963.459431	1924.90431	2	20	1phosST	M	I	100.11	(pS)LLADLVNLDISDNSEK	AT1G66200.1, AT1G66200.2
12	membrane	kcl_10	AT1G66200.1	ATGSR2 (Arabidopsis thaliana glutamine synthase clone R2); glutamate-ammonia ligase	SLLADLVNLDISDNSEK	963.460222	1924.905892	2	20	1phosST	M	I	100.11	(pS)LLADLVNLDISDNSEK	AT1G66200.1, AT1G66200.2
12	membrane	kcl_5	AT1G66200.1	ATGSR2 (Arabidopsis thaliana glutamine synthase clone R2); glutamate-ammonia ligase	SLLADLVNLDISDNSEK	963.460415	1924.906277	2	99	1phosST	M	I	100.11	(pS)LLADLVNLDISDNSEK	AT1G66200.1, AT1G66200.2
12	membrane	nh4_30	AT1G66200.1	ATGSR2 (Arabidopsis thaliana glutamine synthase clone R2); glutamate-ammonia ligase	SLLADLVNLDISDNSEK	963.460415	1924.906277	2	99	1phosST	M	I	100.11	(pS)LLADLVNLDISDNSEK	AT1G66200.1, AT1G66200.2
12	membrane	nh4_5	AT1G66200.1	ATGSR2 (Arabidopsis thaliana glutamine synthase clone R2); glutamate-ammonia ligase	SLLADLVNLDISDNSEK	963.460415	1924.906277	2	99	1phosST	M	I	100.11	(pS)LLADLVNLDISDNSEK	AT1G66200.1, AT1G66200.2
12	membrane	full	AT1G66200.1	ATGSR2 (Arabidopsis thaliana glutamine synthase clone R2); glutamate-ammonia ligase	SLLADLVNLDISDNSEK	963.460415	1924.906277	2	99	1phosST	M	I	100.11	(pS)LLADLVNLDISDNSEK	AT1G66200.1, AT1G66200.2
12	membrane	k	AT1G66200.1	ATGSR2 (Arabidopsis thaliana glutamine synthase clone R2); glutamate-ammonia ligase	SLLADLVNLDISDNSEK	963.460415	1924.906277	2	99	1phosST	M	I	100.11	(pS)LLADLVNLDISDNSEK	AT1G66200.1, AT1G66200.2
12	membrane	kcl_30	AT1G66200.1	ATGSR2 (Arabidopsis thaliana glutamine synthase clone R2); glutamate-ammonia ligase	SLLADLVNLDISDNSEK	963.460415	1924.906277	2	99	1phosST	M	I	100.11	(pS)LLADLVNLDISDNSEK	AT1G66200.1, AT1G66200.2
11	membrane	k	AT1G66200.1	ATGSR2 (Arabidopsis thaliana glutamine synthase clone R2); glutamate-ammonia ligase	SLLADLVNLDISDNSEK	963.456156	1924.89776	2	65	1phosST	M	I	147.4	(pS)LLADLVNLDISDNSEK	AT1G66200.1, AT1G66200.2
11	membrane	kcl_3	AT1G66200.1	ATGSR2 (Arabidopsis thaliana glutamine synthase clone R2); glutamate-ammonia ligase	SLLADLVNLDISDNSEK	963.45595	1924.897348	2	37	1phosST	M	I	147.4	(pS)LLADLVNLDISDNSEK	AT1G66200.1, AT1G66200.2
12	soluble	kcl_3	AT1G66200.1	ATGSR2 (Arabidopsis thaliana glutamine synthase clone R2); glutamate-ammonia ligase	SLLADLVNLDISDNSEK	963.462942	1924.911332	2	50	1phosST	M	I	149.91	(pS)LLADLVNLDISDNSEK	AT1G66200.1, AT1G66200.2
12	soluble	nh4_10	AT1G66200.1	ATGSR2 (Arabidopsis thaliana glutamine synthase clone R2); glutamate-ammonia ligase	SLLADLVNLDISDNSEK	963.463134	1924.911716	2	49	1phosST	M	I	149.91	(pS)LLADLVNLDISDNSEK	AT1G66200.1, AT1G66200.2
12	soluble	k	AT1G66200.1	ATGSR2 (Arabidopsis thaliana glutamine synthase clone R2); glutamate-ammonia ligase	SLLADLVNLDISDNSEK	963.463024	1924.911496	2	48	1phosST	M	I	149.91	(pS)LLADLVNLDISDNSEK	AT1G66200.1, AT1G66200.2
12	soluble	nh4_30	AT1G66200.1	ATGSR2 (Arabidopsis thaliana glutamine synthase clone R2); glutamate-ammonia ligase	SLLADLVNLDISDNSEK	963.463021	1924.91149	2	45	1phosST	M	I	149.91	(pS)LLADLVNLDISDNSEK	AT1G66200.1, AT1G66200.2
12	soluble	nh4_10	AT1G66200.1	ATGSR2 (Arabidopsis thaliana glutamine synthase clone R2); glutamate-ammonia ligase	SLLADLVNLDISDNSEK	963.462099	1924.909646	2	45	1phosST	M	I	149.91	(pS)LLADLVNLDISDNSEK	AT1G66200.1, AT1G66200.2
12	soluble	nh4_5	AT1G66200.1	ATGSR2 (Arabidopsis thaliana glutamine synthase clone R2); glutamate-ammonia ligase	SLLADLVNLDISDNSEK	963.463166	1924.91178	2	45	1phosST	M	I	149.91	(pS)LLADLVNLDISDNSEK	AT1G66200.1, AT1G66200.2
12	soluble	kcl_30	AT1G66200.1	ATGSR2 (Arabidopsis thaliana glutamine synthase clone R2); glutamate-ammonia ligase	SLLADLVNLDISDNSEK	963.462413	1924.910274	2	41	1phosST	M	I	149.91	(pS)LLADLVNLDISDNSEK	AT1G66200.1, AT1G66200.2
12	soluble	full	AT1G66200.1	ATGSR2 (Arabidopsis thaliana glutamine synthase clone R2); glutamate-ammonia ligase	SLLADLVNLDISDNSEK	963.462097	1924.909642	2	37	1phosST	M	I	149.91	(pS)LLADLVNLDISDNSEK	AT1G66200.1, AT1G66200.2
12	soluble	kcl_5	AT1G66200.1	ATGSR2 (Arabidopsis thaliana glutamine synthase clone R2); glutamate-ammonia ligase	SLLADLVNLDISDNSEK	963.46218	1924.909808	2	37	1phosST	M	I	149.91	(pS)LLADLVNLDISDNSEK	AT1G66200.1, AT1G66200.2
12	soluble	nh4_30	AT1G66200.1	ATGSR2 (Arabidopsis thaliana glutamine synthase clone R2); glutamate-ammonia ligase	SLLADLVNLDISDNSEK	963.456652	1924.898752	2	37	1phosST	M	I	149.91	(pS)LLADLVNLDISDNSEK	AT1G66200.1, AT1G66200.2
12	soluble	kcl_3	AT1G66200.1	ATGSR2 (Arabidopsis thaliana glutamine synthase clone R2); glutamate-ammonia ligase	SLLADLVNLDISDNSEK	963.462127	1924.909702	2	35	1phosST	M	I	149.91	(pS)LLADLVNLDISDNSEK	AT1G66200.1, AT1G66200.2
12	soluble	nh4_5	AT1G66200.1	ATGSR2 (Arabidopsis thaliana glutamine synthase clone R2); glutamate-ammonia ligase	SLLADLVNLDISDNSEK	963.457192	1924.899832	2	35	1phosST	M	I	149.91	(pS)LLADLVNLDISDNSEK	AT1G66200.1, AT1G66200.2
12	soluble	kcl_10	AT1G66200.1	ATGSR2 (Arabidopsis thaliana glutamine synthase clone R2); glutamate-ammonia ligase	SLLADLVNLDISDNSEK	963.462207	1924.909862	2	34	1phosST	M	I	149.91	(pS)LLADLVNLDISDNSEK	AT1G66200.1, AT1G66200.2
14	soluble	no3	AT1G66200.1	glutamine synthetase, putative	SLLADLVNLDISDNSEK	963.453416	1924.89228	2	47	1pS	M	I		(pS)LLADLVNLDISDNSEK	AT1G66200.1, AT1G66200.2
12	soluble	kcl_3	AT1G66410.1	CAM4 (CALMODULIN 4); calcium ion binding	ADQLTDEQISEFK	802.350282	1602.686012	2	18	1phosST	M	E	60.79	ADQL(pT)DEQISEFK	AT1G66410.1, AT5G37780.1, AT5G37780.2, AT5G37780.3
12	soluble	nh4_30	AT1G66410.1	CAM4 (CALMODULIN 4); calcium ion binding	ADQLTDEQISEFK	802.349328	1602.684104	2	17	1phosST	M	E	60.79	ADQL(pT)DEQISEFK	AT1G66410.1, AT5G37780.1, AT5G37780.2, AT5G37780.3
12	soluble	nh4_5	AT1G66410.1	CAM4 (CALMODULIN 4); calcium ion binding	ADQLTDEQISEFK	802.349827	1602.685102	2	16	1phosST	M	E	60.79	ADQL(pT)DEQISEFK	AT1G66410.1, AT5G37780.1, AT5G37780.2, AT5G37780.3
4	membrane	nh4_10	AT1G66440.1	DC1 domain-containing protein	YKHDNHVLILSYGK	883.933111	1765.85167	2	16	1phos	R	E	59.35	YKHDNHVLIL(pS)YGK	AT1G66440.1
8	soluble	nh4_5	AT1G66490.1	F-box family protein	TWNALSKTQIFGK	787.397908	1572.781264	2	15	1phosST	K	T	32.02	TWNALSK(pT)QIFGK	AT1G66490.1
11	soluble	nh4_30	AT1G67140.1	binding	LLAAHASLK	502.269374	1002.524196	2	21	1phosST	R	C	43.32	LLAAHA(pS)LK	AT1G67140.1
4	membrane	nh4_10	AT1G67500.1	ATREV3 (Arabidopsis thaliana recovery protein 3); DNA binding	SSLGQRPLNSK	633.817236	1265.61992	2	15	1phos	R	N	46.8	SSLGQRPLN(pS)K	AT1G67500.1
1	membrane	nh4_3	AT1G67690.1	peptidase M3 family protein / thimet oligopeptidase family protein	QYFPVNLVLSGIFK	852.936733	1703.858914	2	20	1phosY	R	I	45.87	Q(pY)FPVNLVLSGIFK	AT1G67690.1
11	soluble	kcl_10	AT1G68050.1	FKF1 (FLAVIN-BINDING KELCH DOMAIN F BOX PROTEIN); ubiquitin-protein ligase	EVAGGTPPLPR	587.285111	1172.55567	2	19	1phosST	K	S	45.48	EVAGG(pT)PPLPR	AT1G68050.1
9	soluble	nh4_10	AT1G68560.1	ATXYL1/XYL1 (ALPHA-XYLOSIDASE 1); alpha-N-arabinofuranosidase/ hydrolase, hydrolyzing O-glycosyl c	DFNMSWK	512.187854	1022.361156	2	15	1Met(ox) 1phosST	K	M	38.48	DFN(oxM)(pS)WK	AT1G68560.1
12	membrane	kcl_30	AT1G68580.2	agenet domain-containing protein / bromo-adjacent homology (BAH) domain-containing protein	RTISLPVATTK	633.843087	1265.671622	2	23	1phosST	K	K	36.85	RTISLPVA(t)(t)K	AT1G68580.2
4	membrane	nh4_3	AT1G68580.2	agenet domain-containing protein / bromo-adjacent homology (BAH) domain-containing protein	RTISLPVATTK	633.843734	1265.672916	2	17	1phos	K	K	37.98	RTISLPVA(t)(t)K	AT1G68580.2
4	membrane	k	AT1G68580.2	agenet domain-containing protein / bromo-adjacent homology (BAH) domain-containing protein	RTISLPVATTK	633.846575	1265.678598	2	15	1phos	K	K	37.98	RTISLPVA(t)(t)K	AT1G68580.2
12	membrane	full	AT1G68760.1	ATNUDT1 (Arabidopsis thaliana Nudix hydrolase homolog 1); dihydroneopterin triphosphate pyrophosph	AVLVDPSQEPK	631.810327	1261.606102	2	17	1phosST	R	N	36.85	AVLVDP(pS)QEPK	AT1G68760.1
12	membrane	nh4_5	AT1G68760.1	ATNUDT1 (Arabidopsis thaliana Nudix hydrolase homolog 1); dihydroneopterin triphosphate pyrophosph	AVLVDPSQEPK	631.810519	1261.606486	2	16	1phosST	R	N	36.85	AVLVDP(pS)QEPK	AT1G68760.1
9	soluble	kcl_10	AT1G69020.1	prolyl oligopeptidase family protein	FVTINSNSR	599.233999	1196.453446	2	15	2phosST	K	T	30.65	FVTIN(pS)N(pS)R	AT1G69020.1
3	soluble	no3_10	AT1G69060.1	heat shock protein binding	GPSPLSPGIR	570.745071	1139.47559	2	17	2phosST		R	41.85	GP(pS)PL(pS)PGIR	AT1G69060.1
1	membrane	nh4_10	AT1G69240.1	hydrolase, alpha/beta fold family protein	TMEDDYAVPVSLQDAMIK	1053.457813	2104.901074	2	19	1phosY	K	S	46.04	TMEDD(pY)AVPVSLQDAMIK	AT1G69240.1
11	membrane	kcl_10	AT1G69380.1	similar to unknown protein [Arabidopsis thaliana] (TAIR:AT5G13610.1); similar to unnamed protein p	AYFLSTSIDLK	669.322442	1336.630332	2	21	1phosY	K	A	69.17	A(pY)FLSTSIDLK	AT1G69380.1
11	membrane	nh4_30	AT1G69380.1	similar to unknown protein [Arabidopsis thaliana] (TAIR:AT5G13610.1); similar to unnamed protein p	AYFLSTSIDLK	669.323184	1336.631816	2	15	1phosY	K	A	69.17	A(pY)FLSTSIDLK	AT1G69380.1
10	membrane	kcl_5	AT1G69380.1	similar to unknown protein [Arabidopsis thaliana] (TAIR:AT5G13610.1); similar to Os07g0694800 [Ory	AYFLSTSIDLK	669.324072	1336.633592	2	26	1phos	K	A	89.76	A(pY)FLSTSIDLK	AT1G69380.1
10	membrane	no3_5	AT1G69380.1	similar to unknown protein [Arabidopsis thaliana] (TAIR:AT5G13610.1); similar to Os07g0694800 [Ory	AYFLSTSIDLK	669.324072	1336.633619	2	99	1phos	K	A	89.76	A(pY)FLSTSIDLK	AT1G69380.1
10	membrane	nh4_5	AT1G69380.1	similar to unknown protein [Arabidopsis thaliana] (TAIR:AT5G13610.1); similar to Os07g0694800 [Ory	AYFLSTSIDLK	669.324072	1336.633619	2	99	1phos	K	A	89.76	A(pY)FLSTSIDLK	AT1G69380.1
10	membrane	kcl_10	AT1G69380.1	similar to unknown protein [Arabidopsis thaliana] (TAIR:AT5G13610.1); similar to Os07g0694800 [Ory	AYFLSTSIDLK	669.324072	1336.633619	2	99	1phos	K	A	89.76	A(pY)FLSTSIDLK	AT1G69380.1
10	membrane	k	AT1G69380.1	similar to unknown protein [Arabidopsis thaliana] (TAIR:AT5G13610.1); similar to Os07g0694800 [Ory	AYFLSTSIDLK	669.324072	1336.633619	2	99	1phos	K	A	89.76	A(pY)FLSTSIDLK	AT1G69380.1
10	membrane	no3_30	AT1G69380.1	similar to unknown protein [Arabidopsis thaliana] (TAIR:AT5G13610.1); similar to Os07g0694800 [Ory	AYFLSTSIDLK	669.324072	1336.633619	2	99	1phos	K	A	89.76	A(pY)FLSTSIDLK	AT1G69380.1
10	membrane	full	AT1G69380.1	similar to unknown protein [Arabidopsis thaliana] (TAIR:AT5G13610.1); similar to Os07g0694800 [Ory	AYFLSTSIDLK	669.324072	1336.633619	2	99	1phos	K	A	89.76	A(pY)FLSTSIDLK	AT1G69380.1
10	membrane	no3_3	AT1G69380.1	similar to unknown protein [Arabidopsis thaliana] (TAIR:AT5G13610.1); similar to Os07g0694800 [Ory	AYFLSTSIDLK	669.324072	1336.633619	2	99	1phos	K	A	89.76	A(pY)FLSTSIDLK	AT1G69380.1
10	membrane	no3_10	AT1G69380.1	similar to unknown protein [Arabidopsis thaliana] (TAIR:AT5G13610.1); similar to Os07g0694800 [Ory	AYFLSTSIDLK	669.324072	1336.633619	2	99	1phos	K	A	89.76	A(pY)FLSTSIDLK	AT1G69380.1
10	membrane	nh4_10	AT1G69380.1	similar to unknown protein [Arabidopsis thaliana] (TAIR:AT5G13610.1); similar to Os07g0694800 [Ory	AYFLSTSIDLK	669.324072	1336.633619	2	99	1phos	K	A	89.76	A(pY)FLSTSIDLK	AT1G69380.1
2	membrane	no3_5	AT1G69870.1	proton-dependent oligopeptide transport (POT) family protein	ISSPGSILDAEK	648.808803	1295.603054	2	22	1phos	R	V	65.55	IS(pS)PGSILDAEK	AT1G69870.1
14	membrane	no3	AT1G69870.1	proton-dependent oligopeptide transport (POT) family protein	ISSPGSILDAEK	648.7982	1295.596482	2	44	1pS	R	V		IS(pS)PGSILDAEK	AT1G69870.1
9	soluble	nh4_30	AT1G70130.1	lectin protein kinase, putative	ILAISLSISGVTLVIVLILGVMLFLK	1021.193354	3060.558234	3	20	1Met(ox) 4phosST	K	R	32.56	ILAI(pS)L(pS)I(pS)GV(pT)LVIVLILGV(oxM)LFLK	AT1G70130.1
9	soluble	nh4_30	AT1G70320.1	UPL2 (UBIQUITIN-PROTEIN LIGASE 2); ubiquitin-protein ligase	ASDNSVSASSSTAER	774.812423	1547.610294	2	23	1phosST	R	E	64.21	ASDNSVSASS(s)(t)AER	AT1G70320.1
9	soluble	nh4_10	AT1G70320.1	UPL2 (UBIQUITIN-PROTEIN LIGASE 2); ubiquitin-protein ligase	ASDNSVSASSSTAER	774.813022	1547.611492	2	22	1phosST	R	E	64.21	ASDNSVSASS(s)(t)AER	AT1G70320.1
9	soluble	kcl_10	AT1G70320.1	UPL2 (UBIQUITIN-PROTEIN LIGASE 2); ubiquitin-protein ligase	ASDNSVSASSSTAER	774.807586	1547.60062	2	21	1phosST	R	E	64.21	ASDNSVSASS(s)(t)AER	AT1G70320.1
9	soluble	kcl_30	AT1G70320.1	UPL2 (UBIQUITIN-PROTEIN LIGASE 2); ubiquitin-protein ligase	ASDNSVSASSSTAER	774.812184	1547.609816	2	21	1phosST	R	E	64.21	ASDNSVSASS(s)(t)AER	AT1G70320.1
9	soluble	kcl_5	AT1G70320.1	UPL2 (UBIQUITIN-PROTEIN LIGASE 2); ubiquitin-protein ligase	ASDNSVSASSSTAER	774.810953	1547.607354	2	20	1phosST	R	E	64.21	ASDNSVSASS(s)(t)AER	AT1G70320.1
9	soluble	nh4_5	AT1G70320.1	UPL2 (UBIQUITIN-PROTEIN LIGASE 2); ubiquitin-protein ligase	ASDNSVSASSSTAER	774.812099	1547.609646	2	18	1phosST	R	E	64.21	ASDNSVSASS(s)(t)AER	AT1G70320.1
9	soluble	k	AT1G70320.1	UPL2 (UBIQUITIN-PROTEIN LIGASE 2); ubiquitin-protein ligase	ASDNSVSASSSTAER	774.811743	1547.608934	2	18	1phosST	R	E	64.21	ASDNSVSASS(s)(t)AER	AT1G70320.1
9	soluble	nh4_3	AT1G70320.1	UPL2 (UBIQUITIN-PROTEIN LIGASE 2); ubiquitin-protein ligase	ASDNSVSASSSTAER	774.812159	1547.609766	2	17	1phosST	R	E	64.21	ASDNSVSASS(s)(t)AER	AT1G70320.1
9	soluble	full	AT1G70320.1	UPL2 (UBIQUITIN-PROTEIN LIGASE 2); ubiquitin-protein ligase	ASDNSVSASSSTAER	774.812147	1547.609742	2	16	1phosST	R	E	64.21	ASDNSVSASS(s)(t)AER	AT1G70320.1
9	soluble	nh4_3	AT1G70320.1	UPL2 (UBIQUITIN-PROTEIN LIGASE 2); ubiquitin-protein ligase	ASDNSVSASSSTAER	516.876102	1547.606478	3	23	1phosST	R	E	64.21	ASDNSVSASS(s)(t)AER	AT1G70320.1
9	soluble	nh4_10	AT1G70320.1	UPL2 (UBIQUITIN-PROTEIN LIGASE 2); ubiquitin-protein ligase	ASDNSVSASSSTAER	516.875564	1547.604864	3	20	1phosST	R	E	64.21	ASDNSVSASS(s)(t)AER	AT1G70320.1
9	soluble	nh4_5	AT1G70320.1	UPL2 (UBIQUITIN-PROTEIN LIGASE 2); ubiquitin-protein ligase	ASDNSVSASSSTAER	516.875497	1547.604663	3	20	1phosST	R	E	64.21	ASDNSVSASS(s)(t)AER	AT1G70320.1
9	soluble	nh4_30	AT1G70320.1	UPL2 (UBIQUITIN-PROTEIN LIGASE 2); ubiquitin-protein ligase	ASDNSVSASSSTAER	516.875958	1547.606046	3	20	1phosST	R	E	64.21	ASDNSVSASS(s)(t)AER	AT1G70320.1
9	soluble	kcl_10	AT1G70320.1	UPL2 (UBIQUITIN-PROTEIN LIGASE 2); ubiquitin-protein ligase	ASDNSVSASSSTAER	516.876057	1547.606343	3	17	1phosST	R	E	64.21	ASDNSVSASS(s)(t)AER	AT1G70320.1
9	soluble	kcl_30	AT1G70320.1	UPL2 (UBIQUITIN-PROTEIN LIGASE 2); ubiquitin-protein ligase	ASDNSVSASSSTAER	516.875895	1547.605857	3	17	1phosST	R	E	64.21	ASDNSVSASS(s)(t)AER	AT1G70320.1
9	soluble	kcl_5	AT1G70320.1	UPL2 (UBIQUITIN-PROTEIN LIGASE 2); ubiquitin-protein ligase	ASDNSVSASSSTAER	516.876154	1547.606634	3	17	1phosST	R	E	64.21	ASDNSVSASS(s)(t)AER	AT1G70320.1
9	soluble	full	AT1G70320.1	UPL2 (UBIQUITIN-PROTEIN LIGASE 2); ubiquitin-protein ligase	ASDNSVSASSSTAER	516.876089	1547.606439	3	17	1phosST	R	E	64.21	ASDNSVSASS(s)(t)AER	AT1G70320.1
9	soluble	full	AT1G70320.1	UPL2 (UBIQUITIN-PROTEIN LIGASE 2); ubiquitin-protein ligase	ASDNSVSASSSTAER	516.876094	1547.606454	3	16	1phosST	R	E	64.21	ASDNSVSASS(s)(t)AER	AT1G70320.1
9	soluble	nh4_3	AT1G70320.1	UPL2 (UBIQUITIN-PROTEIN LIGASE 2); ubiquitin-protein ligase	ASDNSVSASSSTAER	516.875791	1547.605545	3	16	1phosST	R	E	64.21	ASDNSVSASS(s)(t)AER	AT1G70320.1
9	soluble	nh4_30	AT1G70320.1	UPL2 (UBIQUITIN-PROTEIN LIGASE 2); ubiquitin-protein ligase	ASDNSVSASSSTAER	516.876096	1547.60646	3	16	1phosST	R	E	64.21	ASDNSVSASS(s)(t)AER	AT1G70320.1
9	soluble	kcl_30	AT1G70320.1	UPL2 (UBIQUITIN-PROTEIN LIGASE 2); ubiquitin-protein ligase	ASDNSVSASSSTAER	516.876022	1547.606238	3	15	1phosST	R	E	64.21	ASDNSVSASS(s)(t)AER	AT1G70320.1
9	soluble	nh4_30	AT1G70610.1	ATTAP1 (Arabidopsis thaliana transporter associated with antigen processing protein 1); ATPase, co	TDISSNIK	479.222599	956.430646	2	27	1phosST	R	Y	72.16	TDI(s)(s)NIK	AT1G70610.1
9	soluble	nh4_10	AT1G70610.1	ATTAP1 (Arabidopsis thaliana transporter associated with antigen processing protein 1); ATPase, co	TDISSNIK	479.222812	956.431072	2	26	1phosST	R	Y	72.16	TDI(s)(s)NIK	AT1G70610.1
3	soluble	nh4_3	AT1G71020.1	armadillo/beta-catenin repeat family protein / U-box domain-containing protein	RTAVSEIR	506.252614	1010.490676	2	16	1phosST		R	72.16	R(pT)AVSEIR	AT1G71020.1, AT1G71020.2
3	soluble	k	AT1G71020.1	armadillo/beta-catenin repeat family protein / U-box domain-containing protein	RTAVSEIR	506.25531	1010.496068	2	15	1phosST		R	72.16	R(pT)AVSEIR	AT1G71020.1, AT1G71020.2
2	membrane	no3_5	AT1G71710.1	inositol polyphosphate 5-phosphatase, putative	TVFHSVSALGLPK	718.373846	1434.73314	2	17	1phos	R	L	43.04	TVFH(pS)VSALGLPK	AT1G71710.1
4	membrane	no3_30	AT1G71880.1	SUC1 (SUCROSE-PROTON SYMPORTER 1); carbohydrate transporter/ sucrose:hydrogen symporter/ sugar por	TAGDLAGPSASVK	627.294583	1252.574614	2	31	1phos	K	A	60.79	(pT)AGDLAGPSASVK	AT1G71880.1
4	membrane	no3_10	AT1G71880.1	SUC1 (SUCROSE-PROTON SYMPORTER 1); carbohydrate transporter/ sucrose:hydrogen symporter/ sugar por	TAGDLAGPSASVK	627.294583	1252.574641	2	99	1phos	K	A	60.79	(pT)AGDLAGPSASVK	AT1G71880.1
4	membrane	k	AT1G71880.1	SUC1 (SUCROSE-PROTON SYMPORTER 1); carbohydrate transporter/ sucrose:hydrogen symporter/ sugar por	TAGDLAGPSASVK	627.294583	1252.574641	2	99	1phos	K	A	60.79	(pT)AGDLAGPSASVK	AT1G71880.1
4	membrane	nh4_5	AT1G71880.1	SUC1 (SUCROSE-PROTON SYMPORTER 1); carbohydrate transporter/ sucrose:hydrogen symporter/ sugar por	TAGDLAGPSASVK	627.294583	1252.574641	2	99	1phos	K	A	60.79	(pT)AGDLAGPSASVK	AT1G71880.1
4	membrane	nh4_3	AT1G71880.1	SUC1 (SUCROSE-PROTON SYMPORTER 1); carbohydrate transporter/ sucrose:hydrogen symporter/ sugar por	TAGDLAGPSASVK	627.294583	1252.574641	2	99	1phos	K	A	60.79	(pT)AGDLAGPSASVK	AT1G71880.1
4	membrane	no3_3	AT1G71880.1	SUC1 (SUCROSE-PROTON SYMPORTER 1); carbohydrate transporter/ sucrose:hydrogen symporter/ sugar por	TAGDLAGPSASVK	627.294583	1252.574641	2	99	1phos	K	A	60.79	(pT)AGDLAGPSASVK	AT1G71880.1
4	membrane	nh4_30	AT1G71880.1	SUC1 (SUCROSE-PROTON SYMPORTER 1); carbohydrate transporter/ sucrose:hydrogen symporter/ sugar por	TAGDLAGPSASVK	627.294583	1252.574641	2	99	1phos	K	A	60.79	(pT)AGDLAGPSASVK	AT1G71880.1
4	membrane	nh4_10	AT1G71880.1	SUC1 (SUCROSE-PROTON SYMPORTER 1); carbohydrate transporter/ sucrose:hydrogen symporter/ sugar por	TAGDLAGPSASVK	627.294583	1252.574641	2	99	1phos	K	A	60.79	(pT)AGDLAGPSASVK	AT1G71880.1
4	membrane	no3_5	AT1G71880.1	SUC1 (SUCROSE-PROTON SYMPORTER 1); carbohydrate transporter/ sucrose:hydrogen symporter/ sugar por	TAGDLAGPSASVK	627.294583	1252.574641	2	99	1phos	K	A	60.79	(pT)AGDLAGPSASVK	AT1G71880.1
8	soluble	no3_5	AT1G72100.1	late embryogenesis abundant domain-containing protein / LEA domain-containing protein	ATSVGILVGLFGHVLSR	943.472539	1884.930526	2	24	2phosST	K	R	41.99	A(pT)(pS)VGILVGLFGHVLSR	AT1G72100.1
8	soluble	no3_10	AT1G72100.1	late embryogenesis abundant domain-containing protein / LEA domain-containing protein	ATSVGILVGLFGHVLSR	943.47285	1884.931148	2	23	2phosST	K	R	41.99	A(pT)(pS)VGILVGLFGHVLSR	AT1G72100.1
8	soluble	no3_5	AT1G72100.1	late embryogenesis abundant domain-containing protein / LEA domain-containing protein	ATSVGILVGLFGHVLSR	943.47264	1884.930728	2	22	2phosST	K	R	41.99	A(pT)(pS)VGILVGLFGHVLSR	AT1G72100.1
8	soluble	nh4_30	AT1G72100.1	late embryogenesis abundant domain-containing protein / LEA domain-containing protein	ATSVGILVGLFGHVLSR	943.472397	1884.930242	2	21	2phosST	K	R	41.99	A(pT)(pS)VGILVGLFGHVLSR	AT1G72100.1
8	soluble	k	AT1G72100.1	late embryogenesis abundant domain-containing protein / LEA domain-containing protein	ATSVGILVGLFGHVLSR	943.472367	1884.930182	2	21	2phosST	K	R	41.99	A(pT)(pS)VGILVGLFGHVLSR	AT1G72100.1
8	soluble	no3_10	AT1G72100.1	late embryogenesis abundant domain-containing protein / LEA domain-containing protein	ATSVGILVGLFGHVLSR	943.472412	1884.930272	2	19	2phosST	K	R	41.99	A(pT)(pS)VGILVGLFGHVLSR	AT1G72100.1
8	soluble	nh4_30	AT1G72100.1	late embryogenesis abundant domain-containing protein / LEA domain-containing protein	ATSVGILVGLFGHVLSR	943.472481	1884.93041	2	17	2phosST	K	R	41.99	A(pT)(pS)VGILVGLFGHVLSR	AT1G72100.1
8	soluble	nh4_5	AT1G72100.1	late embryogenesis abundant domain-containing protein / LEA domain-containing protein	ATSVGILVGLFGHVLSR	943.476538	1884.938524	2	17	2phosST	K	R	41.99	A(pT)(pS)VGILVGLFGHVLSR	AT1G72100.1
8	soluble	nh4_5	AT1G72100.1	late embryogenesis abundant domain-containing protein / LEA domain-containing protein	ATSVGILVGLFGHVLSR	943.476712	1884.938872	2	15	2phosST	K	R	41.99	A(pT)(pS)VGILVGLFGHVLSR	AT1G72100.1
9	soluble	kcl_5	AT1G72100.1	late embryogenesis abundant domain-containing protein / LEA domain-containing protein	ATSVGILVGLFGHVLSR	943.474301	1884.93405	2	25	2phosST	K	R	49.83	A(pT)(pS)VGILVGLFGHVLSR	AT1G72100.1
9	soluble	nh4_10	AT1G72100.1	late embryogenesis abundant domain-containing protein / LEA domain-containing protein	ATSVGILVGLFGHVLSR	943.473665	1884.932778	2	23	2phosST	K	R	49.83	A(pT)(pS)VGILVGLFGHVLSR	AT1G72100.1
9	soluble	nh4_30	AT1G72100.1	late embryogenesis abundant domain-containing protein / LEA domain-containing protein	ATSVGILVGLFGHVLSR	943.4738	1884.933048	2	21	2phosST	K	R	49.83	A(pT)(pS)VGILVGLFGHVLSR	AT1G72100.1
9	soluble	nh4_5	AT1G72100.1	late embryogenesis abundant domain-containing protein / LEA domain-containing protein	ATSVGILVGLFGHVLSR	943.472738	1884.930924	2	21	2phosST	K	R	49.83	A(pT)(pS)VGILVGLFGHVLSR	AT1G72100.1
9	soluble	kcl_30	AT1G72100.1	late embryogenesis abundant domain-containing protein / LEA domain-containing protein	ATSVGILVGLFGHVLSR	943.47804	1884.941528	2	19	2phosST	K	R	49.83	A(pT)(pS)VGILVGLFGHVLSR	AT1G72100.1
9	soluble	k	AT1G72100.1	late embryogenesis abundant domain-containing protein / LEA domain-containing protein	ATSVGILVGLFGHVLSR	943.474301	1884.934049	2	99	2phosST	K	R	49.83	A(pT)(pS)VGILVGLFGHVLSR	AT1G72100.1
9	soluble	nh4_3	AT1G72100.1	late embryogenesis abundant domain-containing protein / LEA domain-containing protein	ATSVGILVGLFGHVLSR	943.474301	1884.934049	2	99	2phosST	K	R	49.83	A(pT)(pS)VGILVGLFGHVLSR	AT1G72100.1
9	soluble	k	AT1G72100.1	late embryogenesis abundant domain-containing protein / LEA domain-containing protein	ATSVGILVGLFGHVLSR	943.474301	1884.934049	2	99	2phosST	K	R	49.83	A(pT)(pS)VGILVGLFGHVLSR	AT1G72100.1
9	soluble	nh4_3	AT1G72100.1	late embryogenesis abundant domain-containing protein / LEA domain-containing protein	ATSVGILVGLFGHVLSR	943.474301	1884.934049	2	99	2phosST	K	R	49.83	A(pT)(pS)VGILVGLFGHVLSR	AT1G72100.1
9	soluble	nh4_5	AT1G72100.1	late embryogenesis abundant domain-containing protein / LEA domain-containing protein	ATSVGILVGLFGHVLSR	943.474301	1884.934049	2	99	2phosST	K	R	49.83	A(pT)(pS)VGILVGLFGHVLSR	AT1G72100.1
9	soluble	nh4_10	AT1G72100.1	late embryogenesis abundant domain-containing protein / LEA domain-containing protein	ATSVGILVGLFGHVLSR	943.474301	1884.934049	2	99	2phosST	K	R	49.83	A(pT)(pS)VGILVGLFGHVLSR	AT1G72100.1
9	soluble	kcl_30	AT1G72100.1	late embryogenesis abundant domain-containing protein / LEA domain-containing protein	ATSVGILVGLFGHVLSR	943.474301	1884.934049	2	99	2phosST	K	R	49.83	A(pT)(pS)VGILVGLFGHVLSR	AT1G72100.1
9	soluble	nh4_30	AT1G72100.1	late embryogenesis abundant domain-containing protein / LEA domain-containing protein	ATSVGILVGLFGHVLSR	943.474301	1884.934049	2	99	2phosST	K	R	49.83	A(pT)(pS)VGILVGLFGHVLSR	AT1G72100.1
9	soluble	kcl_5	AT1G72100.1	late embryogenesis abundant domain-containing protein / LEA domain-containing protein	ATSVGILVGLFGHVLSR	943.474301	1884.934049	2	99	2phosST	K	R	49.83	A(pT)(pS)VGILVGLFGHVLSR	AT1G72100.1
10	soluble	full	AT1G72100.1	late embryogenesis abundant domain-containing protein / LEA domain-containing protein	ATSVGILVGLFGHVLSR	943.475809	1884.937066	2	25	2phosST	K	R	60.35	A(pT)(pS)VGILVGLFGHVLSR	AT1G72100.1
10	soluble	no3_5	AT1G72100.1	late embryogenesis abundant domain-containing protein / LEA domain-containing protein	ATSVGILVGLFGHVLSR	943.471745	1884.928938	2	24	2phosST	K	R	60.35	A(pT)(pS)VGILVGLFGHVLSR	AT1G72100.1
10	soluble	kcl_10	AT1G72100.1	late embryogenesis abundant domain-containing protein / LEA domain-containing protein	ATSVGILVGLFGHVLSR	943.475658	1884.936764	2	22	2phosST	K	R	60.35	A(pT)(pS)VGILVGLFGHVLSR	AT1G72100.1
10	soluble	nh4_5	AT1G72100.1	late embryogenesis abundant domain-containing protein / LEA domain-containing protein	ATSVGILVGLFGHVLSR	943.475636	1884.93672	2	21	2phosST	K	R	60.35	A(pT)(pS)VGILVGLFGHVLSR	AT1G72100.1
10	soluble	no3_10	AT1G72100.1	late embryogenesis abundant domain-containing protein / LEA domain-containing protein	ATSVGILVGLFGHVLSR	943.476364	1884.938176	2	20	2phosST	K	R	60.35	A(pT)(pS)VGILVGLFGHVLSR	AT1G72100.1
10	soluble	full	AT1G72100.1	late embryogenesis abundant domain-containing protein / LEA domain-containing protein	ATSVGILVGLFGHVLSR	943.476496	1884.93844	2	15	2phosST	K	R	60.35	A(pT)(pS)VGILVGLFGHVLSR	AT1G72100.1
10	soluble	kcl_5	AT1G72100.1	late embryogenesis abundant domain-containing protein / LEA domain-containing protein	ATSVGILVGLFGHVLSR	943.475809	1884.937065	2	99	2phosST	K	R	60.35	A(pT)(pS)VGILVGLFGHVLSR	AT1G72100.1
10	soluble	nh4_5	AT1G72100.1	late embryogenesis abundant domain-containing protein / LEA domain-containing protein	ATSVGILVGLFGHVLSR	943.475809	1884.937065	2	99	2phosST	K	R	60.35	A(pT)(pS)VGILVGLFGHVLSR	AT1G72100.1
10	soluble	k	AT1G72100.1	late embryogenesis abundant domain-containing protein / LEA domain-containing protein	ATSVGILVGLFGHVLSR	943.475809	1884.937065	2	99	2phosST	K	R	60.35	A(pT)(pS)VGILVGLFGHVLSR	AT1G72100.1
10	soluble	no3_3	AT1G72100.1	late embryogenesis abundant domain-containing protein / LEA domain-containing protein	ATSVGILVGLFGHVLSR	943.475809	1884.937065	2	99	2phosST	K	R	60.35	A(pT)(pS)VGILVGLFGHVLSR	AT1G72100.1
10	soluble	no3_5	AT1G72100.1	late embryogenesis abundant domain-containing protein / LEA domain-containing protein	ATSVGILVGLFGHVLSR	943.475809	1884.937065	2	99	2phosST	K	R	60.35	A(pT)(pS)VGILVGLFGHVLSR	AT1G72100.1
10	soluble	kcl_10	AT1G72100.1	late embryogenesis abundant domain-containing protein / LEA domain-containing protein	ATSVGILVGLFGHVLSR	943.475809	1884.937065	2	99	2phosST	K	R	60.35	A(pT)(pS)VGILVGLFGHVLSR	AT1G72100.1
10	soluble	nh4_10	AT1G72100.1	late embryogenesis abundant domain-containing protein / LEA domain-containing protein	ATSVGILVGLFGHVLSR	943.475809	1884.937065	2	99	2phosST	K	R	60.35	A(pT)(pS)VGILVGLFGHVLSR	AT1G72100.1
10	soluble	no3_30	AT1G72100.1	late embryogenesis abundant domain-containing protein / LEA domain-containing protein	ATSVGILVGLFGHVLSR	943.475809	1884.937065	2	99	2phosST	K	R	60.35	A(pT)(pS)VGILVGLFGHVLSR	AT1G72100.1
10	soluble	kcl_5	AT1G72100.1	late embryogenesis abundant domain-containing protein / LEA domain-containing protein	ATSVGILVGLFGHVLSR	943.475809	1884.937065	2	99	2phosST	K	R	60.35	A(pT)(pS)VGILVGLFGHVLSR	AT1G72100.1
10	soluble	no3_30	AT1G72100.1	late embryogenesis abundant domain-containing protein / LEA domain-containing protein	ATSVGILVGLFGHVLSR	943.475809	1884.937065	2	99	2phosST	K	R	60.35	A(pT)(pS)VGILVGLFGHVLSR	AT1G72100.1
10	soluble	nh4_10	AT1G72100.1	late embryogenesis abundant domain-containing protein / LEA domain-containing protein	ATSVGILVGLFGHVLSR	943.475809	1884.937065	2	99	2phosST	K	R	60.35	A(pT)(pS)VGILVGLFGHVLSR	AT1G72100.1
10	soluble	k	AT1G72100.1	late embryogenesis abundant domain-containing protein / LEA domain-containing protein	ATSVGILVGLFGHVLSR	943.475809	1884.937065	2	99	2phosST	K	R	60.35	A(pT)(pS)VGILVGLFGHVLSR	AT1G72100.1
10	soluble	no3_3	AT1G72100.1	late embryogenesis abundant domain-containing protein / LEA domain-containing protein	ATSVGILVGLFGHVLSR	943.475809	1884.937065	2	99	2phosST	K	R	60.35	A(pT)(pS)VGILVGLFGHVLSR	AT1G72100.1
14	soluble	no3	AT1G72100.1	late embryogenesis abundant domain-containing protein	ATSVGILVGLFGHVLSR	943.463529	1884.912506	2	25	1pS, 1pT	K	R		A(pT)(pS)VGILVGLFGHVLSR	AT1G72100.1
1	membrane	k	AT1G72410.1	COP1-interacting protein-related	RSSIVSDMSTDLASEK	911.407621	1820.80069	2	24	1Met(ox) 1phosST	R	K	41.99	RSSIVSD(oxM)STDLA(pS)EK	AT1G72410.1
12	soluble	nh4_5	AT1G72410.1	COP1-interacting protein-related	RLSLGGGSADFSK	687.821132	1373.627712	2	20	1phosST	K	L	59.35	RL(pS)LGGGSADFSK	AT1G72410.1
4	membrane	nh4_3	AT1G72500.1	inter-alpha-trypsin inhibitor heavy chain-related	IPHVAGGSIFSVNVTWSQK	1054.025233	2106.035914	2	21	1phos	K	L	37.14	IPHVAGG(s)IF(s)VNVTWSQK	AT1G72500.1
9	membrane	nh4_5	AT1G72880.1	acid phosphatase survival protein SurE, putative	TSKNNGLSAALVSNLQDVLSK	747.051454	2238.132534	3	22	1phos	M	R	31	TSKNNGL(pS)AALVSNLQDVLSK	AT1G72880.1, AT1G72880.2
10	membrane	no3_5	AT1G72880.1	acid phosphatase survival protein SurE, putative	TSKNNGLSAALVSNLQDVLSK	747.053811	2238.139605	3	23	1phos	M	R	31	TSKNNGL(pS)AALVSNLQDVLSK	AT1G72880.1, AT1G72880.2
10	membrane	nh4_10	AT1G72880.1	acid phosphatase survival protein SurE, putative	TSKNNGLSAALVSNLQDVLSK	747.047656	2238.12114	3	19	1phos	M	R	31	TSKNNGL(pS)AALVSNLQDVLSK	AT1G72880.1, AT1G72880.2
10	membrane	k	AT1G72880.1	acid phosphatase survival protein SurE, putative	TSKNNGLSAALVSNLQDVLSK	747.053806	2238.13959	3	19	1phos	M	R	31	TSKNNGL(pS)AALVSNLQDVLSK	AT1G72880.1, AT1G72880.2
10	membrane	no3_30	AT1G72880.1	acid phosphatase survival protein SurE, putative	TSKNNGLSAALVSNLQDVLSK	747.053894	2238.139854	3	19	1phos	M	R	31	TSKNNGL(pS)AALVSNLQDVLSK	AT1G72880.1, AT1G72880.2
10	membrane	nh4_5	AT1G72880.1	acid phosphatase survival protein SurE, putative	TSKNNGLSAALVSNLQDVLSK	747.047523	2238.120741	3	24	1phos	M	R	31	TSKNNGL(pS)AALVSNLQDVLSK	AT1G72880.1, AT1G72880.2
7	membrane	nh4_10	AT1G72880.1	acid phosphatase survival protein SurE, putative	TSKNNGLSAALVSNLQDVLSK	747.05238	2238.135312	3	18	1phosST	M	R	33.05	TSKNNGL(pS)AALVSNLQDVLSK	AT1G72880.1, AT1G72880.2
8	membrane	nh4_3	AT1G72880.1	acid phosphatase survival protein SurE, putative	TSKNNGLSAALVSNLQDVLSK	747.052842	2238.136698	3	21	1phos	M	R	33.05	TSKNNGL(pS)AALVSNLQDVLSK	AT1G72880.1, AT1G72880.2
8	membrane	no3_10	AT1G72880.1	acid phosphatase survival protein SurE, putative	TSKNNGLSAALVSNLQDVLSK	747.052692	2238.136248	3	18	1phos	M	R	33.05	TSKNNGL(pS)AALVSNLQDVLSK	AT1G72880.1, AT1G72880.2
8	membrane	nh4_10	AT1G72880.1	acid phosphatase survival protein SurE, putative	TSKNNGLSAALVSNLQDVLSK	747.052931	2238.136965	3	16	1phos	M	R	33.05	TSKNNGL(pS)AALVSNLQDVLSK	AT1G72880.1, AT1G72880.2
12	membrane	nh4_10	AT1G72880.1	acid phosphatase survival protein SurE, putative	TSKNNGLSAALVSNLQDVLSK	747.056009	2238.146199	3	19	1phosST	M	R	35.34	TSKNNGL(pS)AALVSNLQDVLSK	AT1G72880.1, AT1G72880.2
12	membrane	kcl_3	AT1G72880.1	acid phosphatase survival protein SurE, putative	TSKNNGLSAALVSNLQDVLSK	747.054542	2238.141798	3	17	1phosST	M	R	35.34	TSKNNGL(pS)AALVSNLQDVLSK	AT1G72880.1, AT1G72880.2
12	membrane	nh4_5	AT1G72880.1	acid phosphatase survival protein SurE, putative	TSKNNGLSAALVSNLQDVLSK	747.056146	2238.14661	3	16	1phosST	M	R	35.34	TSKNNGL(pS)AALVSNLQDVLSK	AT1G72880.1, AT1G72880.2
1	membrane	no3_30	AT1G72880.1	acid phosphatase survival protein SurE, putative	TSKNNGLSAALVSNLQDVLSK	747.050856	2238.13074	3	19	1phosST	M	R	41.11	TSKNNGL(pS)AALVSNLQDVLSK	AT1G72880.1, AT1G72880.2
1	membrane	k	AT1G72880.1	acid phosphatase survival protein SurE, putative	TSKNNGLSAALVSNLQDVLSK	747.050599	2238.129969	3	19	1phosST	M	R	41.11	TSKNNGL(pS)AALVSNLQDVLSK	AT1G72880.1, AT1G72880.2
1	membrane	no3_10	AT1G72880.1	acid phosphatase survival protein SurE, putative	TSKNNGLSAALVSNLQDVLSK	747.050724	2238.130344	3	17	1phosST	M	R	41.11	TSKNNGL(pS)AALVSNLQDVLSK	AT1G72880.1, AT1G72880.2
4	membrane	no3_30	AT1G72880.1	acid phosphatase survival protein SurE, putative	TSKNNGLSAALVSNLQDVLSK	747.053474	2238.138594	3	22	1phos	M	R	49.83	TSKNNGL(pS)AALVSNLQDVLSK	AT1G72880.1, AT1G72880.2
4	membrane	k	AT1G72880.1	acid phosphatase survival protein SurE, putative	TSKNNGLSAALVSNLQDVLSK	747.053082	2238.137418	3	22	1phos	M	R	49.83	TSKNNGL(pS)AALVSNLQDVLSK	AT1G72880.1, AT1G72880.2
4	membrane	nh4_5	AT1G72880.1	acid phosphatase survival protein SurE, putative	TSKNNGLSAALVSNLQDVLSK	747.053245	2238.137907	3	22	1phos	M	R	49.83	TSKNNGL(pS)AALVSNLQDVLSK	AT1G72880.1, AT1G72880.2
4	membrane	no3_3	AT1G72880.1	acid phosphatase survival protein SurE, putative	TSKNNGLSAALVSNLQDVLSK	747.053566	2238.13887	3	21	1phos	M	R	49.83	TSKNNGL(pS)AALVSNLQDVLSK	AT1G72880.1, AT1G72880.2
4	membrane	nh4_30	AT1G72880.1	acid phosphatase survival protein SurE, putative	TSKNNGLSAALVSNLQDVLSK	747.052865	2238.136767	3	21	1phos	M	R	49.83	TSKNNGL(pS)AALVSNLQDVLSK	AT1G72880.1, AT1G72880.2
4	membrane	nh4_3	AT1G72880.1	acid phosphatase survival protein SurE, putative	TSKNNGLSAALVSNLQDVLSK	747.053524	2238.138744	3	18	1phos	M	R	49.83	TSKNNGL(pS)AALVSNLQDVLSK	AT1G72880.1, AT1G72880.2
4	membrane	no3_5	AT1G72880.1	acid phosphatase survival protein SurE, putative	TSKNNGLSAALVSNLQDVLSK	747.053686	2238.13923	3	18	1phos	M	R	49.83	TSKNNGL(pS)AALVSNLQDVLSK	AT1G72880.1, AT1G72880.2
4	membrane	no3_10	AT1G72880.1	acid phosphatase survival protein SurE, putative	TSKNNGLSAALVSNLQDVLSK	747.053229	2238.137859	3	17	1phos	M	R	49.83	TSKNNGL(pS)AALVSNLQDVLSK	AT1G72880.1, AT1G72880.2
4	membrane	nh4_10	AT1G72880.1	acid phosphatase survival protein SurE, putative	TSKNNGLSAALVSNLQDVLSK	747.05251	2238.135702	3	17	1phos	M	R	49.83	TSKNNGL(pS)AALVSNLQDVLSK	AT1G72880.1, AT1G72880.2
2	membrane	nh4_5	AT1G72880.1	acid phosphatase survival protein SurE, putative	TSKNNGLSAALVSNLQDVLSK	747.055913	2238.145911	3	31	1phos	M	R	51.94	TSKNNGL(pS)AALVSNLQDVLSK	AT1G72880.1, AT1G72880.2
2	membrane	nh4_3	AT1G72880.1	acid phosphatase survival protein SurE, putative	TSKNNGLSAALVSNLQDVLSK	747.05551	2238.144702	3	19	1phos	M	R	51.94	TSKNNGL(pS)AALVSNLQDVLSK	AT1G72880.1, AT1G72880.2
1	membrane	nh4_3	AT1G72920.1	disease resistance protein (TIR-NBS class), putative	TASKLYVLTR	616.327145	1230.639738	2	17	1phosY	K	W	48.2	TASKL(pY)VLTR	AT1G72920.1
4	membrane	nh4_3	AT1G73840.1	ESP1 (ENHANCED SILENCING PHENOTYPE 1)	TLIDQNHQQAREILIR	1014.522462	2027.030372	2	18	1phos	K	N	35.34	(pT)LIDQNHQQAREILIR	AT1G73840.1
1	membrane	no3_30	AT1G73850.1	structural constituent of ribosome	MSIEEEMEILMGLIDLK	1037.472621	2072.93069	2	16	1phosST	K	V	32.34	M(pS)IEEEMEILMGLIDLK	AT1G73850.1
1	membrane	k	AT1G73850.1	structural constituent of ribosome	MSIEEEMEILMGLIDLK	1037.472435	2072.930318	2	15	1phosST	K	V	32.34	M(pS)IEEEMEILMGLIDLK	AT1G73850.1
2	membrane	no3_3	AT1G73920.1	lipase family protein	ISKTNSSK	472.725385	943.436218	2	18	1phos	R	D	48.48	ISKTNS(pS)K	AT1G73920.1, AT1G73920.2
4	membrane	no3_3	AT1G73960.1	membrane alanyl aminopeptidase	ILQKIISR	525.809399	1049.604246	2	18	1phos	K	A	35.44	ILQKII(pS)R	AT1G73960.1, AT1G73960.2
4	membrane	no3_3	AT1G73960.1	membrane alanyl aminopeptidase	ILQKIISR	525.809399	1049.604246	2	18	1phos	K	A	35.44	ILQKII(pS)R	AT1G73960.1, AT1G73960.2
1	membrane	k	AT1G74070.1	peptidyl-prolyl cis-trans isomerase cyclophilin-type family protein	FSSIVSGKAGITYR	783.384727	1564.754902	2	24	1phosST	R	R	32.89	FSSIVSGKAGI(pT)YR	AT1G74070.1
9	soluble	nh4_30	AT1G74720.1	C2 domain-containing protein	VKIYGSQFSR	672.786348	1343.558144	2	18	1phosY 1phosST	R	R	59.27	VKI(pY)G(pS)QFSR	AT1G74720.1
12	soluble	nh4_5	AT1G74920.1	ALDH10A8 (Aldehyde dehydrogenase 10A8); 3-chloroallyl aldehyde dehydrogenase	SPLIVFDDVDLDK	778.371566	1554.72858	2	20	1phosST	K	A	68.56	(pS)PLIVFDDVDLDK	AT1G74920.1
14	membrane	no3	AT1G75220.1	integral membrane protein, putative	Q(ssMMGSSQVIR	695.7856	1389.571212	2	46	1pS	R	D		Q(ss)MMGSSQVIR	0
12	membrane	kcl_10	AT1G76010.1	nucleic acid binding	TVTIVELIK	553.288992	1104.563432	2	16	9N15 1phosST	K	R	43.32	TV,(pT,)IVELIK	AT1G76010.1
10	membrane	full	AT1G76430.1	phosphate transporter family protein	FVLGLGIGGDYPLSATIMSEFANKR	684.846789	2735.358052	4	19	1phos	R	T	32.56	FVLGLGIGGDYPL(s)A(t)IMSEFANKR	AT1G76430.1
9	soluble	kcl_10	AT1G76590.1	zinc-binding family protein	LMSGLSISTVK	648.288482	1294.562412	2	21	2phosST	R	C	35.78	LM(pS)GL(s)I(s)(t)VK	AT1G76590.1
12	soluble	nh4_30	AT1G76630.1	tetratricopeptide repeat (TPR)-containing protein	IFALVESANIFLMLGSYRK	1126.579599	2251.144646	2	16	1phosY	K	V	41.99	IFALVESANIFLMLGS(pY)RK	AT1G76630.1
9	soluble	kcl_30	AT1G76740.1	similar to unknown protein [Arabidopsis thaliana] (TAIR:AT1G76840.1); similar to cell wall-anchore	SSLFTSLER	560.253478	1118.492404	2	18	1phosST	K	Q	69.57	SSLF(t)(s)LER	AT1G76740.1
9	soluble	nh4_10	AT1G77140.1	VPS45 (VACUOLAR PROTEIN SORTING 45); protein transporter	MQGNVSKHVTLVTEMSK	984.974692	1967.934832	2	18	1phosST	K	L	41.99	MQGNV(s)KHV(t)LVTEMSK	AT1G77140.1
9	soluble	nh4_30	AT1G77140.1	VPS45 (VACUOLAR PROTEIN SORTING 45); protein transporter	MQGNVSKHVTLVTEMSK	984.974478	1967.934404	2	16	1phosST	K	L	41.99	MQGNV(s)KHV(t)LVTEMSK	AT1G77140.1
9	soluble	nh4_3	AT1G77140.1	VPS45 (VACUOLAR PROTEIN SORTING 45); protein transporter	MQGNVSKHVTLVTEMSK	984.974179	1967.933806	2	16	1phosST	K	L	41.99	MQGNV(s)KHV(t)LVTEMSK	AT1G77140.1
11	soluble	kcl_10	AT1G77460.1	binding	SMLVLADRIVNASSLEVR	1067.012247	2132.009942	2	22	2phosST	K	V	30.37	SMLVLADRIVNA(pS)(pS)LEVR	AT1G77460.1
4	membrane	nh4_10	AT1G77460.1	C2 domain-containing protein / armadillo/beta-catenin repeat family protein	IVNASSLEVRVGSTALLLCAAK	1188.102304	2374.190056	2	19	2phos	R	E	59.16	IVNA(pS)(pS)LEVRVGSTALLLCAAK	AT1G77460.1
9	soluble	nh4_3	AT1G77510.1	ATPDIL1-2 (PDI-LIKE 1-2); protein disulfide isomerase	NGGKSVQDYNGPR	776.296974	1550.579396	2	16	1phosY 1phosST	R	E	50.46	NGGK(pS)VQD(pY)NGPR	AT1G77510.1
1	membrane	nh4_10	AT1G77990.1	AST56 (sulphate transporter 2;2); sulfate transmembrane transporter	LGFLVDFLSHAALVGFMAGAAIVIGLQQLK	1065.91636	3194.727252	3	24	1Met(ox) 1phosST	R	G	41.77	LGFLVDFL(pS)HAALVGF(oxM)AGAAIVIGLQQLK	AT1G77990.1
1	membrane	no3_30	AT1G77990.1	AST56 (sulphate transporter 2;2); sulfate transmembrane transporter	LGFLVDFLSHAALVGFMAGAAIVIGLQQLK	1065.910505	3194.709687	3	24	1Met(ox) 1phosST	R	G	41.77	LGFLVDFL(pS)HAALVGF(oxM)AGAAIVIGLQQLK	AT1G77990.1
1	membrane	nh4_3	AT1G77990.1	AST56 (sulphate transporter 2;2); sulfate transmembrane transporter	LGFLVDFLSHAALVGFMAGAAIVIGLQQLK	1065.911607	3194.712993	3	23	1Met(ox) 1phosST	R	G	41.77	LGFLVDFL(pS)HAALVGF(oxM)AGAAIVIGLQQLK	AT1G77990.1
11	membrane	nh4_3	AT1G78360.1	ATGSTU21 (Arabidopsis thaliana Glutathione S-transferase (class tau) 21); glutathione transferase	ESVAKALPDSEK	677.321163	1352.627774	2	26	1phosST	R	V	54.51	E(pS)VAKALPDSEK	AT1G78360.1
11	membrane	nh4_30	AT1G78360.1	ATGSTU21 (Arabidopsis thaliana Glutathione S-transferase (class tau) 21); glutathione transferase	ESVAKALPDSEK	677.320988	1352.627424	2	23	1phosST	R	V	54.51	E(pS)VAKALPDSEK	AT1G78360.1
11	membrane	nh4_5	AT1G78360.1	ATGSTU21 (Arabidopsis thaliana Glutathione S-transferase (class tau) 21); glutathione transferase	ESVAKALPDSEK	677.323636	1352.63272	2	22	1phosST	R	V	54.51	E(pS)VAKALPDSEK	AT1G78360.1
11	membrane	nh4_10	AT1G78360.1	ATGSTU21 (Arabidopsis thaliana Glutathione S-transferase (class tau) 21); glutathione transferase	ESVAKALPDSEK	677.324219	1352.633886	2	18	1phosST	R	V	54.51	E(pS)VAKALPDSEK	AT1G78360.1
3	soluble	k	AT1G78750.1	F-box family protein	WINSVVSR	520.753792	1039.493032	2	16	1phosST		R	56.74	WIN(pS)VVSR	AT1G78750.1
9	soluble	k	AT1G78900.1	VHA-A; ATP binding / hydrogen ion transporting ATP synthase, rotational mechanism	MPAFYGGKLTTFEDDEK	1062.918586	2123.82262	2	21	1Met(ox) 1phosY 1phosST	-	E	58.01	(oxM)PAF(pY)GGKL(pT)TFEDDEK	AT1G78900.1, AT1G78900.2
9	soluble	kcl_10	AT1G78900.1	VHA-A; ATP binding / hydrogen ion transporting ATP synthase, rotational mechanism	MPAFYGGKLTTFEDDEK	1062.918904	2123.823256	2	18	1Met(ox) 1phosY 1phosST	-	E	58.01	(oxM)PAF(pY)GGKL(pT)TFEDDEK	AT1G78900.1, AT1G78900.2
9	soluble	kcl_5	AT1G78900.1	VHA-A; ATP binding / hydrogen ion transporting ATP synthase, rotational mechanism	MPAFYGGKLTTFEDDEK	1062.91937	2123.824188	2	18	1Met(ox) 1phosY 1phosST	-	E	58.01	(oxM)PAF(pY)GGKL(pT)TFEDDEK	AT1G78900.1, AT1G78900.2
9	soluble	kcl_10	AT1G78900.1	VHA-A; ATP binding / hydrogen ion transporting ATP synthase, rotational mechanism	MPAFYGGKLTTFEDDEK	1062.924166	2123.83378	2	16	1Met(ox) 1phosY 1phosST	-	E	58.01	(oxM)PAF(pY)GGKL(pT)TFEDDEK	AT1G78900.1, AT1G78900.2
9	soluble	nh4_10	AT1G78900.1	VHA-A; ATP binding / hydrogen ion transporting ATP synthase, rotational mechanism	MPAFYGGKLTTFEDDEK	1062.923986	2123.83342	2	16	1Met(ox) 1phosY 1phosST	-	E	58.01	(oxM)PAF(pY)GGKL(pT)TFEDDEK	AT1G78900.1, AT1G78900.2
12	soluble	nh4_10	AT1G79190.1	binding	ATDAITSRQER	664.30638	1326.598208	2	20	1phosST	K	V	36.85	ATDAI(pT)SRQER	AT1G79190.1
12	soluble	kcl_3	AT1G79190.1	binding	ATDAITSRQER	664.305801	1326.59705	2	18	1phosST	K	V	36.85	ATDAI(pT)SRQER	AT1G79190.1
12	soluble	kcl_3	AT1G79190.1	binding	ATDAITSRQER	664.306701	1326.59885	2	17	1phosST	K	V	36.85	ATDAI(pT)SRQER	AT1G79190.1
11	soluble	nh4_3	AT1G79190.1	binding	ATDAITSRQER	664.302667	1326.590782	2	25	1phosST	K	V	39.19	ATDAI(pT)SRQER	AT1G79190.1
11	soluble	nh4_10	AT1G79190.1	binding	ATDAITSRQER	664.30057	1326.586588	2	24	1phosST	K	V	39.19	ATDAI(pT)SRQER	AT1G79190.1
11	soluble	kcl_10	AT1G79190.1	binding	ATDAITSRQER	664.306116	1326.59768	2	22	1phosST	K	V	39.19	ATDAI(pT)SRQER	AT1G79190.1
11	soluble	full	AT1G79190.1	binding	ATDAITSRQER	664.306181	1326.59781	2	20	1phosST	K	V	39.19	ATDAI(pT)SRQER	AT1G79190.1
11	soluble	kcl_3	AT1G79190.1	binding	ATDAITSRQER	664.300699	1326.586846	2	19	1phosST	K	V	39.19	ATDAI(pT)SRQER	AT1G79190.1
11	soluble	nh4_30	AT1G79190.1	binding	ATDAITSRQER	664.302726	1326.5909	2	19	1phosST	K	V	39.19	ATDAI(pT)SRQER	AT1G79190.1
11	soluble	k	AT1G79190.1	binding	ATDAITSRQER	664.304812	1326.595072	2	19	1phosST	K	V	39.19	ATDAI(pT)SRQER	AT1G79190.1
11	soluble	kcl_5	AT1G79190.1	binding	ATDAITSRQER	664.305817	1326.597082	2	19	1phosST	K	V	39.19	ATDAI(pT)SRQER	AT1G79190.1
11	soluble	nh4_5	AT1G79190.1	binding	ATDAITSRQER	664.302641	1326.59073	2	19	1phosST	K	V	39.19	ATDAI(pT)SRQER	AT1G79190.1
11	soluble	nh4_3	AT1G79190.1	binding	ATDAITSRQER	664.300454	1326.586356	2	19	1phosST	K	V	39.19	ATDAI(pT)SRQER	AT1G79190.1
11	soluble	kcl_30	AT1G79190.1	binding	ATDAITSRQER	664.306061	1326.59757	2	18	1phosST	K	V	39.19	ATDAI(pT)SRQER	AT1G79190.1
11	soluble	kcl_30	AT1G79190.1	binding	ATDAITSRQER	664.305955	1326.597358	2	18	1phosST	K	V	39.19	ATDAI(pT)SRQER	AT1G79190.1
8	soluble	k	AT1G79190.1	binding	ATDAITSRQER	664.306153	1326.597754	2	18	1phosST	K	V	49.68	ATDAI(pT)SRQER	AT1G79190.1
8	soluble	nh4_5	AT1G79190.1	binding	ATDAITSRQER	664.306026	1326.5975	2	17	1phosST	K	V	49.68	ATDAI(pT)SRQER	AT1G79190.1
8	soluble	nh4_10	AT1G79190.1	binding	ATDAITSRQER	664.303217	1326.591882	2	17	1phosST	K	V	49.68	ATDAI(pT)SRQER	AT1G79190.1
8	soluble	nh4_30	AT1G79190.1	binding	ATDAITSRQER	664.303229	1326.591906	2	16	1phosST	K	V	49.68	ATDAI(pT)SRQER	AT1G79190.1
8	soluble	nh4_30	AT1G79190.1	binding	ATDAITSRQER	664.303281	1326.59201	2	16	1phosST	K	V	49.68	ATDAI(pT)SRQER	AT1G79190.1
8	soluble	nh4_3	AT1G79190.1	binding	ATDAITSRQER	664.306742	1326.598932	2	16	1phosST	K	V	49.68	ATDAI(pT)SRQER	AT1G79190.1
8	soluble	nh4_3	AT1G79190.1	binding	ATDAITSRQER	664.305601	1326.59665	2	16	1phosST	K	V	49.68	ATDAI(pT)SRQER	AT1G79190.1
8	soluble	no3_5	AT1G79190.1	binding	ATDAITSRQER	664.302838	1326.591124	2	16	1phosST	K	V	49.68	ATDAI(pT)SRQER	AT1G79190.1
8	soluble	no3_10	AT1G79190.1	binding	ATDAITSRQER	664.30299	1326.591428	2	15	1phosST	K	V	49.68	ATDAI(pT)SRQER	AT1G79190.1
8	soluble	k	AT1G79190.1	binding	ATDAITSRQER	664.306304	1326.598056	2	15	1phosST	K	V	49.68	ATDAI(pT)SRQER	AT1G79190.1
9	soluble	k	AT1G79190.1	binding	ATDAITSRQER	664.303665	1326.592778	2	22	1phosST	K	V	49.68	ATDAI(pT)SRQER	AT1G79190.1
9	soluble	nh4_3	AT1G79190.1	binding	ATDAITSRQER	664.303736	1326.59292	2	19	1phosST	K	V	49.68	ATDAI(pT)SRQER	AT1G79190.1
9	soluble	nh4_5	AT1G79190.1	binding	ATDAITSRQER	664.303494	1326.592436	2	19	1phosST	K	V	49.68	ATDAI(pT)SRQER	AT1G79190.1
9	soluble	nh4_10	AT1G79190.1	binding	ATDAITSRQER	664.30347	1326.592388	2	17	1phosST	K	V	49.68	ATDAI(pT)SRQER	AT1G79190.1
9	soluble	k	AT1G79190.1	binding	ATDAITSRQER	664.302851	1326.59115	2	17	1phosST	K	V	49.68	ATDAI(pT)SRQER	AT1G79190.1
9	soluble	nh4_30	AT1G79190.1	binding	ATDAITSRQER	664.303745	1326.592938	2	17	1phosST	K	V	49.68	ATDAI(pT)SRQER	AT1G79190.1
9	soluble	kcl_30	AT1G79190.1	binding	ATDAITSRQER	664.304505	1326.594458	2	17	1phosST	K	V	49.68	ATDAI(pT)SRQER	AT1G79190.1
9	soluble	kcl_5	AT1G79190.1	binding	ATDAITSRQER	664.303953	1326.593354	2	17	1phosST	K	V	49.68	ATDAI(pT)SRQER	AT1G79190.1
9	soluble	nh4_30	AT1G79190.1	binding	ATDAITSRQER	664.303937	1326.593322	2	16	1phosST	K	V	49.68	ATDAI(pT)SRQER	AT1G79190.1
9	soluble	kcl_30	AT1G79190.1	binding	ATDAITSRQER	664.304363	1326.594174	2	16	1phosST	K	V	49.68	ATDAI(pT)SRQER	AT1G79190.1
9	soluble	nh4_3	AT1G79190.1	binding	ATDAITSRQER	664.303647	1326.592742	2	15	1phosST	K	V	49.68	ATDAI(pT)SRQER	AT1G79190.1
12	soluble	kcl_3	AT1G79460.1	GA2 (GA REQUIRING 2); ent-kaurene synthase	DLNLTIPLGSEVVDDMIR	1040.514808	2079.015064	2	15	1phosST	R	K	41.11	DLNL(pT)IPLGSEVVDDMIR	AT1G79460.1
11	membrane	k	AT1G79520.1	cation efflux family protein	LSLDTFRLPSSSPLSSGR	1000.496371	1998.97819	2	24	1phosST	R	H	6.06 L	SLDTFRLPS(s)(s)PL(s)(s)GR	AT1G79520.1
9	soluble	nh4_30	AT1G79850.1	RPS17 (ribosomal protein S17); structural constituent of ribosome	ITSSLTSSLQALK	794.832586	1587.65062	2	20	3phosST	M	L	50.46	I(pT)(pS)(pS)LTSSLQALK	AT1G79850.1
9	soluble	nh4_3	AT1G79850.1	RPS17 (ribosomal protein S17); structural constituent of ribosome	ITSSLTSSLQALK	794.832072	1587.649592	2	17	3phosST	M	L	50.46	I(pT)(pS)(pS)LTSSLQALK	AT1G79850.1
11	membrane	nh4_10	AT1G80380.1	phosphoribulokinase/uridine kinase-related	MAVAISGSSLISSTLQHYNNR	607.025846	2424.07428	4	19	1Met(ox) 1phosY 1phosST	-	I	45.87	(oxM)AVAISGSSLIS(s)(t)LQH(pY)NNR	AT1G80380.1, AT1G80380.2
8	membrane	k	AT1G80870.1	protein kinase family protein	EMNLLSPNSVLDLGKGSK	999.484225	1996.953898	2	18	1Met(ox) 1phos	K	Q	31	E(oxM)NLLSPN(pS)VLDLGKGSK	AT1G80870.1
9	membrane	full	AT2G01190.1	octicosapeptide/Phox/Bem1p (PB1) domain-containing protein	TLPDQRNLGIEEQFAR	983.978324	1965.942096	2	26	1phos	R	F	31.19	(pT)LPDQRNLGIEEQFAR	AT2G01190.1
9	membrane	full	AT2G01190.1	octicosapeptide/Phox/Bem1p (PB1) domain-containing protein	TLPDQRNLGIEEQFAR	983.978637	1965.942722	2	23	1phos	R	F	31.19	(pT)LPDQRNLGIEEQFAR	AT2G01190.1
9	soluble	nh4_5	AT2G01280.1	MEE65 (maternal effect embryo arrest 65); RNA polymerase II transcription factor/ cation:chloride	NIISSMK	444.697999	887.381446	2	23	1Met(ox) 1phosST	K	R	30.39	NIIS(pS)(oxM)K	AT2G01280.1
9	soluble	nh4_30	AT2G01280.1	MEE65 (maternal effect embryo arrest 65); RNA polymerase II transcription factor/ cation:chloride	NIISSMK	444.69869	887.382828	2	20	1Met(ox) 1phosST	K	R	30.39	NIIS(pS)(oxM)K	AT2G01280.1
9	soluble	full	AT2G01680.1	ankyrin repeat family protein	ETAMDLADK	537.219967	1072.425382	2	17	1phosST	K	L	44.9	E(pT)AMDLADK	AT2G01680.1
7	membrane	nh4_30	AT2G01820.1	leucine-rich repeat protein kinase, putative	LLDVSNNDFYGIPPKFR	1077.985369	2153.956186	2	15	1phosY 1phosST	R	D	32.34	LLDV(pS)NNDF(pY)GIPPKFR	AT2G01820.1
9	membrane	nh4_3	AT2G06140.1	similar to unknown protein [Arabidopsis thaliana] (TAIR:AT5G32605.1); similar to erythrocyte membr	IDDIKVTLFSK	679.849793	1357.685034	2	22	1phos	R	V	45.48	IDDIKV(t)LF(s)K	AT2G06140.1
2	membrane	nh4cl	AT2G06140.1	similar to unknown protein [Arabidopsis thaliana] (TAIR:AT5G32605.1); similar to erythrocyte membr	IDDIKVTLFSK	679.8497	1357.684848	2	18	1phos	R	V	46.8	IDDIKV(t)LF(s)K	AT2G06140.1
4	membrane	nh4_10	AT2G06140.1	similar to unknown protein [Arabidopsis thaliana] (TAIR:AT5G32605.1); similar to erythrocyte membr	IDDIKVTLFSK	679.847881	1357.68121	2	29	1phos	R	V	49.68	IDDIKV(pT)LFSK	AT2G06140.1
4	membrane	no3_3	AT2G06140.1	similar to unknown protein [Arabidopsis thaliana] (TAIR:AT5G32605.1); similar to erythrocyte membr	IDDIKVTLFSK	679.848496	1357.68244	2	18	1phos	R	V	49.68	IDDIKV(pT)LFSK	AT2G06140.1
4	membrane	no3_30	AT2G06140.1	similar to unknown protein [Arabidopsis thaliana] (TAIR:AT5G32605.1); similar to erythrocyte membr	IDDIKVTLFSK	679.847881	1357.681237	2	99	1phos	R	V	49.68	IDDIKV(pT)LFSK	AT2G06140.1
4	membrane	no3_10	AT2G06140.1	similar to unknown protein [Arabidopsis thaliana] (TAIR:AT5G32605.1); similar to erythrocyte membr	IDDIKVTLFSK	679.847881	1357.681237	2	99	1phos	R	V	49.68	IDDIKV(pT)LFSK	AT2G06140.1
4	membrane	k	AT2G06140.1	similar to unknown protein [Arabidopsis thaliana] (TAIR:AT5G32605.1); similar to erythrocyte membr	IDDIKVTLFSK	679.847881	1357.681237	2	99	1phos	R	V	49.68	IDDIKV(pT)LFSK	AT2G06140.1
4	membrane	nh4_5	AT2G06140.1	similar to unknown protein [Arabidopsis thaliana] (TAIR:AT5G32605.1); similar to erythrocyte membr	IDDIKVTLFSK	679.847881	1357.681237	2	99	1phos	R	V	49.68	IDDIKV(pT)LFSK	AT2G06140.1
4	membrane	nh4_3	AT2G06140.1	similar to unknown protein [Arabidopsis thaliana] (TAIR:AT5G32605.1); similar to erythrocyte membr	IDDIKVTLFSK	679.847881	1357.681237	2	99	1phos	R	V	49.68	IDDIKV(pT)LFSK	AT2G06140.1
4	membrane	nh4_30	AT2G06140.1	similar to unknown protein [Arabidopsis thaliana] (TAIR:AT5G32605.1); similar to erythrocyte membr	IDDIKVTLFSK	679.847881	1357.681237	2	99	1phos	R	V	49.68	IDDIKV(pT)LFSK	AT2G06140.1
4	membrane	no3_5	AT2G06140.1	similar to unknown protein [Arabidopsis thaliana] (TAIR:AT5G32605.1); similar to erythrocyte membr	IDDIKVTLFSK	679.847881	1357.681237	2	99	1phos	R	V	49.68	IDDIKV(pT)LFSK	AT2G06140.1
8	membrane	k	AT2G06140.1	similar to unknown protein [Arabidopsis thaliana] (TAIR:AT5G32605.1); similar to erythrocyte membr	IDDIKVTLFSK	679.847883	1357.681214	2	30	1phos	R	V	79.35	IDDIKV(t)LF(s)K	AT2G06140.1
8	membrane	nh4_10	AT2G06140.1	similar to unknown protein [Arabidopsis thaliana] (TAIR:AT5G32605.1); similar to erythrocyte membr	IDDIKVTLFSK	679.847867	1357.681182	2	28	1phos	R	V	79.35	IDDIKV(t)LF(s)K	AT2G06140.1
8	membrane	no3_5	AT2G06140.1	similar to unknown protein [Arabidopsis thaliana] (TAIR:AT5G32605.1); similar to erythrocyte membr	IDDIKVTLFSK	679.848158	1357.681764	2	24	1phos	R	V	79.35	IDDIKV(t)LF(s)K	AT2G06140.1
8	membrane	no3_10	AT2G06140.1	similar to unknown protein [Arabidopsis thaliana] (TAIR:AT5G32605.1); similar to erythrocyte membr	IDDIKVTLFSK	679.847833	1357.681114	2	19	1phos	R	V	79.35	IDDIKV(t)LF(s)K	AT2G06140.1
8	membrane	nh4_30	AT2G06140.1	similar to unknown protein [Arabidopsis thaliana] (TAIR:AT5G32605.1); similar to erythrocyte membr	IDDIKVTLFSK	679.847867	1357.681209	2	99	1phos	R	V	79.35	IDDIKV(t)LF(s)K	AT2G06140.1
8	membrane	nh4_3	AT2G06140.1	similar to unknown protein [Arabidopsis thaliana] (TAIR:AT5G32605.1); similar to erythrocyte membr	IDDIKVTLFSK	679.847867	1357.681209	2	99	1phos	R	V	79.35	IDDIKV(t)LF(s)K	AT2G06140.1
8	membrane	k	AT2G06140.1	similar to unknown protein [Arabidopsis thaliana] (TAIR:AT5G32605.1); similar to erythrocyte membr	IDDIKVTLFSK	679.847867	1357.681209	2	99	1phos	R	V	79.35	IDDIKV(t)LF(s)K	AT2G06140.1
8	membrane	nh4_5	AT2G06140.1	similar to unknown protein [Arabidopsis thaliana] (TAIR:AT5G32605.1); similar to erythrocyte membr	IDDIKVTLFSK	679.847867	1357.681209	2	99	1phos	R	V	79.35	IDDIKV(t)LF(s)K	AT2G06140.1
9	soluble	kcl_10	AT2G06200.1	AtGRF6 (GROWTH-REGULATING FACTOR 6)	RSGYMDDFFSIEPSGSIK	1066.462915	2130.911278	2	24	1Met(ox) 1phosST	R	S	55.83	RSGY(oxM)DDFF(pS)IEPSGSIK	AT2G06200.1
9	soluble	nh4_10	AT2G06200.1	AtGRF6 (GROWTH-REGULATING FACTOR 6)	RSGYMDDFFSIEPSGSIK	1066.462484	2130.910416	2	24	1Met(ox) 1phosST	R	S	55.83	RSGY(oxM)DDFF(pS)IEPSGSIK	AT2G06200.1
9	soluble	nh4_10	AT2G06200.1	AtGRF6 (GROWTH-REGULATING FACTOR 6)	RSGYMDDFFSIEPSGSIK	1066.462611	2130.91067	2	24	1Met(ox) 1phosST	R	S	55.83	RSGY(oxM)DDFF(pS)IEPSGSIK	AT2G06200.1
9	soluble	kcl_10	AT2G06200.1	AtGRF6 (GROWTH-REGULATING FACTOR 6)	RSGYMDDFFSIEPSGSIK	1066.457678	2130.900804	2	23	1Met(ox) 1phosST	R	S	55.83	RSGY(oxM)DDFF(pS)IEPSGSIK	AT2G06200.1
9	soluble	nh4_5	AT2G06200.1	AtGRF6 (GROWTH-REGULATING FACTOR 6)	RSGYMDDFFSIEPSGSIK	1066.462388	2130.910224	2	22	1Met(ox) 1phosST	R	S	55.83	RSGY(oxM)DDFF(pS)IEPSGSIK	AT2G06200.1
9	soluble	kcl_30	AT2G06200.1	AtGRF6 (GROWTH-REGULATING FACTOR 6)	RSGYMDDFFSIEPSGSIK	1066.462855	2130.911158	2	21	1Met(ox) 1phosST	R	S	55.83	RSGY(oxM)DDFF(pS)IEPSGSIK	AT2G06200.1
9	soluble	full	AT2G06200.1	AtGRF6 (GROWTH-REGULATING FACTOR 6)	RSGYMDDFFSIEPSGSIK	1066.462637	2130.910722	2	21	1Met(ox) 1phosST	R	S	55.83	RSGY(oxM)DDFF(pS)IEPSGSIK	AT2G06200.1
9	soluble	nh4_3	AT2G06200.1	AtGRF6 (GROWTH-REGULATING FACTOR 6)	RSGYMDDFFSIEPSGSIK	1066.462535	2130.910518	2	21	1Met(ox) 1phosST	R	S	55.83	RSGY(oxM)DDFF(pS)IEPSGSIK	AT2G06200.1
9	soluble	nh4_3	AT2G06200.1	AtGRF6 (GROWTH-REGULATING FACTOR 6)	RSGYMDDFFSIEPSGSIK	1066.462587	2130.910622	2	20	1Met(ox) 1phosST	R	S	55.83	RSGY(oxM)DDFF(pS)IEPSGSIK	AT2G06200.1
9	soluble	k	AT2G06200.1	AtGRF6 (GROWTH-REGULATING FACTOR 6)	RSGYMDDFFSIEPSGSIK	1066.457528	2130.900504	2	20	1Met(ox) 1phosST	R	S	55.83	RSGY(oxM)DDFF(pS)IEPSGSIK	AT2G06200.1
9	soluble	nh4_30	AT2G06200.1	AtGRF6 (GROWTH-REGULATING FACTOR 6)	RSGYMDDFFSIEPSGSIK	1066.462361	2130.91017	2	20	1Met(ox) 1phosST	R	S	55.83	RSGY(oxM)DDFF(pS)IEPSGSIK	AT2G06200.1
9	soluble	kcl_30	AT2G06200.1	AtGRF6 (GROWTH-REGULATING FACTOR 6)	RSGYMDDFFSIEPSGSIK	1066.457672	2130.900792	2	19	1Met(ox) 1phosST	R	S	55.83	RSGY(oxM)DDFF(pS)IEPSGSIK	AT2G06200.1
9	soluble	kcl_5	AT2G06200.1	AtGRF6 (GROWTH-REGULATING FACTOR 6)	RSGYMDDFFSIEPSGSIK	1066.462572	2130.910592	2	19	1Met(ox) 1phosST	R	S	55.83	RSGY(oxM)DDFF(pS)IEPSGSIK	AT2G06200.1
9	soluble	nh4_30	AT2G06200.1	AtGRF6 (GROWTH-REGULATING FACTOR 6)	RSGYMDDFFSIEPSGSIK	1066.457653	2130.900754	2	19	1Met(ox) 1phosST	R	S	55.83	RSGY(oxM)DDFF(pS)IEPSGSIK	AT2G06200.1
11	soluble	full	AT2G07040.1	ATPRK2A; ATP binding / protein serine/threonine kinase	LLESFSQVDK	623.293911	1244.57327	2	16	1phosST	K	E	8.95 L	LE(s)F(s)QVDK	AT2G07040.1
11	soluble	nh4_30	AT2G07750.1	DEAD box RNA helicase, putative	ALSASGIVKMTR	657.342421	1312.67029	2	16	1phosST	K	V	44.23	ALSASGIVKM(pT)R	AT2G07750.1
4	membrane	nh4_10	AT2G11520.1	CRCK3 (calmodulin-binding receptor-like cytoplasmic kinase 3); kinase	LIITEYVRNGTLR	814.438471	1626.86239	2	17	1phos	R	D	62.3	LIITE(pY)VRNGTLR	AT2G11520.1
12	membrane	kcl_10	AT2G13790.1	ATSERK4 (SOMATIC EMBRYOGENESIS RECEPTOR-LIKE KINASE 4); protein binding / protein kinase/ transmem	LESLVDAELEGK	691.823857	1381.633162	2	19	1phosST	K	Y	63.88	LE(pS)LVDAELEGK	AT2G13790.1, AT2G13800.1
12	membrane	kcl_5	AT2G13790.1	ATSERK4 (SOMATIC EMBRYOGENESIS RECEPTOR-LIKE KINASE 4); protein binding / protein kinase/ transmem	LESLVDAELEGK	691.823637	1381.632722	2	18	1phosST	K	Y	63.88	LE(pS)LVDAELEGK	AT2G13790.1, AT2G13800.1
12	membrane	nh4_30	AT2G13790.1	ATSERK4 (SOMATIC EMBRYOGENESIS RECEPTOR-LIKE KINASE 4); protein binding / protein kinase/ transmem	LESLVDAELEGK	691.823346	1381.63214	2	18	1phosST	K	Y	63.88	LE(pS)LVDAELEGK	AT2G13790.1, AT2G13800.1
12	membrane	nh4_10	AT2G13790.1	ATSERK4 (SOMATIC EMBRYOGENESIS RECEPTOR-LIKE KINASE 4); protein binding / protein kinase/ transmem	LESLVDAELEGK	691.823523	1381.632494	2	18	1phosST	K	Y	63.88	LE(pS)LVDAELEGK	AT2G13790.1, AT2G13800.1
12	membrane	kcl_30	AT2G13790.1	ATSERK4 (SOMATIC EMBRYOGENESIS RECEPTOR-LIKE KINASE 4); protein binding / protein kinase/ transmem	LESLVDAELEGK	691.823906	1381.63326	2	18	1phosST	K	Y	63.88	LE(pS)LVDAELEGK	AT2G13790.1, AT2G13800.1
4	membrane	nh4_30	AT2G16280.1	very-long-chain fatty acid condensing enzyme, putative	TGVSLSKDLMAIAGEALK	982.47144	1962.928328	2	20	2phos	K	A	38.65	TGV(pS)L(pS)KDLMAIAGEALK	AT2G16280.1, AT4G34510.1
11	membrane	kcl_5	AT2G16440.1	DNA replication licensing factor, putative	SLAPNIWELDDVK	790.375601	1578.73665	2	17	1phosST	R	K	39.82	(pS)LAPNIWELDDVK	AT2G16440.1
9	soluble	nh4_30	AT2G17050.1	disease resistance protein (TIR-NBS-LRR class), putative	ALAYIVNIVGESSQYWVDK	1198.000222	2393.985892	2	15	1phosY 2phosST	R	A	31.66	ALAYIVNIVGE(pS)(pS)Q(pY)WVDK	AT2G17050.1
10	soluble	no3_30	AT2G17510.1	EMB2763 (EMBRYO DEFECTIVE 2763); RNA binding / ribonuclease	GTSVYLVER	552.257958	1102.501364	2	16	1phosST	R	R	34.11	GT(pS)VYLVER	AT2G17510.1
10	soluble	nh4_5	AT2G17510.1	EMB2763 (EMBRYO DEFECTIVE 2763); RNA binding / ribonuclease	GTSVYLVER	552.259865	1102.505178	2	16	1phosST	R	R	34.11	GT(pS)VYLVER	AT2G17510.1
7	membrane	k	AT2G17850.1	similar to unknown protein [Arabidopsis thaliana] (TAIR:AT5G66170.2); similar to unnamed protein p	NMDGGYIAWVNK	732.299265	1462.583978	2	22	1Met(ox) 1phosY	R	R	33.8	N(oxM)DGG(pY)IAWVNK	AT2G17850.1
9	membrane	kcl_10	AT2G18080.1	EDA2 (embryo sac development arrest 2); serine-type peptidase	FQAGVVSLEHRYYGK	957.417625	1912.820698	2	22	2phos	K	S	33.05	FQAGVVSLEHR(pY)(pY)GK	AT2G18080.1
9	membrane	nh4_30	AT2G18080.1	EDA2 (embryo sac development arrest 2); serine-type peptidase	FQAGVVSLEHRYYGK	957.416045	1912.817538	2	22	2phos	K	S	33.05	FQAGVVSLEHR(pY)(pY)GK	AT2G18080.1
9	soluble	nh4_30	AT2G18130.1	ATPAP11/PAP11 (PURPLE ACID PHOSPHATASE 11); acid phosphatase/ protein serine/threonine phosphatase	YFNYTSGYLHHATIK	987.908452	1973.802352	2	22	1phosY 1phosST	R	K	54.21	(pY)FNYTSGYLHHA(pT)IK	AT2G18130.1
9	soluble	nh4_5	AT2G18130.1	ATPAP11/PAP11 (PURPLE ACID PHOSPHATASE 11); acid phosphatase/ protein serine/threonine phosphatase	YFNYTSGYLHHATIK	987.904018	1973.793484	2	18	1phosY 1phosST	R	K	54.21	(pY)FNYTSGYLHHA(pT)IK	AT2G18130.1
9	soluble	kcl_5	AT2G18130.1	ATPAP11/PAP11 (PURPLE ACID PHOSPHATASE 11); acid phosphatase/ protein serine/threonine phosphatase	YFNYTSGYLHHATIK	987.903875	1973.793198	2	18	1phosY 1phosST	R	K	54.21	(pY)FNYTSGYLHHA(pT)IK	AT2G18130.1
9	soluble	kcl_10	AT2G18130.1	ATPAP11/PAP11 (PURPLE ACID PHOSPHATASE 11); acid phosphatase/ protein serine/threonine phosphatase	YFNYTSGYLHHATIK	987.903919	1973.793286	2	16	1phosY 1phosST	R	K	54.21	(pY)FNYTSGYLHHA(pT)IK	AT2G18130.1
10	soluble	no3_30	AT2G18510.1	EMB2444 (EMBRYO DEFECTIVE 2444); RNA binding	LLAATNPTAQK	604.310212	1206.605872	2	19	1phosST	R	S	57.59	LLAA(pT)NPTAQK	AT2G18510.1
10	soluble	no3_3	AT2G18510.1	EMB2444 (EMBRYO DEFECTIVE 2444); RNA binding	LLAATNPTAQK	604.310176	1206.6058	2	17	1phosST	R	S	57.59	LLAA(pT)NPTAQK	AT2G18510.1
10	soluble	no3_5	AT2G18510.1	EMB2444 (EMBRYO DEFECTIVE 2444); RNA binding	LLAATNPTAQK	604.310101	1206.60565	2	15	1phosST	R	S	57.59	LLAA(pT)NPTAQK	AT2G18510.1
10	soluble	no3_10	AT2G18510.1	EMB2444 (EMBRYO DEFECTIVE 2444); RNA binding	LLAATNPTAQK	604.310359	1206.606166	2	15	1phosST	R	S	57.59	LLAA(pT)NPTAQK	AT2G18510.1
11	soluble	kcl_30	AT2G18510.1	EMB2444 (EMBRYO DEFECTIVE 2444); RNA binding	LLAATNPTAQK	604.310739	1206.606926	2	21	1phosST	R	S	57.59	LLAA(pT)NPTAQK	AT2G18510.1
11	soluble	kcl_10	AT2G18510.1	EMB2444 (EMBRYO DEFECTIVE 2444); RNA binding	LLAATNPTAQK	604.310812	1206.607072	2	16	1phosST	R	S	57.59	LLAA(pT)NPTAQK	AT2G18510.1
12	membrane	nh4_5	AT2G18960.1	AHA1 (ARABIDOPSIS H+ ATPASE 1); ATPase	TLHGLQPK	487.25099	972.487428	2	34	1phosST	R	E	72.16	(pT)LHGLQPK	AT2G18960.1, AT4G30190.1
12	membrane	kcl_30	AT2G18960.1	AHA1 (ARABIDOPSIS H+ ATPASE 1); ATPase	TLHGLQPK	487.247775	972.480998	2	34	1phosST	R	E	72.16	(pT)LHGLQPK	AT2G18960.1, AT4G30190.1
12	membrane	kcl_3	AT2G18960.1	AHA1 (ARABIDOPSIS H+ ATPASE 1); ATPase	TLHGLQPK	487.24788	972.481208	2	30	1phosST	R	E	72.16	(pT)LHGLQPK	AT2G18960.1, AT4G30190.1
12	membrane	nh4_10	AT2G18960.1	AHA1 (ARABIDOPSIS H+ ATPASE 1); ATPase	TLHGLQPK	487.248131	972.48171	2	30	1phosST	R	E	72.16	(pT)LHGLQPK	AT2G18960.1, AT4G30190.1
12	membrane	full	AT2G18960.1	AHA1 (ARABIDOPSIS H+ ATPASE 1); ATPase	TLHGLQPK	487.248006	972.48146	2	27	1phosST	R	E	72.16	(pT)LHGLQPK	AT2G18960.1, AT4G30190.1
12	membrane	k	AT2G18960.1	AHA1 (ARABIDOPSIS H+ ATPASE 1); ATPase	TLHGLQPK	487.251004	972.487456	2	27	1phosST	R	E	72.16	(pT)LHGLQPK	AT2G18960.1, AT4G30190.1
12	membrane	nh4_30	AT2G18960.1	AHA1 (ARABIDOPSIS H+ ATPASE 1); ATPase	TLHGLQPK	487.247792	972.481032	2	26	1phosST	R	E	72.16	(pT)LHGLQPK	AT2G18960.1, AT4G30190.1
12	membrane	kcl_5	AT2G18960.1	AHA1 (ARABIDOPSIS H+ ATPASE 1); ATPase	TLHGLQPK	487.247763	972.480974	2	21	1phosST	R	E	72.16	(pT)LHGLQPK	AT2G18960.1, AT4G30190.1
12	membrane	kcl_10	AT2G18960.1	AHA1 (ARABIDOPSIS H+ ATPASE 1); ATPase	TLHGLQPK	487.247974	972.481396	2	21	1phosST	R	E	72.16	(pT)LHGLQPK	AT2G18960.1, AT4G30190.1
2	membrane	no3_5	AT2G18960.1	AHA1 (PLASMA MEMBRANE PROTON ATPASE); ATPase	SGLEDIKNETVDLEK	885.420136	1768.82572	2	28	1phos	M	I	74.81	(pS)GLEDIKNETVDLEK	AT2G18960.1
2	membrane	no3_3	AT2G18960.1	AHA1 (PLASMA MEMBRANE PROTON ATPASE); ATPase	SGLEDIKNETVDLEK	885.420197	1768.825842	2	18	1phos	M	I	74.81	(pS)GLEDIKNETVDLEK	AT2G18960.1
12	membrane	nh4_5	AT2G18960.1	AHA1 (ARABIDOPSIS H+ ATPASE 1); ATPase	SGLEDIKNETVDLEK	885.413974	1768.813396	2	38	1phosST	M	I	84.26	(pS)GLEDIKNETVDLEK	AT2G18960.1
12	membrane	nh4_10	AT2G18960.1	AHA1 (ARABIDOPSIS H+ ATPASE 1); ATPase	SGLEDIKNETVDLEK	885.417863	1768.821174	2	34	1phosST	M	I	84.26	(pS)GLEDIKNETVDLEK	AT2G18960.1
12	membrane	k	AT2G18960.1	AHA1 (ARABIDOPSIS H+ ATPASE 1); ATPase	SGLEDIKNETVDLEK	885.417948	1768.821344	2	33	1phosST	M	I	84.26	(pS)GLEDIKNETVDLEK	AT2G18960.1
12	membrane	nh4_30	AT2G18960.1	AHA1 (ARABIDOPSIS H+ ATPASE 1); ATPase	SGLEDIKNETVDLEK	885.413974	1768.813395	2	99	1phosST	M	I	84.26	(pS)GLEDIKNETVDLEK	AT2G18960.1
12	membrane	kcl_3	AT2G18960.1	AHA1 (ARABIDOPSIS H+ ATPASE 1); ATPase	SGLEDIKNETVDLEK	885.413974	1768.813395	2	99	1phosST	M	I	84.26	(pS)GLEDIKNETVDLEK	AT2G18960.1
12	membrane	kcl_10	AT2G18960.1	AHA1 (ARABIDOPSIS H+ ATPASE 1); ATPase	SGLEDIKNETVDLEK	885.413974	1768.813395	2	99	1phosST	M	I	84.26	(pS)GLEDIKNETVDLEK	AT2G18960.1
12	membrane	full	AT2G18960.1	AHA1 (ARABIDOPSIS H+ ATPASE 1); ATPase	SGLEDIKNETVDLEK	885.413974	1768.813395	2	99	1phosST	M	I	84.26	(pS)GLEDIKNETVDLEK	AT2G18960.1
12	membrane	kcl_30	AT2G18960.1	AHA1 (ARABIDOPSIS H+ ATPASE 1); ATPase	SGLEDIKNETVDLEK	885.413974	1768.813395	2	99	1phosST	M	I	84.26	(pS)GLEDIKNETVDLEK	AT2G18960.1
11	membrane	kcl_3	AT2G18960.1	AHA1 (ARABIDOPSIS H+ ATPASE 1); ATPase	SGLEDIKNETVDLEK	885.410622	1768.806692	2	32	1phosST	M	I	85.98	(pS)GLEDIKNETVDLEK	AT2G18960.1
11	membrane	k	AT2G18960.1	AHA1 (ARABIDOPSIS H+ ATPASE 1); ATPase	SGLEDIKNETVDLEK	885.409881	1768.80521	2	29	1phosST	M	I	85.98	(pS)GLEDIKNETVDLEK	AT2G18960.1
11	membrane	kcl_10	AT2G18960.1	AHA1 (ARABIDOPSIS H+ ATPASE 1); ATPase	SGLEDIKNETVDLEK	885.409589	1768.804626	2	19	1phosST	M	I	85.98	(pS)GLEDIKNETVDLEK	AT2G18960.1
11	membrane	nh4_5	AT2G18960.1	AHA1 (ARABIDOPSIS H+ ATPASE 1); ATPase	GLDIDTAGHHYTV	739.820956	1477.62736	2	36	1phosST	K	-	98.01	GLDIDTAGHHY(pT)V	AT2G18960.1
11	membrane	kcl_5	AT2G18960.1	AHA1 (ARABIDOPSIS H+ ATPASE 1); ATPase	GLDIDTAGHHYTV	739.814674	1477.614796	2	29	1phosST	K	-	98.01	GLDIDTAGHHY(pT)V	AT2G18960.1
14	membrane	no3	AT2G18960.1	plasma membrane proton ATPase (AHA1)	GLDIDTAGHHYTV	739.8104	1477.620742	2	38	1pT	K	-		GLDIDTAGHHY(pT)V	AT2G18960.1
5	membrane	no3_30	AT2G19160.1	similar to unknown protein [Arabidopsis thaliana] (TAIR:AT4G30060.1); similar to Protein of unknow	YMPEDITLELIK	547.565862	1639.675758	3	26	1Met(ox) 1phos	K	N	34.76	(pY)(oxM)PEDI(pT)LELIK	AT2G19160.1
5	membrane	no3_10	AT2G19160.1	similar to unknown protein [Arabidopsis thaliana] (TAIR:AT4G30060.1); similar to Protein of unknow	YMPEDITLELIK	547.565862	1639.675798	3	99	1Met(ox) 1phos	K	N	34.76	(pY)(oxM)PEDI(pT)LELIK	AT2G19160.1
2	membrane	no3_3	AT2G19190.1	FRK1 (FLG22-INDUCED RECEPTOR-LIKE KINASE 1); kinase	SILANGDIR	519.753064	1037.491576	2	17	1phos	R	G	41.85	(pS)ILANGDIR	AT2G19190.1
8	soluble	nh4_30	AT2G19270.1	similar to unnamed protein product [Vitis vinifera] (GB:CAO69581.1)	SSSFLSSLPPPKSSISR	968.942332	1935.870112	2	15	2phosST	K	K	35.34	SSSFLSSLPPPK(pS)(pS)ISR	AT2G19270.1
12	soluble	nh4_5	AT2G19270.1	similar to unnamed protein product [Vitis vinifera] (GB:CAO69581.1)	SSSFLSSLPPPKSSISR	968.950359	1935.886166	2	21	2phosST	K	K	35.34	SSSFLSSLPPPK(pS)(pS)ISR	AT2G19270.1
12	soluble	kcl_3	AT2G19270.1	similar to unnamed protein product [Vitis vinifera] (GB:CAO69581.1)	SSSFLSSLPPPKSSISR	968.948022	1935.881492	2	16	2phosST	K	K	35.34	SSSFLSSLPPPK(pS)(pS)ISR	AT2G19270.1
12	soluble	kcl_10	AT2G19270.1	similar to unnamed protein product [Vitis vinifera] (GB:CAO69581.1)	SSSFLSSLPPPKSSISR	968.948388	1935.882224	2	16	2phosST	K	K	35.34	SSSFLSSLPPPK(pS)(pS)ISR	AT2G19270.1
12	soluble	kcl_5	AT2G19270.1	similar to unnamed protein product [Vitis vinifera] (GB:CAO69581.1)	SSSFLSSLPPPKSSISR	968.948585	1935.882618	2	16	2phosST	K	K	35.34	SSSFLSSLPPPK(pS)(pS)ISR	AT2G19270.1
12	soluble	nh4_30	AT2G19270.1	similar to unnamed protein product [Vitis vinifera] (GB:CAO69581.1)	SSSFLSSLPPPKSSISR	968.948875	1935.883198	2	16	2phosST	K	K	35.34	SSSFLSSLPPPK(pS)(pS)ISR	AT2G19270.1
12	soluble	nh4_5	AT2G19270.1	similar to unnamed protein product [Vitis vinifera] (GB:CAO69581.1)	SSSFLSSLPPPKSSISR	968.943644	1935.872736	2	16	2phosST	K	K	35.34	SSSFLSSLPPPK(pS)(pS)ISR	AT2G19270.1
12	soluble	full	AT2G19270.1	similar to unnamed protein product [Vitis vinifera] (GB:CAO69581.1)	SSSFLSSLPPPKSSISR	968.948636	1935.88272	2	15	2phosST	K	K	35.34	SSSFLSSLPPPK(pS)(pS)ISR	AT2G19270.1
12	soluble	nh4_30	AT2G19570.1	CDA1 (CYTIDINE DEAMINASE 1)	LLLETISPK	547.299179	1092.583806	2	16	1phosST	R	C	65	LLLE(t)I(s)PK	AT2G19570.1
9	soluble	kcl_30	AT2G19580.1	TET2 (TETRASPANIN2)	LEGFSNWLK	587.273875	1172.533198	2	19	1phosST	R	E	52.96	LEGF(pS)NWLK	AT2G19580.1
9	soluble	kcl_10	AT2G19580.1	TET2 (TETRASPANIN2)	LEGFSNWLK	587.273876	1172.5332	2	17	1phosST	R	E	52.96	LEGF(pS)NWLK	AT2G19580.1
9	soluble	kcl_5	AT2G19580.1	TET2 (TETRASPANIN2)	LEGFSNWLK	587.275571	1172.53659	2	17	1phosST	R	E	52.96	LEGF(pS)NWLK	AT2G19580.1
9	soluble	k	AT2G19580.1	TET2 (TETRASPANIN2)	LEGFSNWLK	587.273166	1172.53178	2	17	1phosST	R	E	52.96	LEGF(pS)NWLK	AT2G19580.1
8	soluble	k	AT2G20190.1	ATCLASP/CLASP; binding	IAATLVPEK	511.269045	1020.523538	2	20	1phosST	K	D	77.93	IAA(pT)LVPEK	AT2G20190.1
9	soluble	full	AT2G20650.1	zinc finger (C3HC4-type RING finger) family protein	DCVICMTTIDLR	828.822865	1655.631178	2	16	2phosST	R	H	32.89	DCVICM(pT)(pT)IDLR	AT2G20650.1, AT2G20650.2
11	soluble	full	AT2G21280.1	GC1 (GIANT CHLOROPLAST 1); binding / catalytic/ coenzyme binding	ALLGEGATVVLEGQK	782.907474	1563.800396	2	15	1phosST	K	V	56.67	ALLGEGA(pT)VVLEGQK	AT2G21280.1
11	soluble	full	AT2G21720.1	similar to unknown protein [Arabidopsis thaliana] (TAIR:AT5G23390.1); similar to hypothetical prot	NFLIFSLFEEVPKGDYVLEELAEISLK	1074.879402	3221.616378	3	19	1phosST	K	I	32.56	NFLIFSLFEEVPKGDYVLEELAEI(pS)LK	AT2G21720.1
11	soluble	k	AT2G21720.1	similar to unknown protein [Arabidopsis thaliana] (TAIR:AT5G23390.1); similar to hypothetical prot	NFLIFSLFEEVPKGDYVLEELAEISLK	1074.878763	3221.614461	3	15	1phosST	K	I	32.56	NFLIFSLFEEVPKGDYVLEELAEI(pS)LK	AT2G21720.1
14	membrane	no3	AT2G21880.1	Ras-related GTP-binding protein, putative	GQYHDSVTDIIDPDQSR	1013.4254	2024.85077	2	32	1pS	R	G		GQYHD(pS)VTDIIDPDQSR	AT2G21880.1, AT2G21880.2
4	membrane	nh4_5	AT2G21940.1	shikimate kinase, putative	FRGLSLAR	500.261495	998.508438	2	26	1phos	R	L	58.87	FRGL(pS)LAR	AT2G21940.1, AT2G21940.2, AT2G21940.3, AT2G21940.4, AT2G21940.5
4	membrane	k	AT2G21940.1	shikimate kinase, putative	FRGLSLAR	500.264332	998.514112	2	19	1phos	R	L	58.87	FRGL(pS)LAR	AT2G21940.1, AT2G21940.2, AT2G21940.3, AT2G21940.4, AT2G21940.5
4	membrane	no3_5	AT2G21940.1	shikimate kinase, putative	FRGLSLAR	500.262946	998.51134	2	17	1phos	R	L	58.87	FRGL(pS)LAR	AT2G21940.1, AT2G21940.2, AT2G21940.3, AT2G21940.4, AT2G21940.5
4	membrane	no3_30	AT2G21940.1	shikimate kinase, putative	FRGLSLAR	500.261577	998.508602	2	16	1phos	R	L	58.87	FRGL(pS)LAR	AT2G21940.1, AT2G21940.2, AT2G21940.3, AT2G21940.4, AT2G21940.5
4	membrane	no3_10	AT2G21940.1	shikimate kinase, putative	FRGLSLAR	500.261495	998.5084646	2	99	1phos	R	L	58.87	FRGL(pS)LAR	AT2G21940.1, AT2G21940.2, AT2G21940.3, AT2G21940.4, AT2G21940.5
4	membrane	nh4_3	AT2G21940.1	shikimate kinase, putative	FRGLSLAR	500.261495	998.5084646	2	99	1phos	R	L	58.87	FRGL(pS)LAR	AT2G21940.1, AT2G21940.2, AT2G21940.3, AT2G21940.4, AT2G21940.5
4	membrane	no3_3	AT2G21940.1	shikimate kinase, putative	FRGLSLAR	500.261495	998.5084646	2	99	1phos	R	L	58.87	FRGL(pS)LAR	AT2G21940.1, AT2G21940.2, AT2G21940.3, AT2G21940.4, AT2G21940.5
4	membrane	nh4_30	AT2G21940.1	shikimate kinase, putative	FRGLSLAR	500.261495	998.5084646	2	99	1phos	R	L	58.87	FRGL(pS)LAR	AT2G21940.1, AT2G21940.2, AT2G21940.3, AT2G21940.4, AT2G21940.5
4	membrane	nh4_10	AT2G21940.1	shikimate kinase, putative	FRGLSLAR	500.261495	998.5084646	2	99	1phos	R	L	58.87	FRGL(pS)LAR	AT2G21940.1, AT2G21940.2, AT2G21940.3, AT2G21940.4, AT2G21940.5
10	soluble	full	AT2G22950.1	calcium-transporting ATPase, plasma membrane-type, putative / Ca2+-ATPase, putative (ACA7)	AHTKGASEIVLAACDK	875.918197	1749.821842	2	18	1phosST	R	V	35.34	AHTKGA(pS)EIVLAACDK	AT2G22950.1, AT4G37640.1
10	soluble	nh4_10	AT2G22950.1	calcium-transporting ATPase, plasma membrane-type, putative / Ca2+-ATPase, putative (ACA7)	AHTKGASEIVLAACDK	875.918342	1749.822132	2	16	1phosST	R	V	35.34	AHTKGA(pS)EIVLAACDK	AT2G22950.1, AT4G37640.1
9	soluble	nh4_5	AT2G23080.1	casein kinase II alpha chain, putative	YQLDLDPQLEALVGR	905.440741	1808.86693	2	15	1phosY	K	H	35.34	(pY)QLDLDPQLEALVGR	AT2G23080.1, AT2G23080.2
9	soluble	full	AT2G23570.1	hydrolase, alpha/beta fold family protein	SFTGEGYGSVTR	670.772887	1339.531222	2	17	1phosY	R	I	41.92	SFTGEG(pY)GSVTR	AT2G23570.1
12	membrane	nh4_5	AT2G24190.1	short-chain dehydrogenase/reductase (SDR) family protein	GILSDAENLTEVR	748.85531	1495.696068	2	28	1phosST	K	I	44.23	GIL(pS)DAENLTEVR	AT2G24190.1, AT2G24190.2
12	membrane	nh4_30	AT2G24190.1	short-chain dehydrogenase/reductase (SDR) family protein	GILSDAENLTEVR	748.85531	1495.696067	2	99	1phosST	K	I	44.23	GIL(pS)DAENLTEVR	AT2G24190.1, AT2G24190.2
12	membrane	kcl_3	AT2G24190.1	short-chain dehydrogenase/reductase (SDR) family protein	GILSDAENLTEVR	748.85531	1495.696067	2	99	1phosST	K	I	44.23	GIL(pS)DAENLTEVR	AT2G24190.1, AT2G24190.2
12	membrane	nh4_10	AT2G24190.1	short-chain dehydrogenase/reductase (SDR) family protein	GILSDAENLTEVR	748.85531	1495.696067	2	99	1phosST	K	I	44.23	GIL(pS)DAENLTEVR	AT2G24190.1, AT2G24190.2
12	membrane	kcl_10	AT2G24190.1	short-chain dehydrogenase/reductase (SDR) family protein	GILSDAENLTEVR	748.85531	1495.696067	2	99	1phosST	K	I	44.23	GIL(pS)DAENLTEVR	AT2G24190.1, AT2G24190.2
12	membrane	full	AT2G24190.1	short-chain dehydrogenase/reductase (SDR) family protein	GILSDAENLTEVR	748.85531	1495.696067	2	99	1phosST	K	I	44.23	GIL(pS)DAENLTEVR	AT2G24190.1, AT2G24190.2
12	membrane	k	AT2G24190.1	short-chain dehydrogenase/reductase (SDR) family protein	GILSDAENLTEVR	748.85531	1495.696067	2	99	1phosST	K	I	44.23	GIL(pS)DAENLTEVR	AT2G24190.1, AT2G24190.2
12	membrane	kcl_30	AT2G24190.1	short-chain dehydrogenase/reductase (SDR) family protein	GILSDAENLTEVR	748.85531	1495.696067	2	99	1phosST	K	I	44.23	GIL(pS)DAENLTEVR	AT2G24190.1, AT2G24190.2
8	membrane	nh4_30	AT2G24340.1	transcription factor	NLYLSPTMSIYDTLIGSPATTLKR	912.456737	2734.348383	3	19	1phos	K	Y	42.72	NLYLSPTMSIYDTLIG(pS)PATTLKR	AT2G24340.1
12	membrane	nh4_10	AT2G24340.1	transcription factor	NLYLSPTMSIYDTLIGSPATTLKR	912.463192	2734.367748	3	19	1phosST	K	Y	42.72	NLYLSPTMSIYDTLIG(pS)PATTLKR	AT2G24340.1
6	membrane	no3_5	AT2G24700.1	transcriptional factor B3 family protein	FVTLTLTHSSK	697.312635	1392.610718	2	23	2phos	R	L	56.01	FVTL(pT)LTH(pS)SK	AT2G24700.1
6	membrane	k	AT2G24700.1	transcriptional factor B3 family protein	FVTLTLTHSSK	697.312191	1392.60983	2	19	2phos	R	L	56.01	FVTL(pT)LTH(pS)SK	AT2G24700.1
12	membrane	nh4_5	AT2G25670.1	similar to unknown protein [Arabidopsis thaliana] (TAIR:AT4G32610.1); similar to unnamed protein p	EPEPQVYWAPTPLKVK	981.482531	1960.95051	2	20	1phosY	K	S	53.05	EPEPQV(pY)WAPTPLKVK	AT2G25670.1, AT2G25670.2
9	soluble	nh4_10	AT2G26410.1	IQD4 (IQ-domain 4); calmodulin binding	SKVNVGTTSMPK	712.805233	1423.595914	2	16	1Met(ox) 2phosST	K	K	45.48	SKVNVG(pT)(t)(s)(oxM)PK	AT2G26410.1
9	soluble	nh4_3	AT2G26410.1	IQD4 (IQ-domain 4); calmodulin binding	SKVNVGTTSMPK	712.804666	1423.59478	2	15	1Met(ox) 2phosST	K	K	45.48	SKVNVG(pT)(t)(s)(oxM)PK	AT2G26410.1
11	soluble	kcl_5	AT2G26540.1	HEMD; uroporphyrinogen-III synthase	RSSVLYPASLK	650.831031	1299.64751	2	26	1phosY	K	A	35.78	RSSVL(pY)PASLK	AT2G26540.1
11	soluble	kcl_10	AT2G26540.1	HEMD; uroporphyrinogen-III synthase	RSSVLYPASLK	650.831349	1299.648146	2	21	1phosY	K	A	35.78	RSSVL(pY)PASLK	AT2G26540.1
11	soluble	nh4_10	AT2G26540.1	HEMD; uroporphyrinogen-III synthase	RSSVLYPASLK	650.830445	1299.646338	2	20	1phosY	K	A	35.78	RSSVL(pY)PASLK	AT2G26540.1
11	soluble	nh4_30	AT2G26540.1	HEMD; uroporphyrinogen-III synthase	RSSVLYPASLK	650.831066	1299.64758	2	19	1phosY	K	A	35.78	RSSVL(pY)PASLK	AT2G26540.1
11	soluble	kcl_30	AT2G26540.1	HEMD; uroporphyrinogen-III synthase	RSSVLYPASLK	650.830766	1299.64698	2	17	1phosY	K	A	35.78	RSSVL(pY)PASLK	AT2G26540.1
11	soluble	full	AT2G26540.1	HEMD; uroporphyrinogen-III synthase	RSSVLYPASLK	650.831486	1299.64842	2	16	1phosY	K	A	35.78	RSSVL(pY)PASLK	AT2G26540.1
11	soluble	kcl_30	AT2G26540.1	HEMD; uroporphyrinogen-III synthase	RSSVLYPASLK	650.830888	1299.647224	2	15	1phosY	K	A	35.78	RSSVL(pY)PASLK	AT2G26540.1
12	soluble	nh4_5	AT2G26540.1	HEMD; uroporphyrinogen-III synthase	RSSVLYPASLK	650.832239	1299.649926	2	27	1phosY	K	A	35.78	RSSVL(pY)PASLK	AT2G26540.1
12	soluble	nh4_30	AT2G26540.1	HEMD; uroporphyrinogen-III synthase	RSSVLYPASLK	650.832239	1299.649925	2	99	1phosY	K	A	35.78	RSSVL(pY)PASLK	AT2G26540.1
12	soluble	k	AT2G26540.1	HEMD; uroporphyrinogen-III synthase	RSSVLYPASLK	650.832239	1299.649925	2	99	1phosY	K	A	35.78	RSSVL(pY)PASLK	AT2G26540.1
12	soluble	kcl_3	AT2G26540.1	HEMD; uroporphyrinogen-III synthase	RSSVLYPASLK	650.832239	1299.649925	2	99	1phosY	K	A	35.78	RSSVL(pY)PASLK	AT2G26540.1
12	soluble	kcl_3	AT2G26540.1	HEMD; uroporphyrinogen-III synthase	RSSVLYPASLK	650.832239	1299.649925	2	99	1phosY	K	A	35.78	RSSVL(pY)PASLK	AT2G26540.1
12	soluble	kcl_30	AT2G26540.1	HEMD; uroporphyrinogen-III synthase	RSSVLYPASLK	650.832239	1299.649925	2	99	1phosY	K	A	35.78	RSSVL(pY)PASLK	AT2G26540.1
12	soluble	full	AT2G26540.1	HEMD; uroporphyrinogen-III synthase	RSSVLYPASLK	650.832239	1299.649925	2	99	1phosY	K	A	35.78	RSSVL(pY)PASLK	AT2G26540.1
12	soluble	kcl_10	AT2G26540.1	HEMD; uroporphyrinogen-III synthase	RSSVLYPASLK	650.832239	1299.649925	2	99	1phosY	K	A	35.78	RSSVL(pY)PASLK	AT2G26540.1
12	soluble	kcl_5	AT2G26540.1	HEMD; uroporphyrinogen-III synthase	RSSVLYPASLK	650.832239	1299.649925	2	99	1phosY	K	A	35.78	RSSVL(pY)PASLK	AT2G26540.1
12	soluble	nh4_30	AT2G26540.1	HEMD; uroporphyrinogen-III synthase	RSSVLYPASLK	650.832239	1299.649925	2	99	1phosY	K	A	35.78	RSSVL(pY)PASLK	AT2G26540.1
12	soluble	nh4_10	AT2G26540.1	HEMD; uroporphyrinogen-III synthase	RSSVLYPASLK	650.832239	1299.649925	2	99	1phosY	K	A	35.78	RSSVL(pY)PASLK	AT2G26540.1
12	soluble	nh4_5	AT2G26540.1	HEMD; uroporphyrinogen-III synthase	RSSVLYPASLK	650.832239	1299.649925	2	99	1phosY	K	A	35.78	RSSVL(pY)PASLK	AT2G26540.1
8	soluble	nh4_3	AT2G26540.1	HEMD; uroporphyrinogen-III synthase	RSSVLYPASLK	650.831323	1299.648094	2	23	1phosY	K	A	45.48	RSSVLYPA(pS)LK	AT2G26540.1
8	soluble	k	AT2G26540.1	HEMD; uroporphyrinogen-III synthase	RSSVLYPASLK	650.831424	1299.648296	2	21	1phosST	K	A	45.48	RSSVLYPA(pS)LK	AT2G26540.1
8	soluble	nh4_5	AT2G26540.1	HEMD; uroporphyrinogen-III synthase	RSSVLYPASLK	650.831032	1299.647512	2	21	1phosY	K	A	45.48	RSSVLYPA(pS)LK	AT2G26540.1
8	soluble	nh4_5	AT2G26540.1	HEMD; uroporphyrinogen-III synthase	RSSVLYPASLK	650.831213	1299.647874	2	16	1phosST	K	A	45.48	RSSVLYPA(pS)LK	AT2G26540.1
10	soluble	no3_30	AT2G26540.1	HEMD; uroporphyrinogen-III synthase	RSSVLYPASLK	650.830951	1299.64735	2	22	1phosY	K	A	46.8	RSSVLYPA(pS)LK	AT2G26540.1
10	soluble	full	AT2G26540.1	HEMD; uroporphyrinogen-III synthase	RSSVLYPASLK	650.830737	1299.646922	2	22	1phosY	K	A	46.8	RSSVLYPA(pS)LK	AT2G26540.1
10	soluble	no3_10	AT2G26540.1	HEMD; uroporphyrinogen-III synthase	RSSVLYPASLK	650.830616	1299.64668	2	20	1phosY	K	A	46.8	RSSVLYPA(pS)LK	AT2G26540.1
10	soluble	no3_3	AT2G26540.1	HEMD; uroporphyrinogen-III synthase	RSSVLYPASLK	650.830804	1299.647056	2	19	1phosY	K	A	46.8	RSSVLYPA(pS)LK	AT2G26540.1
10	soluble	k	AT2G26540.1	HEMD; uroporphyrinogen-III synthase	RSSVLYPASLK	650.830929	1299.647306	2	15	1phosST	K	A	46.8	RSSVLYPA(pS)LK	AT2G26540.1
1	membrane	k	AT2G26680.1	similar to unnamed protein product [Vitis vinifera] (GB:CAO65660.1); contains InterPro domain Meth	SNKEIAVQVK	598.310732	1194.606912	2	15	1phosST	K	S	30.65	(pS)NKEIAVQVK	AT2G26680.1
2	membrane	no3_5	AT2G27030.1	CAM2 (CALMODULIN-2); calcium ion binding	ADQLTDDQISEFK	795.342866	1588.67118	2	20	1phos	M	E	37.98	ADQL(pT)DDQISEFK	AT2G27030.1, AT2G27030.3, AT2G41110.1, AT3G43810.1, AT3G56800.1, AT5G21274.1
11	membrane	k	AT2G27030.1	CAM5 (CALMODULIN 5); calcium ion binding	ADQLTDDQISEFK	795.335081	1588.65561	2	22	1phosST	M	E	40.85	ADQL(pT)DDQISEFK	AT2G27030.1, AT2G27030.3, AT2G41110.1, AT3G43810.1, AT3G56800.1, AT5G21274.1
12	soluble	kcl_3	AT2G27030.1	CAM5 (CALMODULIN 5); calcium ion binding	ADQLTDDQISEFK	795.342716	1588.67088	2	28	1phosST	M	E	50.46	ADQL(pT)DDQISEFK	AT2G27030.1, AT2G27030.3, AT2G41110.1, AT3G43810.1, AT3G56800.1, AT5G21274.1
12	soluble	nh4_30	AT2G27030.1	CAM5 (CALMODULIN 5); calcium ion binding	ADQLTDDQISEFK	795.342357	1588.670162	2	23	1phosST	M	E	50.46	ADQL(pT)DDQISEFK	AT2G27030.1, AT2G27030.3, AT2G41110.1, AT3G43810.1, AT3G56800.1, AT5G21274.1
12	soluble	nh4_5	AT2G27030.1	CAM5 (CALMODULIN 5); calcium ion binding	ADQLTDDQISEFK	795.342331	1588.67011	2	23	1phosST	M	E	50.46	ADQL(pT)DDQISEFK	AT2G27030.1, AT2G27030.3, AT2G41110.1, AT3G43810.1, AT3G56800.1, AT5G21274.1
12	soluble	k	AT2G27030.1	CAM5 (CALMODULIN 5); calcium ion binding	ADQLTDDQISEFK	795.342716	1588.670879	2	99	1phosST	M	E	50.46	ADQL(pT)DDQISEFK	AT2G27030.1, AT2G27030.3, AT2G41110.1, AT3G43810.1, AT3G56800.1, AT5G21274.1
12	soluble	nh4_10	AT2G27030.1	CAM5 (CALMODULIN 5); calcium ion binding	ADQLTDDQISEFK	795.342716	1588.670879	2	99	1phosST	M	E	50.46	ADQL(pT)DDQISEFK	AT2G27030.1, AT2G27030.3, AT2G41110.1, AT3G43810.1, AT3G56800.1, AT5G21274.1
12	soluble	kcl_3	AT2G27030.1	CAM5 (CALMODULIN 5); calcium ion binding	ADQLTDDQISEFK	795.342716	1588.670879	2	99	1phosST	M	E	50.46	ADQL(pT)DDQISEFK	AT2G27030.1, AT2G27030.3, AT2G41110.1, AT3G43810.1, AT3G56800.1, AT5G21274.1
12	soluble	kcl_30	AT2G27030.1	CAM5 (CALMODULIN 5); calcium ion binding	ADQLTDDQISEFK	795.342716	1588.670879	2	99	1phosST	M	E	50.46	ADQL(pT)DDQISEFK	AT2G27030.1, AT2G27030.3, AT2G41110.1, AT3G43810.1, AT3G56800.1, AT5G21274.1
12	soluble	full	AT2G27030.1	CAM5 (CALMODULIN 5); calcium ion binding	ADQLTDDQISEFK	795.342716	1588.670879	2	99	1phosST	M	E	50.46	ADQL(pT)DDQISEFK	AT2G27030.1, AT2G27030.3, AT2G41110.1, AT3G43810.1, AT3G56800.1, AT5G21274.1
12	soluble	kcl_10	AT2G27030.1	CAM5 (CALMODULIN 5); calcium ion binding	ADQLTDDQISEFK	795.342716	1588.670879	2	99	1phosST	M	E	50.46	ADQL(pT)DDQISEFK	AT2G27030.1, AT2G27030.3, AT2G41110.1, AT3G43810.1, AT3G56800.1, AT5G21274.1
12	soluble	kcl_5	AT2G27030.1	CAM5 (CALMODULIN 5); calcium ion binding	ADQLTDDQISEFK	795.342716	1588.670879	2	99	1phosST	M	E	50.46	ADQL(pT)DDQISEFK	AT2G27030.1, AT2G27030.3, AT2G41110.1, AT3G43810.1, AT3G56800.1, AT5G21274.1
12	soluble	nh4_30	AT2G27030.1	CAM5 (CALMODULIN 5); calcium ion binding	ADQLTDDQISEFK	795.342716	1588.670879	2	99	1phosST	M	E	50.46	ADQL(pT)DDQISEFK	AT2G27030.1, AT2G27030.3, AT2G41110.1, AT3G43810.1, AT3G56800.1, AT5G21274.1
12	soluble	nh4_10	AT2G27030.1	CAM5 (CALMODULIN 5); calcium ion binding	ADQLTDDQISEFK	795.342716	1588.670879	2	99	1phosST	M	E	50.46	ADQL(pT)DDQISEFK	AT2G27030.1, AT2G27030.3, AT2G41110.1, AT3G43810.1, AT3G56800.1, AT5G21274.1
12	soluble	nh4_5	AT2G27030.1	CAM5 (CALMODULIN 5); calcium ion binding	ADQLTDDQISEFK	795.342716	1588.670879	2	99	1phosST	M	E	50.46	ADQL(pT)DDQISEFK	AT2G27030.1, AT2G27030.3, AT2G41110.1, AT3G43810.1, AT3G56800.1, AT5G21274.1
3	soluble	no3_10	AT2G27030.1	CAM5 (CALMODULIN 5); calcium ion binding	ADQLTDDQISEFK	795.34431	1588.674068	2	21	1phosST		M	60.79	ADQL(pT)DDQISEFK	AT2G27030.1, AT2G27030.3, AT2G41110.1, AT3G43810.1, AT3G56800.1, AT5G21274.1
3	soluble	no3_10	AT2G27030.1	CAM5 (CALMODULIN 5); calcium ion binding	ADQLTDDQISEFK	530.563293	1588.668051	3	18	1phosST		M	60.79	ADQL(pT)DDQISEFK	AT2G27030.1, AT2G27030.3, AT2G41110.1, AT3G43810.1, AT3G56800.1, AT5G21274.1
9	soluble	nh4_30	AT2G27120.1	POL2B/TIL2 (TILTED2); DNA-directed DNA polymerase	HRNTQDGWK	611.258676	1220.5028	2	19	1phosST	K	L	54.78	HRN(pT)QDGWK	AT2G27120.1
9	soluble	nh4_5	AT2G27120.1	POL2B/TIL2 (TILTED2); DNA-directed DNA polymerase	HRNTQDGWK	611.257861	1220.50117	2	17	1phosST	K	L	54.78	HRN(pT)QDGWK	AT2G27120.1
9	soluble	kcl_5	AT2G27120.1	POL2B/TIL2 (TILTED2); DNA-directed DNA polymerase	HRNTQDGWK	611.257337	1220.500122	2	16	1phosST	K	L	54.78	HRN(pT)QDGWK	AT2G27120.1
9	soluble	kcl_10	AT2G27120.1	POL2B/TIL2 (TILTED2); DNA-directed DNA polymerase	HRNTQDGWK	611.257627	1220.500702	2	15	1phosST	K	L	54.78	HRN(pT)QDGWK	AT2G27120.1
2	membrane	no3_3	AT2G27410.1	similar to unknown protein [Arabidopsis thaliana] (TAIR:AT2G32905.1); similar to Protein of unknow	SITSVEPVLHK	645.329365	1288.644178	2	17	1phos	R	T	36.85	SI(t)(s)VEPVLHK	AT2G27410.1
8	membrane	nh4_3	AT2G27630.1	ubiquitin carboxyl-terminal hydrolase-related	LFTLEENER	615.771907	1229.529262	2	16	1phos	R	M	54.78	LF(pT)LEENER	AT2G27630.1, AT5G51530.1
11	membrane	nh4_3	AT2G27650.1	ubiquitin carboxyl-terminal hydrolase-related	KNPKPSPIQSK	652.34071	1302.666868	2	18	1phosST	K	K	57.59	KNPKPSPIQ(pS)K	AT2G27650.1
14	soluble	no3	AT2G27710.1	60S acidic ribosomal protein P2 (RPP2B)	EESDDDMGFSLFE	800.768568	1599.522584	2	47	1pS	K	-		EE(pS)DDDMGFSLFE	AT2G27710.1, AT2G27710.2, AT2G27710.3, AT2G27720.1, AT3G44590.1, AT3G44590.2, AT2G27720.2, AT2G27720.3
12	membrane	kcl_30	AT2G28100.1	ATFUC1 (ALPHA-L-FUCOSIDASE 1); alpha-L-fucosidase	YGEIKEVWLDGAK	794.380521	1586.74649	2	15	1phosY	K	G	39.82	(pY)GEIKEVWLDGAK	AT2G28100.1
10	soluble	no3_5	AT2G28830.1	armadillo/beta-catenin repeat family protein / U-box domain-containing protein	IVYSSGAVPGIVHVLQK	616.331504	1845.972684	3	16	1phosST	K	G	33.78	IVY(s)(s)GAVPGIVHVLQK	AT2G28830.1
9	soluble	nh4_3	AT2G28910.1	CXIP4 (CAX INTERACTING PROTEIN 4); nucleic acid binding / zinc ion binding	NFLSTKEDK	621.240236	1240.46592	2	17	2phosST	R	E	54.78	NFL(pS)(pT)KEDK	AT2G28910.1
9	soluble	nh4_30	AT2G28910.1	CXIP4 (CAX INTERACTING PROTEIN 4); nucleic acid binding / zinc ion binding	NFLSTKEDK	621.240711	1240.46687	2	16	2phosST	R	E	54.78	NFL(pS)(pT)KEDK	AT2G28910.1
9	soluble	nh4_5	AT2G28910.1	CXIP4 (CAX INTERACTING PROTEIN 4); nucleic acid binding / zinc ion binding	NFLSTKEDK	621.240048	1240.465544	2	15	2phosST	R	E	54.78	NFL(pS)(pT)KEDK	AT2G28910.1
4	membrane	nh4_10	AT2G29070.1	ubiquitin fusion degradation UFD1 family protein	NISLVKGTYIK	658.36119	1314.707828	2	15	1phos	K	L	59.27	NISLVKGT(pY)IK	AT2G29070.1, AT2G29070.2
9	soluble	kcl_5	AT2G29190.1	APUM2 (ARABIDOPSIS PUMILIO 2); RNA binding	LKGSSNVLGGVGDR	759.845729	1517.676906	2	15	2phosST	R	R	46.94	LKG(pS)(pS)NVLGGVGDR	AT2G29190.1
11	soluble	k	AT2G29190.1	APUM2 (ARABIDOPSIS PUMILIO 2); RNA binding	LKGSSNVLGGVGDR	759.840334	1517.666116	2	16	2phosST	R	R	48.06	LKG(pS)(pS)NVLGGVGDR	AT2G29190.1
11	soluble	nh4_30	AT2G29190.1	APUM2 (ARABIDOPSIS PUMILIO 2); RNA binding	LKGSSNVLGGVGDR	759.841468	1517.668384	2	15	2phosST	R	R	48.06	LKG(pS)(pS)NVLGGVGDR	AT2G29190.1
12	membrane	nh4_30	AT2G29210.1	splicing factor PWI domain-containing protein	IGGSHAANHLESPSPSSLSPPGR	1168.042605	2334.070658	2	19	1phosST	R	K	33.77	IGGSHAANHLE(s)P(s)P(s)SLSPPGR	AT2G29210.1
11	membrane	nh4_5	AT2G29500.1	17.6 kDa class I small heat shock protein (HSP17.6B-CI)	AAMENGVLTVTVPK	755.365542	1508.716532	2	16	1phosST	K	A	38.85	AAMENGVL(t)V(t)VPK	AT2G29500.1
9	soluble	kcl_30	AT2G30010.1	similar to PMR5 (POWDERY MILDEW RESISTANT 5) [Arabidopsis thaliana] (TAIR:AT5G58600.1); similar to	YINSPLTR	562.235702	1122.456852	2	17	1phosY 1phosST	R	V	35.44	(pY)IN(pS)PLTR	AT2G30010.1
9	soluble	nh4_3	AT2G30010.1	similar to PMR5 (POWDERY MILDEW RESISTANT 5) [Arabidopsis thaliana] (TAIR:AT5G58600.1); similar to	YINSPLTR	562.23582	1122.457088	2	17	1phosY 1phosST	R	V	35.44	(pY)IN(pS)PLTR	AT2G30010.1
9	soluble	kcl_10	AT2G30010.1	similar to PMR5 (POWDERY MILDEW RESISTANT 5) [Arabidopsis thaliana] (TAIR:AT5G58600.1); similar to	YINSPLTR	562.23625	1122.457948	2	16	1phosY 1phosST	R	V	35.44	(pY)IN(pS)PLTR	AT2G30010.1
9	soluble	full	AT2G30505.1	Expressed protein	SGSFVDHIGQEDK	789.793186	1577.57182	2	19	2phosST	K	R	32.89	(pS)G(pS)FVDHIGQEDK	AT2G30505.1
9	soluble	kcl_30	AT2G30505.1	Expressed protein	SGSFVDHIGQEDK	789.793356	1577.57216	2	18	2phosST	K	R	32.89	(pS)G(pS)FVDHIGQEDK	AT2G30505.1
9	soluble	k	AT2G30505.1	Expressed protein	SGSFVDHIGQEDK	789.793334	1577.572116	2	17	2phosST	K	R	32.89	(pS)G(pS)FVDHIGQEDK	AT2G30505.1
9	soluble	k	AT2G30505.1	Expressed protein	SGSFVDHIGQEDK	789.79243	1577.570308	2	17	2phosST	K	R	32.89	(pS)G(pS)FVDHIGQEDK	AT2G30505.1
9	soluble	kcl_10	AT2G30505.1	Expressed protein	SGSFVDHIGQEDK	789.793142	1577.571732	2	16	2phosST	K	R	32.89	(pS)G(pS)FVDHIGQEDK	AT2G30505.1
9	soluble	kcl_5	AT2G30505.1	Expressed protein	SGSFVDHIGQEDK	789.792714	1577.570876	2	16	2phosST	K	R	32.89	(pS)G(pS)FVDHIGQEDK	AT2G30505.1
9	soluble	kcl_30	AT2G30505.1	Expressed protein	SGSFVDHIGQEDK	789.792768	1577.570984	2	16	2phosST	K	R	32.89	(pS)G(pS)FVDHIGQEDK	AT2G30505.1
9	soluble	nh4_10	AT2G30505.1	Expressed protein	SGSFVDHIGQEDK	789.792615	1577.570678	2	16	2phosST	K	R	32.89	(pS)G(pS)FVDHIGQEDK	AT2G30505.1
9	soluble	full	AT2G30505.1	Expressed protein	SGSFVDHIGQEDK	789.793406	1577.57226	2	16	2phosST	K	R	32.89	(pS)G(pS)FVDHIGQEDK	AT2G30505.1
9	soluble	nh4_5	AT2G30505.1	Expressed protein	SGSFVDHIGQEDK	789.793378	1577.572204	2	16	2phosST	K	R	32.89	(pS)G(pS)FVDHIGQEDK	AT2G30505.1
9	soluble	kcl_10	AT2G30505.1	Expressed protein	SGSFVDHIGQEDK	789.792564	1577.570576	2	15	2phosST	K	R	32.89	(pS)G(pS)FVDHIGQEDK	AT2G30505.1
9	soluble	nh4_30	AT2G30505.1	Expressed protein	SGSFVDHIGQEDK	789.793032	1577.571512	2	15	2phosST	K	R	32.89	(pS)G(pS)FVDHIGQEDK	AT2G30505.1
9	soluble	kcl_5	AT2G30505.1	Expressed protein	SGSFVDHIGQEDK	789.793021	1577.57149	2	15	2phosST	K	R	32.89	(pS)G(pS)FVDHIGQEDK	AT2G30505.1
11	soluble	nh4_5	AT2G30600.1	BTB/POZ domain-containing protein	FSLLPYELLKR	729.890779	1457.767006	2	17	1phosY	R	L	36.85	FSLLP(pY)ELLKR	AT2G30600.1, AT2G30600.2, AT2G30600.3, AT2G30600.4
9	soluble	kcl_5	AT2G31170.1	tRNA synthetase class I (C) family protein	CFTTLSSLTDGGAPISGGK	1014.921638	2027.828724	2	21	2phosST	R	E	45.17	CF(pT)TL(s)(s)L(t)DGGAPISGGK	AT2G31170.1
9	soluble	nh4_30	AT2G31170.1	tRNA synthetase class I (C) family protein	CFTTLSSLTDGGAPISGGK	1014.922091	2027.82963	2	16	2phosST	R	E	45.17	CF(pT)TL(s)(s)L(t)DGGAPISGGK	AT2G31170.1
9	soluble	kcl_30	AT2G31170.1	tRNA synthetase class I (C) family protein	CFTTLSSLTDGGAPISGGK	1014.921909	2027.829266	2	15	2phosST	R	E	45.17	CF(pT)TL(s)(s)L(t)DGGAPISGGK	AT2G31170.1
9	soluble	kcl_10	AT2G31650.1	ATX1 (ARABIDOPSIS HOMOLOGUE OF TRITHORAX); histone-lysine N-methyltransferase/ phosphatidylinosito	GPTPSACWNK	599.240456	1196.46636	2	20	1phosST	K	I	32.87	GP(t)P(s)ACWNK	AT2G31650.1
9	soluble	nh4_3	AT2G31650.1	ATX1 (ARABIDOPSIS HOMOLOGUE OF TRITHORAX); histone-lysine N-methyltransferase/ phosphatidylinosito	GPTPSACWNK	599.240771	1196.46699	2	20	1phosST	K	I	32.87	GP(t)P(s)ACWNK	AT2G31650.1
9	soluble	nh4_5	AT2G31650.1	ATX1 (ARABIDOPSIS HOMOLOGUE OF TRITHORAX); histone-lysine N-methyltransferase/ phosphatidylinosito	GPTPSACWNK	599.24064	1196.466728	2	20	1phosST	K	I	32.87	GP(t)P(s)ACWNK	AT2G31650.1
9	soluble	nh4_5	AT2G31650.1	ATX1 (ARABIDOPSIS HOMOLOGUE OF TRITHORAX); histone-lysine N-methyltransferase/ phosphatidylinosito	GPTPSACWNK	599.240105	1196.465658	2	15	1phosST	K	I	32.87	GP(t)P(s)ACWNK	AT2G31650.1
12	membrane	kcl_3	AT2G31820.1	ankyrin repeat family protein	QLSFIGERR	593.293326	1184.5721	2	16	1phosST	R	K	31.72	QL(pS)FIGERR	AT2G31820.1
11	membrane	kcl_3	AT2G32080.1	PUR ALPHA-1 (purin-rich alpha 1); nucleic acid binding	AVTGGGGGGGGSDVELVSKTLQVEHK	840.408386	2518.20333	3	17	1phosST	R	L	49.21	AVTGGGGGGGG(pS)DVELVSKTLQVEHK	AT2G32080.1, AT2G32080.2
1	membrane	k	AT2G32540.1	ATCSLB04 (Cellulose synthase-like B4); transferase/ transferase, transferring glycosyl groups	KYLAEESLTR	645.314222	1288.613892	2	23	1phosST	R	E	48.2	KYLAEE(s)L(t)R	AT2G32540.1
9	soluble	nh4_5	AT2G33240.1	XID (Myosin-like protein XID); motor/ protein binding	QQLQSLLETLNTTEPHYIR	1182.584174	2363.153796	2	18	1phosST	K	C	31	QQLQ(s)LLE(t)LNTTEPHYIR	AT2G33240.1
8	soluble	nh4_5	AT2G33240.1	XID (Myosin-like protein XID); motor/ protein binding	QQLQSLLETLNTTEPHYIR	1182.588577	2363.162602	2	18	1phosST	K	C	38.65	QQLQ(s)LLE(t)LNTTEPHYIR	AT2G33240.1
8	soluble	nh4_10	AT2G33240.1	XID (Myosin-like protein XID); motor/ protein binding	QQLQSLLETLNTTEPHYIR	1182.583934	2363.153316	2	18	1phosST	K	C	38.65	QQLQ(s)LLE(t)LNTTEPHYIR	AT2G33240.1
8	soluble	nh4_30	AT2G33240.1	XID (Myosin-like protein XID); motor/ protein binding	QQLQSLLETLNTTEPHYIR	1182.584104	2363.153656	2	17	1phosST	K	C	38.65	QQLQ(s)LLE(t)LNTTEPHYIR	AT2G33240.1
8	soluble	no3_10	AT2G33240.1	XID (Myosin-like protein XID); motor/ protein binding	QQLQSLLETLNTTEPHYIR	1182.584444	2363.154336	2	16	1phosST	K	C	38.65	QQLQ(s)LLE(t)LNTTEPHYIR	AT2G33240.1
8	soluble	k	AT2G33240.1	XID (Myosin-like protein XID); motor/ protein binding	QQLQSLLETLNTTEPHYIR	1182.584502	2363.154452	2	16	1phosST	K	C	38.65	QQLQ(s)LLE(t)LNTTEPHYIR	AT2G33240.1
8	soluble	no3_5	AT2G33240.1	XID (Myosin-like protein XID); motor/ protein binding	QQLQSLLETLNTTEPHYIR	1182.583773	2363.152994	2	15	1phosST	K	C	38.65	QQLQ(s)LLE(t)LNTTEPHYIR	AT2G33240.1
3	soluble	no3_10	AT2G33240.1	XID (Myosin-like protein XID); motor/ protein binding	QQLQSLLETLNTTEPHYIR	1182.574458	2363.134364	2	16	1phosST		K	38.65	QQLQ(s)LLE(t)LNTTEPHYIR	AT2G33240.1
11	membrane	nh4_3	AT2G33490.1	hydroxyproline-rich glycoprotein family protein	VSSRSMVALK	579.294762	1156.574972	2	16	1phosST	K	E	40.47	VSSR(pS)MVALK	AT2G33490.1
5	membrane	no3_30	AT2G33490.1	hydroxyproline-rich glycoprotein family protein	VSSRSMVALK	579.294188	1156.573824	2	17	1phos	K	E	80.54	VSSR(pS)MVALK	AT2G33490.1
2	membrane	no3_3	AT2G33740.1	CUTA	LSAVIGSRR	519.771655	1037.528758	2	19	1phos	R	S	52.96	LSAVIG(pS)RR	AT2G33740.1, AT2G33740.2
9	soluble	nh4_5	AT2G34060.1	peroxidase, putative	NFLGRLYDYK	724.806193	1447.597834	2	16	2phosY	K	G	57.59	NFLGRL(pY)D(pY)K	AT2G34060.1
9	soluble	nh4_5	AT2G34060.1	peroxidase, putative	NFLGRLYDYK	724.806289	1447.598026	2	15	2phosY	K	G	57.59	NFLGRL(pY)D(pY)K	AT2G34060.1
3	soluble	k	AT2G34210.1	transcription initiation factor	VIEGPSKGK	497.747341	993.48013	2	16	1phosST		R	43.32	VIEGP(pS)KGK	AT2G34210.1, AT4G08350.1
9	soluble	nh4_3	AT2G34310.1	similar to unknown protein [Arabidopsis thaliana] (TAIR:AT1G29530.1)	QLNSCPENFTQTSR	881.362686	1760.71082	2	16	1phosST	K	E	30.4	QLNSCPENFTQ(pT)SR	AT2G34310.1, AT2G34310.2, AT2G34310.3
4	membrane	no3_5	AT2G34660.1	ATMRP2 (MULTIDRUG RESISTANCE-ASSOCIATED PROTEIN 2); ATPase, coupled to transmembrane movement of s	LASLAENSLNAVER	783.881269	1565.747986	2	19	1phos	R	V	49.23	LASLAEN(pS)LNAVER	AT2G34660.1
4	membrane	no3_30	AT2G34660.1	ATMRP2 (MULTIDRUG RESISTANCE-ASSOCIATED PROTEIN 2); ATPase, coupled to transmembrane movement of s	LASLAENSLNAVER	783.880435	1565.746318	2	15	1phos	R	V	49.23	LASLAEN(pS)LNAVER	AT2G34660.1
12	membrane	kcl_3	AT2G34780.1	EMB1611/MEE22 (EMBRYO DEFECTIVE 1611); binding	LSAHLISKSGR	664.804136	1327.59372	2	20	2phosST	K	G	57.59	LSAHLI(pS)K(pS)GR	AT2G34780.1
8	soluble	nh4_3	AT2G34920.1	EDA18 (embryo sac development arrest 18); protein binding / zinc ion binding	IDKLIMSR	528.27292	1054.531288	2	24	1phosST	K	V	101.82	IDKLIM(pS)R	AT2G34920.1
8	soluble	nh4_5	AT2G34920.1	EDA18 (embryo sac development arrest 18); protein binding / zinc ion binding	IDKLIMSR	528.27465	1054.534748	2	21	1phosST	K	V	101.82	IDKLIM(pS)R	AT2G34920.1
11	membrane	nh4_30	AT2G34970.1	eIF4-gamma/eIF5/eIF2-epsilon domain-containing protein	VSEDAEVQSRHR	786.820886	1571.62722	2	25	2phosST	R	L	33.8	V(pS)EDAEVQ(pS)RHR	AT2G34970.1
9	soluble	kcl_10	AT2G35140.1	similar to unknown protein [Arabidopsis thaliana] (TAIR:AT3G11000.1); similar to unnamed protein p	RANMSNSEDVAIPK	814.362768	1626.710984	2	20	1Met(ox) 1phosST	K	K	48.06	RAN(oxM)SN(pS)EDVAIPK	AT2G35140.1, AT2G35140.2, AT2G35140.3
9	soluble	full	AT2G35140.1	similar to unknown protein [Arabidopsis thaliana] (TAIR:AT3G11000.1); similar to unnamed protein p	RANMSNSEDVAIPK	814.362613	1626.710674	2	17	1Met(ox) 1phosST	K	K	48.06	RAN(oxM)SN(pS)EDVAIPK	AT2G35140.1, AT2G35140.2, AT2G35140.3
9	soluble	nh4_5	AT2G35140.1	similar to unknown protein [Arabidopsis thaliana] (TAIR:AT3G11000.1); similar to unnamed protein p	RANMSNSEDVAIPK	814.361741	1626.70893	2	17	1Met(ox) 1phosST	K	K	48.06	RAN(oxM)SN(pS)EDVAIPK	AT2G35140.1, AT2G35140.2, AT2G35140.3
9	soluble	nh4_10	AT2G35140.1	similar to unknown protein [Arabidopsis thaliana] (TAIR:AT3G11000.1); similar to unnamed protein p	RANMSNSEDVAIPK	814.362845	1626.711138	2	16	1Met(ox) 1phosST	K	K	48.06	RAN(oxM)SN(pS)EDVAIPK	AT2G35140.1, AT2G35140.2, AT2G35140.3
9	soluble	k	AT2G35140.1	similar to unknown protein [Arabidopsis thaliana] (TAIR:AT3G11000.1); similar to unnamed protein p	RANMSNSEDVAIPK	814.361572	1626.708592	2	15	1Met(ox) 1phosST	K	K	48.06	RAN(oxM)SN(pS)EDVAIPK	AT2G35140.1, AT2G35140.2, AT2G35140.3
9	soluble	nh4_5	AT2G35140.1	similar to unknown protein [Arabidopsis thaliana] (TAIR:AT3G11000.1); similar to unnamed protein p	RANMSNSEDVAIPK	814.361613	1626.708674	2	15	1Met(ox) 1phosST	K	K	48.06	RAN(oxM)SN(pS)EDVAIPK	AT2G35140.1, AT2G35140.2, AT2G35140.3
9	soluble	nh4_30	AT2G35140.1	similar to unknown protein [Arabidopsis thaliana] (TAIR:AT3G11000.1); similar to unnamed protein p	RANMSNSEDVAIPK	814.362667	1626.710782	2	15	1Met(ox) 1phosST	K	K	48.06	RAN(oxM)SN(pS)EDVAIPK	AT2G35140.1, AT2G35140.2, AT2G35140.3
12	soluble	nh4_30	AT2G35250.1	similar to unknown protein [Arabidopsis thaliana] (TAIR:AT2G38255.1); similar to hypothetical prot	GAEADISIHDLK	674.813222	1347.611892	2	18	1phosST	R	L	65.55	GAEADI(pS)IHDLK	AT2G35250.1
12	soluble	kcl_3	AT2G35250.1	similar to unknown protein [Arabidopsis thaliana] (TAIR:AT2G38255.1); similar to hypothetical prot	GAEADISIHDLK	674.812963	1347.611374	2	18	1phosST	R	L	65.55	GAEADI(pS)IHDLK	AT2G35250.1
12	soluble	kcl_3	AT2G35250.1	similar to unknown protein [Arabidopsis thaliana] (TAIR:AT2G38255.1); similar to hypothetical prot	GAEADISIHDLK	674.812301	1347.61005	2	16	1phosST	R	L	65.55	GAEADI(pS)IHDLK	AT2G35250.1
11	membrane	kcl_3	AT2G35670.1	FIS2 (FERTILIZATION INDEPENDENT SEED 2); transcription factor	ISDILTTTQLAIAESSEPK	1089.015625	2176.016698	2	15	2phosST	K	V	36.43	ISDIL(pT)TTQLAIAE(s)(s)EPK	AT2G35670.1
11	membrane	k	AT2G35670.1	FIS2 (FERTILIZATION INDEPENDENT SEED 2); transcription factor	ISDILTTTQLAIAESSEPK	1089.015556	2176.01656	2	15	2phosST	K	V	36.43	ISDIL(pT)TTQLAIAE(s)(s)EPK	AT2G35670.1
11	membrane	nh4_10	AT2G35670.1	FIS2 (FERTILIZATION INDEPENDENT SEED 2); transcription factor	KNVDNVPSPPK	637.813733	1273.612914	2	17	1phosST	R	T	7.45 K	NVDNVP(pS)PPK	AT2G35670.1
9	soluble	k	AT2G36070.1	ATTIM44-2 (Arabidopsis thaliana translocase inner membrane subunit 44-2)	FSAATEEVKESFK	776.856419	1551.698286	2	18	1phosST	K	L	38.85	F(s)AA(t)EEVKESFK	AT2G36070.1
5	membrane	no3_30	AT2G36325.1	hydrolase, acting on ester bonds	YGRPR	364.663171	727.31179	2	15	1phos	K	L	35.8	(pY)GRPR	AT1G03880.1, AT2G36325.1, AT3G02420.1, AT5G44120.1, AT5G44120.2, AT5G44120.3
1	membrane	k	AT2G36350.1	protein kinase, putative	SPRVGPSDSISLK	711.852976	1421.6914	2	22	1phosST	R	Q	39.82	(pS)PRVGPSDSISLK	AT2G36350.1
4	membrane	k	AT2G36370.1	ubiquitin-protein ligase	NFMLVKSDK	581.267567	1160.520582	2	16	1phos	K	Y	43.32	NFMLVK(pS)DK	AT2G36370.1
4	membrane	nh4_10	AT2G36695.1	unknown protein	KGVAPSPSPMR	611.785421	1221.55629	2	15	1Met(ox) 1phos	R	K	35.78	KGVAP(pS)PSP(oxM)R	AT2G36695.1
4	membrane	nh4_30	AT2G36800.1	DOGT1 (DON-GLUCOSYLTRANSFERASE); UDP-glycosyltransferase/ transferase, transferring glycosyl group	TQVPVETYVPAGDWK	885.41438	1768.814208	2	31	1phos	R	D	38.85	TQVPVET(pY)VPAGDWK	AT2G36800.1
4	membrane	no3_30	AT2G36800.1	DOGT1 (DON-GLUCOSYLTRANSFERASE); UDP-glycosyltransferase/ transferase, transferring glycosyl group	TQVPVETYVPAGDWK	885.41438	1768.814235	2	99	1phos	R	D	38.85	TQVPVET(pY)VPAGDWK	AT2G36800.1
4	membrane	k	AT2G36800.1	DOGT1 (DON-GLUCOSYLTRANSFERASE); UDP-glycosyltransferase/ transferase, transferring glycosyl group	TQVPVETYVPAGDWK	885.41438	1768.814235	2	99	1phos	R	D	38.85	TQVPVET(pY)VPAGDWK	AT2G36800.1
4	membrane	nh4_5	AT2G36800.1	DOGT1 (DON-GLUCOSYLTRANSFERASE); UDP-glycosyltransferase/ transferase, transferring glycosyl group	TQVPVETYVPAGDWK	885.41438	1768.814235	2	99	1phos	R	D	38.85	TQVPVET(pY)VPAGDWK	AT2G36800.1
4	membrane	nh4_3	AT2G36800.1	DOGT1 (DON-GLUCOSYLTRANSFERASE); UDP-glycosyltransferase/ transferase, transferring glycosyl group	TQVPVETYVPAGDWK	885.41438	1768.814235	2	99	1phos	R	D	38.85	TQVPVET(pY)VPAGDWK	AT2G36800.1
4	membrane	no3_3	AT2G36800.1	DOGT1 (DON-GLUCOSYLTRANSFERASE); UDP-glycosyltransferase/ transferase, transferring glycosyl group	TQVPVETYVPAGDWK	885.41438	1768.814235	2	99	1phos	R	D	38.85	TQVPVET(pY)VPAGDWK	AT2G36800.1
4	membrane	nh4_10	AT2G36800.1	DOGT1 (DON-GLUCOSYLTRANSFERASE); UDP-glycosyltransferase/ transferase, transferring glycosyl group	TQVPVETYVPAGDWK	885.41438	1768.814235	2	99	1phos	R	D	38.85	TQVPVET(pY)VPAGDWK	AT2G36800.1
4	membrane	no3_5	AT2G36800.1	DOGT1 (DON-GLUCOSYLTRANSFERASE); UDP-glycosyltransferase/ transferase, transferring glycosyl group	TQVPVETYVPAGDWK	885.41438	1768.814235	2	99	1phos	R	D	38.85	TQVPVET(pY)VPAGDWK	AT2G36800.1
4	membrane	k	AT2G36840.1	ACT domain-containing protein	ELLGTVKR	498.263069	994.511586	2	18	1phos	R	R	69.57	ELLG(pT)VKR	AT2G36840.1
4	membrane	no3_5	AT2G36840.1	ACT domain-containing protein	ELLGTVKR	498.263138	994.511724	2	18	1phos	R	R	69.57	ELLG(pT)VKR	AT2G36840.1
11	membrane	kcl_10	AT2G36910.1	ATPGP1 (ARABIDOPSIS THALIANA P GLYCOPROTEIN1); calmodulin binding	KAEIMLLDEATSALDAESER	1144.517122	2287.019692	2	19	1Met(ox) 1phosST	R	S	44.33	KAEI(oxM)LLDEATSALDAE(pS)ER	AT2G36910.1
11	membrane	nh4_30	AT2G36910.1	ATPGP1 (ARABIDOPSIS THALIANA P GLYCOPROTEIN1); calmodulin binding	KAEIMLLDEATSALDAESER	1144.51735	2287.020148	2	19	1Met(ox) 1phosST	R	S	44.33	KAEI(oxM)LLDEATSALDAE(pS)ER	AT2G36910.1
9	soluble	nh4_5	AT2G37290.1	RabGAP/TBC domain-containing protein	TAFAIMELYGPAIVATK	978.453454	1954.892356	2	21	1phosY 1phosST	R	D	33.05	(pT)AFAIMEL(pY)GPAIVATK	AT2G37290.1
9	soluble	kcl_10	AT2G37500.1	arginine biosynthesis protein ArgJ family	MHSCSHTHFVSFK	890.830671	1779.64679	2	15	1Met(ox) 2phosST	-	L	38.85	(oxM)H(s)C(s)H(t)HFVSFK	AT2G37500.1
9	soluble	kcl_30	AT2G37500.1	arginine biosynthesis protein ArgJ family	MHSCSHTHFVSFK	890.831155	1779.647758	2	15	1Met(ox) 2phosST	-	L	38.85	(oxM)H(s)C(s)H(t)HFVSFK	AT2G37500.1
9	soluble	k	AT2G37500.1	arginine biosynthesis protein ArgJ family	MHSCSHTHFVSFK	890.830349	1779.646146	2	15	1Met(ox) 2phosST	-	L	38.85	(oxM)H(s)C(s)H(t)HFVSFK	AT2G37500.1
9	soluble	nh4_3	AT2G38440.1	ITB1 (IRREGULAR TRICHOME BRANCH1)	NSDLPSETSSISSTSEGSR	1090.897317	2179.780082	2	21	3phosST	K	C	54.79	NSDLPSETSSISS(pT)(pS)EG(pS)R	AT2G38440.1
9	soluble	kcl_5	AT2G38440.1	ITB1 (IRREGULAR TRICHOME BRANCH1)	NSDLPSETSSISSTSEGSR	1090.897662	2179.780772	2	20	3phosST	K	C	54.79	NSDLPSETSSISS(pT)(pS)EG(pS)R	AT2G38440.1
9	soluble	kcl_10	AT2G38440.1	ITB1 (IRREGULAR TRICHOME BRANCH1)	NSDLPSETSSISSTSEGSR	1090.897607	2179.780662	2	19	3phosST	K	C	54.79	NSDLPSETSSISS(pT)(pS)EG(pS)R	AT2G38440.1
9	soluble	kcl_5	AT2G38440.1	ITB1 (IRREGULAR TRICHOME BRANCH1)	NSDLPSETSSISSTSEGSR	1090.897636	2179.78072	2	17	3phosST	K	C	54.79	NSDLPSETSSISS(pT)(pS)EG(pS)R	AT2G38440.1
9	soluble	k	AT2G38440.1	ITB1 (IRREGULAR TRICHOME BRANCH1)	NSDLPSETSSISSTSEGSR	1090.89733	2179.780108	2	17	3phosST	K	C	54.79	NSDLPSETSSISS(pT)(pS)EG(pS)R	AT2G38440.1
9	soluble	nh4_10	AT2G38440.1	ITB1 (IRREGULAR TRICHOME BRANCH1)	NSDLPSETSSISSTSEGSR	1090.897988	2179.781424	2	16	3phosST	K	C	54.79	NSDLPSETSSISS(pT)(pS)EG(pS)R	AT2G38440.1
9	soluble	full	AT2G38440.1	ITB1 (IRREGULAR TRICHOME BRANCH1)	NSDLPSETSSISSTSEGSR	1090.897588	2179.780624	2	16	3phosST	K	C	54.79	NSDLPSETSSISS(pT)(pS)EG(pS)R	AT2G38440.1
9	soluble	k	AT2G38440.1	ITB1 (IRREGULAR TRICHOME BRANCH1)	NSDLPSETSSISSTSEGSR	1090.897164	2179.779776	2	15	3phosST	K	C	54.79	NSDLPSETSSISS(pT)(pS)EG(pS)R	AT2G38440.1
9	soluble	nh4_5	AT2G38760.1	ANNAT3 (ANNEXIN ARABIDOPSIS 3); calcium ion binding / calcium-dependent phospholipid binding	NYGVTIDK	495.218202	988.421852	2	15	1phosY	K	D	36.89	N(pY)GVTIDK	AT2G38760.1
1	membrane	no3_10	AT2G38770.1	EMB2765 (EMBRYO DEFECTIVE 2765)	DVPARYLLR	591.810249	1181.605946	2	18	1phosY	R	L	77.93	DVPAR(pY)LLR	AT2G38770.1
1	membrane	no3_30	AT2G38940.1	ATPT2 (PHOSPHATE TRANSPORTER 2); carbohydrate transmembrane transporter/ phosphate transmembrane t	STCHGISAASGK	599.746515	1197.478478	2	22	1phosST	R	L	37.98	S(pT)CHGISAASGK	AT2G32830.1, AT2G38940.1, AT3G54700.1, AT4G08895.1, AT5G43340.1
1	membrane	k	AT2G38940.1	ATPT2 (PHOSPHATE TRANSPORTER 2); carbohydrate transmembrane transporter/ phosphate transmembrane t	SLEEMSGENEDNENSNNDSR	1183.433134	2364.851716	2	39	1Met(ox) 1phosST	K	T	93.44	SLEE(oxM)SGENEDNEN(pS)NNDSR	AT2G38940.1
1	membrane	nh4_3	AT2G38940.1	ATPT2 (PHOSPHATE TRANSPORTER 2); carbohydrate transmembrane transporter/ phosphate transmembrane t	SLEEMSGENEDNENSNNDSR	1183.433134	2364.851715	2	99	1Met(ox) 1phosST	K	T	93.44	SLEE(oxM)SGENEDNEN(pS)NNDSR	AT2G38940.1
1	membrane	k	AT2G38940.1	ATPT2 (PHOSPHATE TRANSPORTER 2); carbohydrate transmembrane transporter/ phosphate transmembrane t	VYGMTLMVMVLCSIASGLSFGHEPK	1383.655492	2765.296432	2	46	1Met(ox) 1phosST	K	A	117.97	VYG(oxM)(t)L(m)VMVLC(s)IASGLSFGHEPK	AT2G38940.1
1	membrane	no3_30	AT2G38940.1	ATPT2 (PHOSPHATE TRANSPORTER 2); carbohydrate transmembrane transporter/ phosphate transmembrane t	VYGMTLMVMVLCSIASGLSFGHEPK	1383.655899	2765.297246	2	41	1Met(ox) 1phosST	K	A	117.97	VYG(oxM)(t)L(m)VMVLC(s)IASGLSFGHEPK	AT2G38940.1
1	membrane	nh4_10	AT2G38940.1	ATPT2 (PHOSPHATE TRANSPORTER 2); carbohydrate transmembrane transporter/ phosphate transmembrane t	VYGMTLMVMVLCSIASGLSFGHEPK	1383.655492	2765.296431	2	99	1Met(ox) 1phosST	K	A	117.97	VYG(oxM)(t)L(m)VMVLC(s)IASGLSFGHEPK	AT2G38940.1
1	membrane	nh4_3	AT2G38940.1	ATPT2 (PHOSPHATE TRANSPORTER 2); carbohydrate transmembrane transporter/ phosphate transmembrane t	VYGMTLMVMVLCSIASGLSFGHEPK	1383.655492	2765.296431	2	99	1Met(ox) 1phosST	K	A	117.97	VYG(oxM)(t)L(m)VMVLC(s)IASGLSFGHEPK	AT2G38940.1
1	membrane	no3_5	AT2G38940.1	ATPT2 (PHOSPHATE TRANSPORTER 2); carbohydrate transmembrane transporter/ phosphate transmembrane t	VYGMTLMVMVLCSIASGLSFGHEPK	1383.655492	2765.296431	2	99	1Met(ox) 1phosST	K	A	117.97	VYG(oxM)(t)L(m)VMVLC(s)IASGLSFGHEPK	AT2G38940.1
1	membrane	no3_30	AT2G38940.1	ATPT2 (PHOSPHATE TRANSPORTER 2); carbohydrate transmembrane transporter/ phosphate transmembrane t	VYGMTLMVMVLCSIASGLSFGHEPK	922.770784	2765.290524	3	37	1Met(ox) 1phosST	K	A	117.97	VYG(oxM)(t)L(m)VMVLC(s)IASGLSFGHEPK	AT2G38940.1
1	membrane	k	AT2G38940.1	ATPT2 (PHOSPHATE TRANSPORTER 2); carbohydrate transmembrane transporter/ phosphate transmembrane t	VYGMTLMVMVLCSIASGLSFGHEPK	928.10249	2781.285642	3	37	2Met(ox) 1phosST	K	A	117.97	VYG(oxM)(t)L(m)VMVLC(s)IASGLSFGHEPK	AT2G38940.1
1	membrane	nh4_3	AT2G38940.1	ATPT2 (PHOSPHATE TRANSPORTER 2); carbohydrate transmembrane transporter/ phosphate transmembrane t	VYGMTLMVMVLCSIASGLSFGHEPK	922.771159	2765.291649	3	35	1Met(ox) 1phosST	K	A	117.97	VYG(oxM)(t)L(m)VMVLC(s)IASGLSFGHEPK	AT2G38940.1
1	membrane	nh4_3	AT2G38940.1	ATPT2 (PHOSPHATE TRANSPORTER 2); carbohydrate transmembrane transporter/ phosphate transmembrane t	VYGMTLMVMVLCSIASGLSFGHEPK	928.102784	2781.286524	3	34	2Met(ox) 1phosST	K	A	117.97	VYG(oxM)(t)L(m)VMVLC(s)IASGLSFGHEPK	AT2G38940.1
1	membrane	k	AT2G38940.1	ATPT2 (PHOSPHATE TRANSPORTER 2); carbohydrate transmembrane transporter/ phosphate transmembrane t	VYGMTLMVMVLCSIASGLSFGHEPK	933.433206	2797.27779	3	34	3Met(ox) 1phosST	K	A	117.97	VYG(oxM)(t)L(m)VMVLC(s)IASGLSFGHEPK	AT2G38940.1
1	membrane	no3_30	AT2G38940.1	ATPT2 (PHOSPHATE TRANSPORTER 2); carbohydrate transmembrane transporter/ phosphate transmembrane t	VYGMTLMVMVLCSIASGLSFGHEPK	928.102847	2781.286713	3	33	2Met(ox) 1phosST	K	A	117.97	VYG(oxM)(t)L(m)VMVLC(s)IASGLSFGHEPK	AT2G38940.1
1	membrane	k	AT2G38940.1	ATPT2 (PHOSPHATE TRANSPORTER 2); carbohydrate transmembrane transporter/ phosphate transmembrane t	VYGMTLMVMVLCSIASGLSFGHEPK	922.770944	2765.291004	3	31	1Met(ox) 1phosST	K	A	117.97	VYG(oxM)(t)L(m)VMVLC(s)IASGLSFGHEPK	AT2G38940.1
1	membrane	nh4_3	AT2G38940.1	ATPT2 (PHOSPHATE TRANSPORTER 2); carbohydrate transmembrane transporter/ phosphate transmembrane t	VYGMTLMVMVLCSIASGLSFGHEPK	933.433379	2797.278309	3	15	3Met(ox) 1phosST	K	A	117.97	VYG(oxM)(t)L(m)VMVLC(s)IASGLSFGHEPK	AT2G38940.1
1	membrane	k	AT2G38940.1	ATPT2 (PHOSPHATE TRANSPORTER 2); carbohydrate transmembrane transporter/ phosphate transmembrane t	VYGMTLMVMVLCSIASGLSFGHEPK	922.771159	2765.291648	3	99	1Met(ox) 1phosST	K	A	117.97	VYG(oxM)(t)L(m)VMVLC(s)IASGLSFGHEPK	AT2G38940.1
1	membrane	no3_10	AT2G38940.1	ATPT2 (PHOSPHATE TRANSPORTER 2); carbohydrate transmembrane transporter/ phosphate transmembrane t	VYGMTLMVMVLCSIASGLSFGHEPK	928.102784	2781.286523	3	99	2Met(ox) 1phosST	K	A	117.97	VYG(oxM)(t)L(m)VMVLC(s)IASGLSFGHEPK	AT2G38940.1
1	membrane	nh4_10	AT2G38940.1	ATPT2 (PHOSPHATE TRANSPORTER 2); carbohydrate transmembrane transporter/ phosphate transmembrane t	VYGMTLMVMVLCSIASGLSFGHEPK	933.433206	2797.277789	3	99	3Met(ox) 1phosST	K	A	117.97	VYG(oxM)(t)L(m)VMVLC(s)IASGLSFGHEPK	AT2G38940.1
1	membrane	no3_10	AT2G38940.1	ATPT2 (PHOSPHATE TRANSPORTER 2); carbohydrate transmembrane transporter/ phosphate transmembrane t	VYGMTLMVMVLCSIASGLSFGHEPK	933.433206	2797.277789	3	99	3Met(ox) 1phosST	K	A	117.97	VYG(oxM)(t)L(m)VMVLC(s)IASGLSFGHEPK	AT2G38940.1
1	membrane	k	AT2G38940.1	ATPT2 (PHOSPHATE TRANSPORTER 2); carbohydrate transmembrane transporter/ phosphate transmembrane t	VYGMTLMVMVLCSIASGLSFGHEPK	933.433206	2797.277789	3	99	3Met(ox) 1phosST	K	A	117.97	VYG(oxM)(t)L(m)VMVLC(s)IASGLSFGHEPK	AT2G38940.1
1	membrane	no3_10	AT2G38995.1	similar to unknown protein [Arabidopsis thaliana] (TAIR:AT5G37300.1); similar to unnamed protein p	KTSDPDALPTTAATR	812.886051	1623.75755	2	19	1phosST	R	K	37.91	KT(pS)DPDALPTTAATR	AT2G38995.1
1	membrane	k	AT2G38995.1	similar to unknown protein [Arabidopsis thaliana] (TAIR:AT5G37300.1); similar to unnamed protein p	KTSDPDALPTTAATR	812.885893	1623.757234	2	17	1phosST	R	K	37.91	KT(pS)DPDALPTTAATR	AT2G38995.1
2	membrane	no3_5	AT2G39010.1	PIP2;6/PIP2E (plasma membrane intrinsic protein 2;6); water channel	SQLHELHA	507.727146	1013.43974	2	23	1phos	R	-	46.61	(pS)QLHELHA	AT2G39010.1
8	membrane	k	AT2G39010.1	PIP2;6/PIP2E (plasma membrane intrinsic protein 2;6); water channel	SQLHELHA	507.725745	1013.436938	2	29	1phos	R	-	72.16	(pS)QLHELHA	AT2G39010.1
8	membrane	no3_5	AT2G39010.1	PIP2;6/PIP2E (plasma membrane intrinsic protein 2;6); water channel	SQLHELHA	507.725792	1013.437032	2	26	1phos	R	-	72.16	(pS)QLHELHA	AT2G39010.1
8	membrane	nh4_3	AT2G39010.1	PIP2;6/PIP2E (plasma membrane intrinsic protein 2;6); water channel	SQLHELHA	507.725847	1013.437142	2	25	1phos	R	-	72.16	(pS)QLHELHA	AT2G39010.1
8	membrane	nh4_30	AT2G39010.1	PIP2;6/PIP2E (plasma membrane intrinsic protein 2;6); water channel	SQLHELHA	507.725847	1013.437169	2	99	1phos	R	-	72.16	(pS)QLHELHA	AT2G39010.1
8	membrane	nh4_10	AT2G39010.1	PIP2;6/PIP2E (plasma membrane intrinsic protein 2;6); water channel	SQLHELHA	507.725847	1013.437169	2	99	1phos	R	-	72.16	(pS)QLHELHA	AT2G39010.1
8	membrane	k	AT2G39010.1	PIP2;6/PIP2E (plasma membrane intrinsic protein 2;6); water channel	SQLHELHA	507.725847	1013.437169	2	99	1phos	R	-	72.16	(pS)QLHELHA	AT2G39010.1
8	membrane	nh4_5	AT2G39010.1	PIP2;6/PIP2E (plasma membrane intrinsic protein 2;6); water channel	SQLHELHA	507.725847	1013.437169	2	99	1phos	R	-	72.16	(pS)QLHELHA	AT2G39010.1
8	membrane	no3_10	AT2G39010.1	PIP2;6/PIP2E (plasma membrane intrinsic protein 2;6); water channel	SQLHELHA	507.725847	1013.437169	2	99	1phos	R	-	72.16	(pS)QLHELHA	AT2G39010.1
11	membrane	nh4_3	AT2G39010.1	PIP2;6/PIP2E (plasma membrane intrinsic protein 2;6); water channel	SQLHELHA	507.723827	1013.433102	2	26	1phosST	R	-	72.16	(pS)QLHELHA	AT2G39010.1
11	membrane	nh4_5	AT2G39010.1	PIP2;6/PIP2E (plasma membrane intrinsic protein 2;6); water channel	SQLHELHA	507.723804	1013.433056	2	23	1phosST	R	-	72.16	(pS)QLHELHA	AT2G39010.1
12	membrane	nh4_10	AT2G39010.1	PIP2;6/PIP2E (plasma membrane intrinsic protein 2;6); water channel	SQLHELHA	507.726278	1013.438004	2	36	1phosST	R	-	72.16	(pS)QLHELHA	AT2G39010.1
12	membrane	full	AT2G39010.1	PIP2;6/PIP2E (plasma membrane intrinsic protein 2;6); water channel	SQLHELHA	507.726478	1013.438404	2	30	1phosST	R	-	72.16	(pS)QLHELHA	AT2G39010.1
12	membrane	nh4_5	AT2G39010.1	PIP2;6/PIP2E (plasma membrane intrinsic protein 2;6); water channel	SQLHELHA	507.727055	1013.439558	2	28	1phosST	R	-	72.16	(pS)QLHELHA	AT2G39010.1
12	membrane	k	AT2G39010.1	PIP2;6/PIP2E (plasma membrane intrinsic protein 2;6); water channel	SQLHELHA	507.727252	1013.439952	2	27	1phosST	R	-	72.16	(pS)QLHELHA	AT2G39010.1
12	membrane	nh4_30	AT2G39010.1	PIP2;6/PIP2E (plasma membrane intrinsic protein 2;6); water channel	SQLHELHA	507.724943	1013.435334	2	25	1phosST	R	-	72.16	(pS)QLHELHA	AT2G39010.1
12	membrane	kcl_3	AT2G39010.1	PIP2;6/PIP2E (plasma membrane intrinsic protein 2;6); water channel	SQLHELHA	507.726344	1013.438136	2	23	1phosST	R	-	72.16	(pS)QLHELHA	AT2G39010.1
12	membrane	kcl_5	AT2G39010.1	PIP2;6/PIP2E (plasma membrane intrinsic protein 2;6); water channel	SQLHELHA	507.727055	1013.439557	2	99	1phosST	R	-	72.16	(pS)QLHELHA	AT2G39010.1
12	membrane	kcl_10	AT2G39010.1	PIP2;6/PIP2E (plasma membrane intrinsic protein 2;6); water channel	SQLHELHA	507.727055	1013.439557	2	99	1phosST	R	-	72.16	(pS)QLHELHA	AT2G39010.1
12	membrane	kcl_30	AT2G39010.1	PIP2;6/PIP2E (plasma membrane intrinsic protein 2;6); water channel	SQLHELHA	507.727055	1013.439557	2	99	1phosST	R	-	72.16	(pS)QLHELHA	AT2G39010.1
14	membrane	no3	AT2G39010.1	aquaporin PIP2e	AYGSVRSQLHELHA	549.9172	1646.751669	3	43	1pS	K	-		AYG(pS)VRSQLHELHA	AT2G39010.1
14	membrane	no3	AT2G39010.1	aquaporin PIP2e	SQLHELHA	507.7143	1013.428606	2	29	1pS	R	-		(pS)QLHELHA	AT2G39010.1
11	membrane	nh4_3	AT2G39260.1	RNA binding	SPETTLRMTNMLDILMR	1091.477289	2180.940026	2	21	2phosST	R	L	48.83	(pS)PETTLRM(pT)NMLDILMR	AT2G39260.1
6	membrane	no3_5	AT2G39370.1	similar to unknown protein [Arabidopsis thaliana] (TAIR:AT2G37380.1); similar to hypothetical prot	LMKQSSLGTK	594.788287	1187.562022	2	15	1Met(ox) 1phos	R	I	40.47	L(oxM)KQ(s)(s)LGTK	AT2G39370.1
10	soluble	kcl_10	AT2G40820.1	3'-5'-exoribonuclease/ RNA binding	GLTFLLTFESEQER	875.415294	1748.816036	2	17	1phosST	K	N	46.94	GLTFLLTFE(pS)EQER	AT2G40820.1
9	soluble	kcl_10	AT2G40840.1	DPE2 (DISPROPORTIONATING ENZYME 2); 4-alpha-glucanotransferase/ heteroglycan binding	FNIEDTSSFQDLDDHSK	1079.410412	2156.806272	2	19	2phosST	R	N	41.11	FNIED(t)(s)(s)FQDLDDH(pS)K	AT2G40840.1
9	soluble	kcl_30	AT2G40840.1	DPE2 (DISPROPORTIONATING ENZYME 2); 4-alpha-glucanotransferase/ heteroglycan binding	FNIEDTSSFQDLDDHSK	1079.41072	2156.806888	2	17	2phosST	R	N	41.11	FNIED(t)(s)(s)FQDLDDH(pS)K	AT2G40840.1
9	soluble	nh4_30	AT2G40840.1	DPE2 (DISPROPORTIONATING ENZYME 2); 4-alpha-glucanotransferase/ heteroglycan binding	FNIEDTSSFQDLDDHSK	1079.410905	2156.807258	2	17	2phosST	R	N	41.11	FNIED(t)(s)(s)FQDLDDH(pS)K	AT2G40840.1
9	soluble	nh4_3	AT2G40840.1	DPE2 (DISPROPORTIONATING ENZYME 2); 4-alpha-glucanotransferase/ heteroglycan binding	FNIEDTSSFQDLDDHSK	1079.410171	2156.80579	2	16	2phosST	R	N	41.11	FNIED(t)(s)(s)FQDLDDH(pS)K	AT2G40840.1
9	soluble	full	AT2G41360.1	F-box family protein	YISTSINTTKNNNNNNK	1050.439336	2098.86412	2	37	1phosY 1phosST	R	K	73.92	(pY)ISTSINT(pT)KNNNNNNK	AT2G41360.1
9	soluble	nh4_3	AT2G41360.1	F-box family protein	YISTSINTTKNNNNNNK	1050.439473	2098.864394	2	21	1phosY 1phosST	R	K	73.92	(pY)ISTSINT(pT)KNNNNNNK	AT2G41360.1
9	soluble	nh4_3	AT2G41360.1	F-box family protein	YISTSINTTKNNNNNNK	1050.43962	2098.864688	2	21	1phosY 1phosST	R	K	73.92	(pY)ISTSINT(pT)KNNNNNNK	AT2G41360.1
9	soluble	nh4_30	AT2G41360.1	F-box family protein	YISTSINTTKNNNNNNK	1050.440447	2098.866342	2	21	1phosY 1phosST	R	K	73.92	(pY)ISTSINT(pT)KNNNNNNK	AT2G41360.1
9	soluble	k	AT2G41360.1	F-box family protein	YISTSINTTKNNNNNNK	1050.439662	2098.864772	2	19	1phosY 1phosST	R	K	73.92	(pY)ISTSINT(pT)KNNNNNNK	AT2G41360.1
9	soluble	nh4_10	AT2G41360.1	F-box family protein	YISTSINTTKNNNNNNK	1050.439317	2098.864082	2	18	1phosY 1phosST	R	K	73.92	(pY)ISTSINT(pT)KNNNNNNK	AT2G41360.1
9	soluble	nh4_5	AT2G41360.1	F-box family protein	YISTSINTTKNNNNNNK	1050.439158	2098.863764	2	17	1phosY 1phosST	R	K	73.92	(pY)ISTSINT(pT)KNNNNNNK	AT2G41360.1
9	soluble	kcl_5	AT2G41360.1	F-box family protein	YISTSINTTKNNNNNNK	1050.439748	2098.864944	2	15	1phosY 1phosST	R	K	73.92	(pY)ISTSINT(pT)KNNNNNNK	AT2G41360.1
9	soluble	k	AT2G41360.1	F-box family protein	YISTSINTTKNNNNNNK	1090.434686	2178.85482	2	15	3phosST	R	K	73.92	(pY)ISTSINT(pT)KNNNNNNK	AT2G41360.1
2	membrane	nh4cl	AT2G41370.1	BOP2 (BLADE ON PETIOLE2); protein binding	SGLPPEILAK	552.785937	1103.557322	2	16	1phos	K	H	31.72	(pS)GLPPEILAK	AT2G41370.1
2	membrane	no3_10	AT2G41370.1	BOP2 (BLADE ON PETIOLE2); protein binding	SGLPPEILAK	552.783725	1103.552898	2	16	1phos	K	H	31.72	(pS)GLPPEILAK	AT2G41370.1
4	membrane	no3_30	AT2G41370.1	BOP2 (BLADE ON PETIOLE2); protein binding	SGLPPEILAK	552.78559	1103.556628	2	22	1phos	K	H	48.2	(pS)GLPPEILAK	AT2G41370.1
4	membrane	nh4_10	AT2G41370.1	BOP2 (BLADE ON PETIOLE2); protein binding	SGLPPEILAK	552.785181	1103.55581	2	19	1phos	K	H	48.2	(pS)GLPPEILAK	AT2G41370.1
4	membrane	no3_5	AT2G41370.1	BOP2 (BLADE ON PETIOLE2); protein binding	SGLPPEILAK	552.785901	1103.55725	2	19	1phos	K	H	48.2	(pS)GLPPEILAK	AT2G41370.1
4	membrane	nh4_5	AT2G41370.1	BOP2 (BLADE ON PETIOLE2); protein binding	SGLPPEILAK	552.785033	1103.555514	2	15	1phos	K	H	48.2	(pS)GLPPEILAK	AT2G41370.1
12	membrane	kcl_10	AT2G41370.1	BOP2 (BLADE ON PETIOLE2); protein binding	SGLPPEILAK	552.783748	1103.552944	2	18	1phosST	K	H	49.68	(pS)GLPPEILAK	AT2G41370.1
12	membrane	nh4_10	AT2G41370.1	BOP2 (BLADE ON PETIOLE2); protein binding	SGLPPEILAK	552.784007	1103.553462	2	17	1phosST	K	H	49.68	(pS)GLPPEILAK	AT2G41370.1
9	soluble	full	AT2G41990.1	similar to unknown protein [Arabidopsis thaliana] (TAIR:AT4G35170.1); similar to hypothetical prot	HAKTDSEATSIDAAALSPPR	1099.485024	2196.955496	2	21	2phosST	M	S	44.33	HAK(pT)D(pS)EATSIDAAALSPPR	AT2G41990.1
9	soluble	nh4_10	AT2G41990.1	similar to unknown protein [Arabidopsis thaliana] (TAIR:AT4G35170.1); similar to hypothetical prot	HAKTDSEATSIDAAALSPPR	1099.485303	2196.956054	2	19	2phosST	M	S	44.33	HAK(pT)D(pS)EATSIDAAALSPPR	AT2G41990.1
9	soluble	nh4_5	AT2G41990.1	similar to unknown protein [Arabidopsis thaliana] (TAIR:AT4G35170.1); similar to hypothetical prot	HAKTDSEATSIDAAALSPPR	1099.484873	2196.955194	2	18	2phosST	M	S	44.33	HAK(pT)D(pS)EATSIDAAALSPPR	AT2G41990.1
9	soluble	k	AT2G41990.1	similar to unknown protein [Arabidopsis thaliana] (TAIR:AT4G35170.1); similar to hypothetical prot	HAKTDSEATSIDAAALSPPR	1099.485211	2196.95587	2	17	2phosST	M	S	44.33	HAK(pT)D(pS)EATSIDAAALSPPR	AT2G41990.1
9	soluble	k	AT2G41990.1	similar to unknown protein [Arabidopsis thaliana] (TAIR:AT4G35170.1); similar to hypothetical prot	HAKTDSEATSIDAAALSPPR	1099.484838	2196.955124	2	17	2phosST	M	S	44.33	HAK(pT)D(pS)EATSIDAAALSPPR	AT2G41990.1
9	soluble	nh4_3	AT2G41990.1	similar to unknown protein [Arabidopsis thaliana] (TAIR:AT4G35170.1); similar to hypothetical prot	HAKTDSEATSIDAAALSPPR	1099.484824	2196.955096	2	15	2phosST	M	S	44.33	HAK(pT)D(pS)EATSIDAAALSPPR	AT2G41990.1
9	soluble	nh4_30	AT2G41990.1	similar to unknown protein [Arabidopsis thaliana] (TAIR:AT4G35170.1); similar to hypothetical prot	HAKTDSEATSIDAAALSPPR	1099.485006	2196.95546	2	15	2phosST	M	S	44.33	HAK(pT)D(pS)EATSIDAAALSPPR	AT2G41990.1
12	membrane	nh4_30	AT2G42150.1	DNA-binding bromodomain-containing protein	KGTSEPDK	471.200145	940.385738	2	21	1phosST	R	E	69.57	KG(t)(s)EPDK	AT2G42150.1
12	membrane	kcl_3	AT2G42150.1	DNA-binding bromodomain-containing protein	KGTSEPDK	471.200564	940.386576	2	20	1phosST	R	E	69.57	KG(t)(s)EPDK	AT2G42150.1
12	membrane	kcl_5	AT2G42150.1	DNA-binding bromodomain-containing protein	KGTSEPDK	471.200235	940.385918	2	16	1phosST	R	E	69.57	KG(t)(s)EPDK	AT2G42150.1
3	soluble	nh4_3	AT2G42600.1	ATPPC2 (PHOSPHOENOLPYRUVATE CARBOXYLASE 2); phosphoenolpyruvate carboxylase	ECGITDPLR	570.746124	1139.477696	2	18	1phosST		R	31.72	ECGI(pT)DPLR	AT2G42600.1, AT2G42600.2
3	soluble	no3_30	AT2G42600.1	ATPPC2 (PHOSPHOENOLPYRUVATE CARBOXYLASE 2); phosphoenolpyruvate carboxylase	ECGITDPLR	570.742886	1139.47122	2	17	1phosST		R	31.72	ECGI(pT)DPLR	AT2G42600.1, AT2G42600.2
3	soluble	no3_10	AT2G42600.1	ATPPC2 (PHOSPHOENOLPYRUVATE CARBOXYLASE 2); phosphoenolpyruvate carboxylase	ECGITDPLR	570.745183	1139.475814	2	17	1phosST		R	31.72	ECGI(pT)DPLR	AT2G42600.1, AT2G42600.2
3	soluble	nh4_3	AT2G42600.1	ATPPC2 (PHOSPHOENOLPYRUVATE CARBOXYLASE 2); phosphoenolpyruvate carboxylase	ECGITDPLR	570.746365	1139.478178	2	17	1phosST		R	31.72	ECGI(pT)DPLR	AT2G42600.1, AT2G42600.2
3	soluble	no3_30	AT2G42600.1	ATPPC2 (PHOSPHOENOLPYRUVATE CARBOXYLASE 2); phosphoenolpyruvate carboxylase	ECGITDPLR	570.746034	1139.477516	2	17	1phosST		R	31.72	ECGI(pT)DPLR	AT2G42600.1, AT2G42600.2
12	membrane	kcl_30	AT2G42690.1	lipase, putative	EFRDEVMSHK	679.284619	1356.554686	2	19	1phosST	K	N	49.68	EFRDEVM(pS)HK	AT2G42690.1
9	soluble	nh4_5	AT2G42810.1	PAPP5/PP5 (PROTEIN PHOSPHATASE 5); phosphoprotein phosphatase/ protein binding / protein serine/th	SHEVKDEGYEVEHDGK	969.400543	1936.786534	2	19	1phosY	R	L	35.34	SHEVKDEG(pY)EVEHDGK	AT2G42810.1, AT2G42810.2
9	soluble	nh4_10	AT2G42810.1	PAPP5/PP5 (PROTEIN PHOSPHATASE 5); phosphoprotein phosphatase/ protein binding / protein serine/th	SHEVKDEGYEVEHDGK	969.396309	1936.778066	2	18	1phosY	R	L	35.34	SHEVKDEG(pY)EVEHDGK	AT2G42810.1, AT2G42810.2
9	soluble	full	AT2G42810.1	PAPP5/PP5 (PROTEIN PHOSPHATASE 5); phosphoprotein phosphatase/ protein binding / protein serine/th	SHEVKDEGYEVEHDGK	969.396918	1936.779284	2	15	1phosY	R	L	35.34	SHEVKDEG(pY)EVEHDGK	AT2G42810.1, AT2G42810.2
9	soluble	nh4_5	AT2G42810.1	PAPP5/PP5 (PROTEIN PHOSPHATASE 5); phosphoprotein phosphatase/ protein binding / protein serine/th	SHEVKDEGYEVEHDGK	969.396117	1936.777682	2	15	1phosY	R	L	35.34	SHEVKDEG(pY)EVEHDGK	AT2G42810.1, AT2G42810.2
9	soluble	nh4_30	AT2G42810.1	PAPP5/PP5 (PROTEIN PHOSPHATASE 5); phosphoprotein phosphatase/ protein binding / protein serine/th	SHEVKDEGYEVEHDGK	969.395908	1936.777264	2	15	1phosY	R	L	35.34	SHEVKDEG(pY)EVEHDGK	AT2G42810.1, AT2G42810.2
3	soluble	no3_10	AT2G42890.1	AML2; RNA binding	LELSRPGGARR	646.328908	1290.643264	2	17	1phosST		K	36.85	LEL(pS)RPGGARR	AT2G42890.1, AT2G42890.2, AT2G42890.3
9	soluble	nh4_3	AT2G43040.1	NPG1 (NO POLLEN GERMINATION 1); calmodulin binding	VPTSDFER	515.716017	1029.417482	2	19	1phosST	K	S	36.89	VP(pT)SDFER	AT2G43040.1
1	membrane	nh4_3	AT2G43200.1	dehydration-responsive family protein	VKAITNQMR	578.778109	1155.541666	2	21	1Met(ox) 1phosST	K	W	31.72	VKAI(pT)NQ(oxM)R	AT2G43200.1
1	membrane	no3_30	AT2G43200.1	dehydration-responsive family protein	VKAITNQMR	578.777709	1155.540866	2	15	1Met(ox) 1phosST	K	W	31.72	VKAI(pT)NQ(oxM)R	AT2G43200.1
12	membrane	nh4_5	AT2G43260.1	F-box family protein / S locus-related	LFSTPGSWISKILK	828.946935	1655.879318	2	15	1phosST	R	W	50.46	LF(s)(t)PGSWISKILK	AT2G43260.1
5	membrane	no3_30	AT2G43470.1	similar to unknown protein [Arabidopsis thaliana] (TAIR:AT3G03320.1); similar to ProFAR isomerase	LSHGARALAK	552.291168	1102.567784	2	17	1phos	R	H	31.72	L(pS)HGARALAK	AT2G43465.1
12	membrane	full	AT2G43490.1	RAB GTPase activator	GSSSESVDLVSGR	680.288201	1358.56185	2	20	1phosST	R	E	59.35	G(pS)SSESVDLVSGR	AT2G43490.1, AT2G43490.2, AT2G43490.3, AT2G43490.4, AT2G43490.5
12	membrane	kcl_30	AT2G43490.1	RAB GTPase activator	GSSSESVDLVSGR	680.28883	1358.563108	2	20	1phosST	R	E	59.35	G(pS)SSESVDLVSGR	AT2G43490.1, AT2G43490.2, AT2G43490.3, AT2G43490.4, AT2G43490.5
12	membrane	kcl_3	AT2G43490.1	RAB GTPase activator	GSSSESVDLVSGR	680.288183	1358.561814	2	16	1phosST	R	E	59.35	G(pS)SSESVDLVSGR	AT2G43490.1, AT2G43490.2, AT2G43490.3, AT2G43490.4, AT2G43490.5
12	membrane	nh4_5	AT2G43490.1	RAB GTPase activator	GSSSESVDLVSGR	680.288629	1358.562706	2	16	1phosST	R	E	59.35	G(pS)SSESVDLVSGR	AT2G43490.1, AT2G43490.2, AT2G43490.3, AT2G43490.4, AT2G43490.5
12	membrane	nh4_10	AT2G43490.1	RAB GTPase activator	GSSSESVDLVSGR	680.28892	1358.563288	2	16	1phosST	R	E	59.35	G(pS)SSESVDLVSGR	AT2G43490.1, AT2G43490.2, AT2G43490.3, AT2G43490.4, AT2G43490.5
12	membrane	kcl_10	AT2G43490.1	RAB GTPase activator	GSSSESVDLVSGR	680.288543	1358.562534	2	16	1phosST	R	E	59.35	G(pS)SSESVDLVSGR	AT2G43490.1, AT2G43490.2, AT2G43490.3, AT2G43490.4, AT2G43490.5
12	membrane	k	AT2G43490.1	RAB GTPase activator	GSSSESVDLVSGR	680.289121	1358.56369	2	16	1phosST	R	E	59.35	G(pS)SSESVDLVSGR	AT2G43490.1, AT2G43490.2, AT2G43490.3, AT2G43490.4, AT2G43490.5
12	membrane	kcl_3	AT2G43490.1	RAB GTPase activator	GSSSESVDLVSGR	453.86169	1358.563242	3	20	1phosST	R	E	59.35	G(pS)SSESVDLVSGR	AT2G43490.1, AT2G43490.2, AT2G43490.3, AT2G43490.4, AT2G43490.5
12	membrane	nh4_5	AT2G43490.1	RAB GTPase activator	GSSSESVDLVSGR	453.861681	1358.563215	3	18	1phosST	R	E	59.35	G(pS)SSESVDLVSGR	AT2G43490.1, AT2G43490.2, AT2G43490.3, AT2G43490.4, AT2G43490.5
12	membrane	k	AT2G44530.1	ribose-phosphate pyrophosphokinase, putative / phosphoribosyl diphosphate synthetase, putative	ASIVQPSPTFPALNLR	895.964881	1789.91521	2	23	1phosST	M	R	36.16	ASIVQP(s)P(t)FPALNLR	AT2G44530.1, AT2G44530.2
12	membrane	nh4_5	AT2G44530.1	ribose-phosphate pyrophosphokinase, putative / phosphoribosyl diphosphate synthetase, putative	ASIVQPSPTFPALNLR	895.965283	1789.916014	2	20	1phosST	M	R	36.16	ASIVQP(s)P(t)FPALNLR	AT2G44530.1, AT2G44530.2
4	membrane	k	AT2G44530.1	ribose-phosphate pyrophosphokinase, putative / phosphoribosyl diphosphate synthetase, putative	ASIVQPSPTFPALNLR	895.961073	1789.907594	2	23	1phos	M	R	46.94	ASIVQP(s)P(t)FPALNLR	AT2G44530.1, AT2G44530.2
4	membrane	nh4_3	AT2G44530.1	ribose-phosphate pyrophosphokinase, putative / phosphoribosyl diphosphate synthetase, putative	ASIVQPSPTFPALNLR	895.960247	1789.905942	2	23	1phos	M	R	46.94	ASIVQP(s)P(t)FPALNLR	AT2G44530.1, AT2G44530.2
4	membrane	no3_5	AT2G44530.1	ribose-phosphate pyrophosphokinase, putative / phosphoribosyl diphosphate synthetase, putative	ASIVQPSPTFPALNLR	895.959918	1789.905284	2	21	1phos	M	R	46.94	ASIVQP(s)P(t)FPALNLR	AT2G44530.1, AT2G44530.2
4	membrane	no3_5	AT2G44530.1	ribose-phosphate pyrophosphokinase, putative / phosphoribosyl diphosphate synthetase, putative	ASIVQPSPTFPALNLR	597.645202	1789.913778	3	20	1phos	M	R	46.94	ASIVQP(s)P(t)FPALNLR	AT2G44530.1, AT2G44530.2
10	membrane	nh4_5	AT2G44530.1	ribose-phosphate pyrophosphokinase, putative / phosphoribosyl diphosphate synthetase, putative	ASIVQPSPTFPALNLR	895.955826	1789.8971	2	20	1phos	M	R	50.86	ASIVQP(pS)PTFPALNLR	AT2G44530.1, AT2G44530.2
10	membrane	no3_5	AT2G44530.1	ribose-phosphate pyrophosphokinase, putative / phosphoribosyl diphosphate synthetase, putative	ASIVQPSPTFPALNLR	895.958891	1789.90323	2	23	1phos	M	R	50.86	ASIVQP(pS)PTFPALNLR	AT2G44530.1, AT2G44530.2
10	membrane	no3_10	AT2G44530.1	ribose-phosphate pyrophosphokinase, putative / phosphoribosyl diphosphate synthetase, putative	ASIVQPSPTFPALNLR	895.958824	1789.903096	2	19	1phos	M	R	50.86	ASIVQP(pS)PTFPALNLR	AT2G44530.1, AT2G44530.2
10	membrane	kcl_5	AT2G44530.1	ribose-phosphate pyrophosphokinase, putative / phosphoribosyl diphosphate synthetase, putative	ASIVQPSPTFPALNLR	895.959405	1789.904258	2	21	1phos	M	R	50.86	ASIVQP(pS)PTFPALNLR	AT2G44530.1, AT2G44530.2
5	membrane	no3_30	AT2G44530.1	ribose-phosphate pyrophosphokinase, putative / phosphoribosyl diphosphate synthetase, putative	ASIVQPSPTFPALNLR	895.954944	1789.895336	2	19	1phos	M	R	53.05	ASIVQP(pS)PTFPALNLR	AT2G44530.1, AT2G44530.2
11	membrane	nh4_5	AT2G44530.1	ribose-phosphate pyrophosphokinase, putative / phosphoribosyl diphosphate synthetase, putative	ASIVQPSPTFPALNLR	895.9573	1789.900048	2	26	1phosST	M	R	64.21	ASIVQP(pS)PTFPALNLR	AT2G44530.1, AT2G44530.2
10	soluble	full	AT2G45030.1	mitochondrial elongation factor, putative	IVLTDGASHAVDSSELAFK	1060.469531	2118.92451	2	16	2phosST	R	M	37.14	IVL(pT)DGA(s)HAVD(s)SELAFK	AT1G45332.1, AT2G45030.1
8	soluble	k	AT2G45030.1	mitochondrial elongation factor, putative	IVLTDGASHAVDSSELAFK	1060.465925	2118.917298	2	20	2phosST	R	M	45.17	IVL(pT)DGASHAVD(pS)SELAFK	AT1G45332.1, AT2G45030.1
3	soluble	k	AT2G45290.1	transketolase, putative	ALPTYTPDSPGDATR	821.361764	1640.708976	2	21	1phosST		K	45.87	ALPTYTPD(pS)PGDATR	AT2G45290.1
10	soluble	kcl_10	AT2G45330.1	EMB1067 (EMBRYO DEFECTIVE 1067); tRNA 2'-phosphotransferase	ANQGHSITTVESEK	790.854824	1579.695096	2	16	1phosST	R	L	31.19	ANQGHSI(pT)TVESEK	AT2G45330.1, AT2G45330.2, AT5G23600.1
9	soluble	nh4_10	AT2G45460.1	forkhead-associated domain-containing protein / FHA domain-containing protein	ISSQNGASPSPSLNSK	867.357929	1732.701306	2	27	2phosST	R	D	43.85	IS(pS)QNGASPSP(pS)LNSK	AT2G45460.1
9	soluble	nh4_3	AT2G45460.1	forkhead-associated domain-containing protein / FHA domain-containing protein	ISSQNGASPSPSLNSK	867.3613	1732.708048	2	26	2phosST	R	D	43.85	IS(pS)QNGASPSP(pS)LNSK	AT2G45460.1
9	soluble	full	AT2G45460.1	forkhead-associated domain-containing protein / FHA domain-containing protein	ISSQNGASPSPSLNSK	867.360928	1732.707304	2	26	2phosST	R	D	43.85	IS(pS)QNGASPSP(pS)LNSK	AT2G45460.1
9	soluble	nh4_30	AT2G45460.1	forkhead-associated domain-containing protein / FHA domain-containing protein	ISSQNGASPSPSLNSK	867.36148	1732.708408	2	23	2phosST	R	D	43.85	IS(pS)QNGASPSP(pS)LNSK	AT2G45460.1
9	soluble	kcl_30	AT2G45460.1	forkhead-associated domain-containing protein / FHA domain-containing protein	ISSQNGASPSPSLNSK	867.360828	1732.707104	2	22	2phosST	R	D	43.85	IS(pS)QNGASPSP(pS)LNSK	AT2G45460.1
9	soluble	kcl_30	AT2G45460.1	forkhead-associated domain-containing protein / FHA domain-containing protein	ISSQNGASPSPSLNSK	867.357922	1732.701292	2	22	2phosST	R	D	43.85	IS(pS)QNGASPSP(pS)LNSK	AT2G45460.1
9	soluble	k	AT2G45460.1	forkhead-associated domain-containing protein / FHA domain-containing protein	ISSQNGASPSPSLNSK	867.360766	1732.70698	2	21	2phosST	R	D	43.85	IS(pS)QNGASPSP(pS)LNSK	AT2G45460.1
9	soluble	nh4_5	AT2G45460.1	forkhead-associated domain-containing protein / FHA domain-containing protein	ISSQNGASPSPSLNSK	867.36105	1732.707548	2	21	2phosST	R	D	43.85	IS(pS)QNGASPSP(pS)LNSK	AT2G45460.1
9	soluble	nh4_30	AT2G45460.1	forkhead-associated domain-containing protein / FHA domain-containing protein	ISSQNGASPSPSLNSK	867.361109	1732.707666	2	21	2phosST	R	D	43.85	IS(pS)QNGASPSP(pS)LNSK	AT2G45460.1
9	soluble	nh4_5	AT2G45460.1	forkhead-associated domain-containing protein / FHA domain-containing protein	ISSQNGASPSPSLNSK	867.35384	1732.693128	2	20	2phosST	R	D	43.85	IS(pS)QNGASPSP(pS)LNSK	AT2G45460.1
7	membrane	no3_3	AT2G45750.1	dehydration-responsive family protein	LNTLGVIYER	629.321717	1256.628882	2	15	1phosY	K	G	41.85	LNTLGVI(pY)ER	AT2G45750.1
14	membrane	no3	AT2G45820.1	DNA-binding protein, putative	ALAVVEKPIEEHTPK	580.9606	1739.881671	3	28	1pT	K	K		ALAVVEKPIEEH(pT)PK	AT2G45820.1
14	membrane	no3	AT2G45820.1	DNA-binding protein, putative	ALAVVEKPIEEHTPKK	934.9903	1867.98053	2	41	1pT	K	A		ALAVVEKPIEEH(pT)PKK	AT2G45820.1
12	membrane	nh4_5	AT2G46220.1	similar to unknown protein [Arabidopsis thaliana] (TAIR:AT1G79510.2); similar to unknown protein [	KATVSAIDAR	556.273802	1110.533052	2	16	1phosST	R	D	39.19	KATV(pS)AIDAR	AT2G46220.1
12	soluble	nh4_10	AT2G46340.1	SPA1 (SUPPRESSOR OF PHYA-105 1); signal transducer	SNMLVAANSTGNMKLLK	936.450496	1870.88644	2	18	1phosST	K	L	40.26	SNMLVAAN(s)(t)GNMKLLK	AT2G46340.1
12	soluble	nh4_30	AT2G46340.1	SPA1 (SUPPRESSOR OF PHYA-105 1); signal transducer	SNMLVAANSTGNMKLLK	936.456576	1870.8986	2	16	1phosST	K	L	40.26	SNMLVAAN(s)(t)GNMKLLK	AT2G46340.1
12	soluble	kcl_5	AT2G46340.1	SPA1 (SUPPRESSOR OF PHYA-105 1); signal transducer	SNMLVAANSTGNMKLLK	936.454708	1870.894864	2	16	1phosST	K	L	40.26	SNMLVAAN(s)(t)GNMKLLK	AT2G46340.1
12	soluble	full	AT2G46340.1	SPA1 (SUPPRESSOR OF PHYA-105 1); signal transducer	SNMLVAANSTGNMKLLK	936.455531	1870.89651	2	15	1phosST	K	L	40.26	SNMLVAAN(s)(t)GNMKLLK	AT2G46340.1
10	soluble	full	AT2G46340.1	SPA1 (SUPPRESSOR OF PHYA-105 1); signal transducer	SNMLVAANSTGNMKLLK	936.458482	1870.902412	2	21	1phosST	K	L	41.11	SNMLVAAN(pS)TGNMKLLK	AT2G46340.1
11	membrane	nh4_5	AT2G46820.1	PSAP/PSI-P/PTAC8/TMP14 (THYLAKOID MEMBRANE PHOSPHOPROTEIN OF 14 KDA); DNA binding	ATTEVGEAPATTTEAETTELPEIVK	1334.631725	2667.248898	2	133	1phosST	R	T	93.74	A(t)(t)EVGEAPATTTEAETTELPEIVK	AT2G46820.1, AT2G46820.2
14	membrane	no3	AT2G47000.1	multidrug resistant (MDR) ABC transporter	MSSIESFK	504.6998	1007.39957	2	30	1pS	K	Q		MSSIE(pS)FK	AT2G47000.1
14	membrane	no3	AT2G47000.1	multidrug resistant (MDR) ABC transporter	MSSIESFKQSSLR	790.3538	1578.70758	2	54	1pS	K	K		MSSIE(pS)FKQSSLR	AT2G47000.1
14	membrane	no3	AT2G47000.1	multidrug resistant (MDR) ABC transporter	MSSIESFKQSSLR	830.3368	1658.673666	2	55	2pS	K	K		MSSIE(pS)FKQS(pS)LR	AT2G47000.1
11	soluble	kcl_10	AT2G47500.1	microtubule motor	VLNKVQPGAVSK	660.363398	1318.712244	2	18	1phosST	K	V	34.76	VLNKVQPGAV(pS)K	AT2G47500.1
14	membrane	no3	AT2G47800.1	glutathione-conjugate transporter (MRP4)	GITGLVTAETNSPTKPSDAVSVEK	827.7344	2480.203119	3	50	1pT	R	S		GITGLVTAE(pT)NSPTKPSDAVSVEK	AT2G47800.1
6	membrane	nh4_5	AT2G47830.1	cation efflux family protein / metal tolerance protein, putative (MTPc1)	QTILQVEGVK	597.808634	1193.602716	2	16	1phos	R	G	35.44	Q(pT)ILQVEGVK	AT2G47830.1, AT2G47830.2
9	soluble	nh4_30	AT2G48120.1	PAC (PALE CRESS)	IEEDATTGSK	565.739069	1129.463586	2	23	1phosST	R	G	32.87	IEEDA(t)(t)G(s)K	AT2G48120.1, AT2G48120.2
12	membrane	nh4_30	AT3G01290.1	band 7 family protein	LQQLDVQCETK	692.80924	1383.603928	2	31	1phosST	R	T	44.23	LQQLDVQCE(pT)K	AT3G01290.1
12	membrane	nh4_10	AT3G01290.1	band 7 family protein	LQQLDVQCETK	692.809471	1383.60439	2	29	1phosST	R	T	44.23	LQQLDVQCE(pT)K	AT3G01290.1
12	membrane	kcl_10	AT3G01290.1	band 7 family protein	LQQLDVQCETK	692.808997	1383.603442	2	25	1phosST	R	T	44.23	LQQLDVQCE(pT)K	AT3G01290.1
12	membrane	kcl_3	AT3G01290.1	band 7 family protein	LQQLDVQCETK	692.809179	1383.603806	2	23	1phosST	R	T	44.23	LQQLDVQCE(pT)K	AT3G01290.1
12	membrane	kcl_5	AT3G01290.1	band 7 family protein	LQQLDVQCETK	692.808997	1383.603441	2	99	1phosST	R	T	44.23	LQQLDVQCE(pT)K	AT3G01290.1
12	membrane	nh4_5	AT3G01290.1	band 7 family protein	LQQLDVQCETK	692.808997	1383.603441	2	99	1phosST	R	T	44.23	LQQLDVQCE(pT)K	AT3G01290.1
12	membrane	full	AT3G01290.1	band 7 family protein	LQQLDVQCETK	692.808997	1383.603441	2	99	1phosST	R	T	44.23	LQQLDVQCE(pT)K	AT3G01290.1
12	membrane	k	AT3G01290.1	band 7 family protein	LQQLDVQCETK	692.808997	1383.603441	2	99	1phosST	R	T	44.23	LQQLDVQCE(pT)K	AT3G01290.1
12	membrane	kcl_30	AT3G01290.1	band 7 family protein	LQQLDVQCETK	692.808997	1383.603441	2	99	1phosST	R	T	44.23	LQQLDVQCE(pT)K	AT3G01290.1
9	membrane	nh4_10	AT3G01290.1	band 7 family protein	LQQLDVQCETK	692.812869	1383.611186	2	30	1phos	R	T	50.46	LQQLDVQCE(pT)K	AT3G01290.1
9	membrane	k	AT3G01290.1	band 7 family protein	LQQLDVQCETK	692.813226	1383.6119	2	30	1phos	R	T	50.46	LQQLDVQCE(pT)K	AT3G01290.1
12	membrane	nh4_5	AT3G01370.1	ATCFM2/CFM2 (CRM FAMILY MEMBER 2)	WLTGGTLISRDK	722.327579	1442.640606	2	15	12N15 1phosST	K	D	51.74	WL,(pT,)GGTLISRDK	AT3G01370.1
12	soluble	full	AT3G02700.1	NC domain-containing protein	SGQAASIVAAASVLLSSPLR	1029.512564	2057.010576	2	18	2phosST	R	F	35.06	SGQAASIVAAA(pS)VLL(pS)SPLR	AT3G02700.1
12	soluble	kcl_3	AT3G02700.1	NC domain-containing protein	SGQAASIVAAASVLLSSPLR	1029.513284	2057.012016	2	17	2phosST	R	F	35.06	SGQAASIVAAA(pS)VLL(pS)SPLR	AT3G02700.1
9	soluble	nh4_3	AT3G02700.1	NC domain-containing protein	SGQAASIVAAASVLLSSPLR	1029.50672	2056.998888	2	22	2phosST	R	F	41.21	SGQAASIVAAA(pS)VLL(pS)SPLR	AT3G02700.1
9	soluble	k	AT3G02700.1	NC domain-containing protein	SGQAASIVAAASVLLSSPLR	1029.506337	2056.998122	2	18	2phosST	R	F	41.21	SGQAASIVAAA(pS)VLL(pS)SPLR	AT3G02700.1
9	soluble	nh4_30	AT3G02700.1	NC domain-containing protein	SGQAASIVAAASVLLSSPLR	1029.506999	2056.999446	2	18	2phosST	R	F	41.21	SGQAASIVAAA(pS)VLL(pS)SPLR	AT3G02700.1
9	soluble	kcl_5	AT3G02700.1	NC domain-containing protein	SGQAASIVAAASVLLSSPLR	1029.507134	2056.999716	2	15	2phosST	R	F	41.21	SGQAASIVAAA(pS)VLL(pS)SPLR	AT3G02700.1
8	soluble	nh4_10	AT3G02700.1	NC domain-containing protein	SGQAASIVAAASVLLSSPLR	1029.506424	2056.998296	2	24	2phosST	R	F	42.72	SGQAASIVAAA(pS)VLL(pS)SPLR	AT3G02700.1
8	soluble	no3_5	AT3G02700.1	NC domain-containing protein	SGQAASIVAAASVLLSSPLR	1029.506586	2056.99862	2	23	2phosST	R	F	42.72	SGQAASIVAAA(pS)VLL(pS)SPLR	AT3G02700.1
8	soluble	nh4_5	AT3G02700.1	NC domain-containing protein	SGQAASIVAAASVLLSSPLR	1029.510365	2057.006178	2	19	2phosST	R	F	42.72	SGQAASIVAAA(pS)VLL(pS)SPLR	AT3G02700.1
10	soluble	kcl_10	AT3G02700.1	NC domain-containing protein	SGQAASIVAAASVLLSSPLR	1029.513884	2057.013216	2	28	2phosST	R	F	49.21	SGQAASIVAAA(pS)VLL(pS)SPLR	AT3G02700.1
10	soluble	k	AT3G02700.1	NC domain-containing protein	SGQAASIVAAASVLLSSPLR	1029.509708	2057.004864	2	22	2phosST	R	F	49.21	SGQAASIVAAA(pS)VLL(pS)SPLR	AT3G02700.1
10	soluble	no3_30	AT3G02700.1	NC domain-containing protein	SGQAASIVAAASVLLSSPLR	1029.509784	2057.005016	2	21	2phosST	R	F	49.21	SGQAASIVAAA(pS)VLL(pS)SPLR	AT3G02700.1
10	soluble	no3_5	AT3G02700.1	NC domain-containing protein	SGQAASIVAAASVLLSSPLR	1029.509956	2057.00536	2	19	2phosST	R	F	49.21	SGQAASIVAAA(pS)VLL(pS)SPLR	AT3G02700.1
10	soluble	kcl_5	AT3G02700.1	NC domain-containing protein	SGQAASIVAAASVLLSSPLR	1029.510361	2057.00617	2	18	2phosST	R	F	49.21	SGQAASIVAAA(pS)VLL(pS)SPLR	AT3G02700.1
10	soluble	full	AT3G02700.1	NC domain-containing protein	SGQAASIVAAASVLLSSPLR	1029.514278	2057.014004	2	18	2phosST	R	F	49.21	SGQAASIVAAA(pS)VLL(pS)SPLR	AT3G02700.1
10	soluble	nh4_5	AT3G02700.1	NC domain-containing protein	SGQAASIVAAASVLLSSPLR	1029.514727	2057.014902	2	18	2phosST	R	F	49.21	SGQAASIVAAA(pS)VLL(pS)SPLR	AT3G02700.1
10	soluble	kcl_5	AT3G02700.1	NC domain-containing protein	SGQAASIVAAASVLLSSPLR	1029.514513	2057.014474	2	16	2phosST	R	F	49.21	SGQAASIVAAA(pS)VLL(pS)SPLR	AT3G02700.1
10	soluble	nh4_5	AT3G02700.1	NC domain-containing protein	SGQAASIVAAASVLLSSPLR	1029.513884	2057.013215	2	99	2phosST	R	F	49.21	SGQAASIVAAA(pS)VLL(pS)SPLR	AT3G02700.1
10	soluble	k	AT3G02700.1	NC domain-containing protein	SGQAASIVAAASVLLSSPLR	1029.513884	2057.013215	2	99	2phosST	R	F	49.21	SGQAASIVAAA(pS)VLL(pS)SPLR	AT3G02700.1
10	soluble	no3_3	AT3G02700.1	NC domain-containing protein	SGQAASIVAAASVLLSSPLR	1029.513884	2057.013215	2	99	2phosST	R	F	49.21	SGQAASIVAAA(pS)VLL(pS)SPLR	AT3G02700.1
10	soluble	no3_5	AT3G02700.1	NC domain-containing protein	SGQAASIVAAASVLLSSPLR	1029.513884	2057.013215	2	99	2phosST	R	F	49.21	SGQAASIVAAA(pS)VLL(pS)SPLR	AT3G02700.1
10	soluble	kcl_10	AT3G02700.1	NC domain-containing protein	SGQAASIVAAASVLLSSPLR	1029.513884	2057.013215	2	99	2phosST	R	F	49.21	SGQAASIVAAA(pS)VLL(pS)SPLR	AT3G02700.1
10	soluble	nh4_10	AT3G02700.1	NC domain-containing protein	SGQAASIVAAASVLLSSPLR	1029.513884	2057.013215	2	99	2phosST	R	F	49.21	SGQAASIVAAA(pS)VLL(pS)SPLR	AT3G02700.1
10	soluble	no3_10	AT3G02700.1	NC domain-containing protein	SGQAASIVAAASVLLSSPLR	1029.513884	2057.013215	2	99	2phosST	R	F	49.21	SGQAASIVAAA(pS)VLL(pS)SPLR	AT3G02700.1
10	soluble	no3_30	AT3G02700.1	NC domain-containing protein	SGQAASIVAAASVLLSSPLR	1029.513884	2057.013215	2	99	2phosST	R	F	49.21	SGQAASIVAAA(pS)VLL(pS)SPLR	AT3G02700.1
10	soluble	full	AT3G02700.1	NC domain-containing protein	SGQAASIVAAASVLLSSPLR	1029.513884	2057.013215	2	99	2phosST	R	F	49.21	SGQAASIVAAA(pS)VLL(pS)SPLR	AT3G02700.1
10	soluble	nh4_10	AT3G02700.1	NC domain-containing protein	SGQAASIVAAASVLLSSPLR	1029.513884	2057.013215	2	99	2phosST	R	F	49.21	SGQAASIVAAA(pS)VLL(pS)SPLR	AT3G02700.1
10	soluble	no3_3	AT3G02700.1	NC domain-containing protein	SGQAASIVAAASVLLSSPLR	1029.513884	2057.013215	2	99	2phosST	R	F	49.21	SGQAASIVAAA(pS)VLL(pS)SPLR	AT3G02700.1
9	soluble	kcl_10	AT3G02710.1	nuclear associated protein-related / NAP-related	MEVSNQTRK	594.762307	1187.510062	2	23	1Met(ox) 1phosST	-	R	52.96	(oxM)EVSNQ(pT)RK	AT3G02710.1
2	membrane	k	AT3G02810.1	protein kinase family protein	LSSKSSQK	472.725563	943.436574	2	21	1phos	R	S	35.44	LSSK(s)(s)QK	AT3G02810.1
14	membrane	no3	AT3G02880.1	leucine-rich repeat transmembrane protein kinase, putative	LIEEVSHSSGSPNPVSD	957.3712	1912.742462	2	67	2pS	R	-		LIEEVSHSSG(pS)PNPV(pS)D	AT3G02880.1
12	membrane	kcl_5	AT3G03500.1	tatD-related deoxyribonuclease family protein	KFFETTPTAAVGEIGLDK	1002.482127	2002.949702	2	15	1phosST	K	G	37.88	KFFE(t)(t)PTAAVGEIGLDK	AT3G03500.1
11	soluble	full	AT3G03890.1	FMN binding	TGLRITLHGDAVLVSEK	944.988912	1887.963272	2	15	1phosST	R	D	33.78	TGLRITLHGDAVLV(pS)EK	AT3G03890.1, AT3G03890.2
12	soluble	nh4_5	AT3G03890.1	FMN binding	TGLRITLHGDAVLVSEK	944.990297	1887.966042	2	18	1phosST	R	D	41.99	TGLRITLHGDAVLV(pS)EK	AT3G03890.1, AT3G03890.2
1	membrane	k	AT3G04200.1	germin-like protein, putative	LFYKVLK	495.772396	989.53024	2	25	1phosY	R	R	40.22	LF(pY)KVLK	AT3G04200.1
1	membrane	nh4_10	AT3G04200.1	germin-like protein, putative	LFYKVLK	495.772396	989.5302391	2	99	1phosY	R	R	40.22	LF(pY)KVLK	AT3G04200.1
1	membrane	no3_30	AT3G04200.1	germin-like protein, putative	LFYKVLK	495.772396	989.5302391	2	99	1phosY	R	R	40.22	LF(pY)KVLK	AT3G04200.1
1	membrane	k	AT3G04200.1	germin-like protein, putative	LFYKVLK	495.772396	989.5302391	2	99	1phosY	R	R	40.22	LF(pY)KVLK	AT3G04200.1
1	membrane	no3_10	AT3G04200.1	germin-like protein, putative	LFYKVLK	495.772396	989.5302391	2	99	1phosY	R	R	40.22	LF(pY)KVLK	AT3G04200.1
1	membrane	nh4_3	AT3G04200.1	germin-like protein, putative	LFYKVLK	495.772396	989.5302391	2	99	1phosY	R	R	40.22	LF(pY)KVLK	AT3G04200.1
1	membrane	no3_30	AT3G04220.1	disease resistance protein (TIR-NBS-LRR class), putative	KYDVFPSFR	619.782894	1237.551236	2	18	1phosST	R	G	31.72	K(pY)DVFPSFR	AT3G04220.1, AT5G49140.1
1	membrane	nh4_3	AT3G04220.1	disease resistance protein (TIR-NBS-LRR class), putative	KYDVFPSFR	619.782965	1237.551378	2	18	1phosY	R	G	31.72	K(pY)DVFPSFR	AT3G04220.1, AT5G49140.1
9	soluble	nh4_30	AT3G04250.1	F-box family protein-related	YDQNMLR	510.200472	1018.386392	2	21	1phosY	R	V	50.52	(pY)DQNMLR	AT3G04250.1
9	soluble	kcl_30	AT3G04250.1	F-box family protein-related	YDQNMLR	510.199619	1018.384686	2	20	1phosY	R	V	50.52	(pY)DQNMLR	AT3G04250.1
9	soluble	kcl_5	AT3G04250.1	F-box family protein-related	YDQNMLR	510.19982	1018.385088	2	18	1phosY	R	V	50.52	(pY)DQNMLR	AT3G04250.1
9	soluble	kcl_10	AT3G04650.1	oxidoreductase	ATSLMSLSSSFLQPLK	1055.384989	2108.755426	2	31	5phosST	M	L	34.54	A(pT)(pS)LM(pS)L(pS)S(pS)FLQPLK	AT3G04650.1
9	soluble	k	AT3G04650.1	oxidoreductase	ATSLMSLSSSFLQPLK	1055.384573	2108.754594	2	27	5phosST	M	L	34.54	A(pT)(pS)LM(pS)L(pS)S(pS)FLQPLK	AT3G04650.1
9	soluble	nh4_3	AT3G04650.1	oxidoreductase	ATSLMSLSSSFLQPLK	1055.384924	2108.755296	2	25	5phosST	M	L	34.54	A(pT)(pS)LM(pS)L(pS)S(pS)FLQPLK	AT3G04650.1
9	soluble	kcl_30	AT3G04650.1	oxidoreductase	ATSLMSLSSSFLQPLK	1055.385158	2108.755764	2	24	5phosST	M	L	34.54	A(pT)(pS)LM(pS)L(pS)S(pS)FLQPLK	AT3G04650.1
9	soluble	nh4_30	AT3G04650.1	oxidoreductase	ATSLMSLSSSFLQPLK	1055.384749	2108.754946	2	24	5phosST	M	L	34.54	A(pT)(pS)LM(pS)L(pS)S(pS)FLQPLK	AT3G04650.1
9	soluble	kcl_5	AT3G04650.1	oxidoreductase	ATSLMSLSSSFLQPLK	1055.38504	2108.755528	2	23	5phosST	M	L	34.54	A(pT)(pS)LM(pS)L(pS)S(pS)FLQPLK	AT3G04650.1
9	soluble	kcl_30	AT3G04650.1	oxidoreductase	ATSLMSLSSSFLQPLK	1055.385113	2108.755674	2	23	5phosST	M	L	34.54	A(pT)(pS)LM(pS)L(pS)S(pS)FLQPLK	AT3G04650.1
9	soluble	k	AT3G04650.1	oxidoreductase	ATSLMSLSSSFLQPLK	1055.384657	2108.754762	2	23	5phosST	M	L	34.54	A(pT)(pS)LM(pS)L(pS)S(pS)FLQPLK	AT3G04650.1
9	soluble	full	AT3G04650.1	oxidoreductase	ATSLMSLSSSFLQPLK	1055.38475	2108.754948	2	21	5phosST	M	L	34.54	A(pT)(pS)LM(pS)L(pS)S(pS)FLQPLK	AT3G04650.1
9	soluble	nh4_30	AT3G04650.1	oxidoreductase	ATSLMSLSSSFLQPLK	1055.385004	2108.755456	2	21	5phosST	M	L	34.54	A(pT)(pS)LM(pS)L(pS)S(pS)FLQPLK	AT3G04650.1
9	soluble	nh4_5	AT3G04650.1	oxidoreductase	ATSLMSLSSSFLQPLK	1055.385014	2108.755476	2	20	5phosST	M	L	34.54	A(pT)(pS)LM(pS)L(pS)S(pS)FLQPLK	AT3G04650.1
9	soluble	kcl_10	AT3G04650.1	oxidoreductase	ATSLMSLSSSFLQPLK	1055.385302	2108.756052	2	19	5phosST	M	L	34.54	A(pT)(pS)LM(pS)L(pS)S(pS)FLQPLK	AT3G04650.1
9	soluble	nh4_3	AT3G04650.1	oxidoreductase	ATSLMSLSSSFLQPLK	1055.384603	2108.754654	2	19	5phosST	M	L	34.54	A(pT)(pS)LM(pS)L(pS)S(pS)FLQPLK	AT3G04650.1
9	soluble	kcl_5	AT3G04650.1	oxidoreductase	ATSLMSLSSSFLQPLK	1055.385125	2108.755698	2	19	5phosST	M	L	34.54	A(pT)(pS)LM(pS)L(pS)S(pS)FLQPLK	AT3G04650.1
11	soluble	kcl_30	AT3G04740.1	SWP (STRUWWELPETER)	IEPGSDLQIK	590.289144	1178.563736	2	20	1phosST	K	C	30.65	IEPG(pS)DLQIK	AT3G04740.1
11	soluble	kcl_3	AT3G04740.1	SWP (STRUWWELPETER)	IEPGSDLQIK	590.286777	1178.559002	2	16	1phosST	K	C	30.65	IEPG(pS)DLQIK	AT3G04740.1
11	soluble	nh4_30	AT3G04740.1	SWP (STRUWWELPETER)	ASTATGMPVVPATASSR	842.398719	1682.782886	2	18	1phosST	R	Q	9.25 A	STATGMPVVPA(t)A(s)SR	AT3G04740.1
9	soluble	kcl_30	AT3G04800.1	ATTIM23-3 (Arabidopsis thaliana translocase inner membrane subunit 23-3); P-P-bond-hydrolysis-driv	DGDDGSLTTVIAGLATGVLYR	1167.486661	2332.95877	2	22	1phosY 2phosST	R	A	41.95	DGDDG(s)L(t)(t)VIAGLATGVL(pY)R	AT3G04800.1
9	soluble	nh4_10	AT3G04800.1	ATTIM23-3 (Arabidopsis thaliana translocase inner membrane subunit 23-3); P-P-bond-hydrolysis-driv	DGDDGSLTTVIAGLATGVLYR	1167.486648	2332.958744	2	21	1phosY 2phosST	R	A	41.95	DGDDG(s)L(t)(t)VIAGLATGVL(pY)R	AT3G04800.1
9	soluble	nh4_30	AT3G04800.1	ATTIM23-3 (Arabidopsis thaliana translocase inner membrane subunit 23-3); P-P-bond-hydrolysis-driv	DGDDGSLTTVIAGLATGVLYR	1167.486555	2332.958558	2	15	1phosY 2phosST	R	A	41.95	DGDDG(s)L(t)(t)VIAGLATGVL(pY)R	AT3G04800.1
8	soluble	k	AT3G04820.1	RNA binding / pseudouridylate synthase/ tRNA-pseudouridine synthase	VIYPSNDIAEIYHDLAKK	723.694082	2168.060418	3	25	1phosY	R	D	37.91	VIYPSNDIAEI(pY)HDLAKK	AT3G04820.1
8	soluble	nh4_3	AT3G04820.1	RNA binding / pseudouridylate synthase/ tRNA-pseudouridine synthase	VIYPSNDIAEIYHDLAKK	723.694274	2168.060994	3	19	1phosY	R	D	37.91	VIYPSNDIAEI(pY)HDLAKK	AT3G04820.1
8	soluble	nh4_5	AT3G04820.1	RNA binding / pseudouridylate synthase/ tRNA-pseudouridine synthase	VIYPSNDIAEIYHDLAKK	723.694065	2168.060367	3	16	1phosY	R	D	37.91	VIYPSNDIAEI(pY)HDLAKK	AT3G04820.1
8	soluble	k	AT3G04820.1	RNA binding / pseudouridylate synthase/ tRNA-pseudouridine synthase	VIYPSNDIAEIYHDLAKK	723.694082	2168.060417	3	99	1phosY	R	D	37.91	VIYPSNDIAEI(pY)HDLAKK	AT3G04820.1
8	soluble	nh4_30	AT3G04820.1	RNA binding / pseudouridylate synthase/ tRNA-pseudouridine synthase	VIYPSNDIAEIYHDLAKK	723.694082	2168.060417	3	99	1phosY	R	D	37.91	VIYPSNDIAEI(pY)HDLAKK	AT3G04820.1
8	soluble	nh4_5	AT3G04820.1	RNA binding / pseudouridylate synthase/ tRNA-pseudouridine synthase	VIYPSNDIAEIYHDLAKK	723.694082	2168.060417	3	99	1phosY	R	D	37.91	VIYPSNDIAEI(pY)HDLAKK	AT3G04820.1
8	soluble	nh4_3	AT3G04820.1	RNA binding / pseudouridylate synthase/ tRNA-pseudouridine synthase	VIYPSNDIAEIYHDLAKK	723.694082	2168.060417	3	99	1phosY	R	D	37.91	VIYPSNDIAEI(pY)HDLAKK	AT3G04820.1
8	soluble	nh4_10	AT3G04820.1	RNA binding / pseudouridylate synthase/ tRNA-pseudouridine synthase	VIYPSNDIAEIYHDLAKK	723.694082	2168.060417	3	99	1phosY	R	D	37.91	VIYPSNDIAEI(pY)HDLAKK	AT3G04820.1
8	soluble	no3_5	AT3G04820.1	RNA binding / pseudouridylate synthase/ tRNA-pseudouridine synthase	VIYPSNDIAEIYHDLAKK	723.694082	2168.060417	3	99	1phosY	R	D	37.91	VIYPSNDIAEI(pY)HDLAKK	AT3G04820.1
8	soluble	k	AT3G04820.1	RNA binding / pseudouridylate synthase/ tRNA-pseudouridine synthase	VIYPSNDIAEIYHDLAKK	723.694082	2168.060417	3	99	1phosY	R	D	37.91	VIYPSNDIAEI(pY)HDLAKK	AT3G04820.1
8	soluble	no3_10	AT3G04820.1	RNA binding / pseudouridylate synthase/ tRNA-pseudouridine synthase	VIYPSNDIAEIYHDLAKK	723.694082	2168.060417	3	99	1phosY	R	D	37.91	VIYPSNDIAEI(pY)HDLAKK	AT3G04820.1
8	soluble	no3_5	AT3G04820.1	RNA binding / pseudouridylate synthase/ tRNA-pseudouridine synthase	VIYPSNDIAEIYHDLAKK	723.694082	2168.060417	3	99	1phosY	R	D	37.91	VIYPSNDIAEI(pY)HDLAKK	AT3G04820.1
9	soluble	kcl_10	AT3G04950.1	catalytic	SITSTAPLNGWMDSIK	940.895064	1879.775576	2	17	2phosST	R	G	41.99	(pS)I(pT)STAPLNGWMDSIK	AT3G04950.1
12	membrane	k	AT3G05030.1	NHX2 (sodium proton exchanger 2); sodium:hydrogen antiporter	GFVPFVPGSPTER	735.35208	1468.689608	2	20	1phosST	R	S	71.8	GFVPFVPG(pS)PTER	AT3G05030.1, AT3G05030.2, AT5G27150.1
11	membrane	nh4_5	AT3G05030.1	NHX2 (sodium proton exchanger 2); sodium:hydrogen antiporter	GFVPFVPGSPTER	735.343637	1468.672722	2	26	1phosST	R	S	119.47	GFVPFVPG(pS)PTER	AT3G05030.1, AT3G05030.2, AT5G27150.1
11	membrane	nh4_30	AT3G05030.1	NHX2 (sodium proton exchanger 2); sodium:hydrogen antiporter	GFVPFVPGSPTER	735.343618	1468.672684	2	23	1phosST	R	S	119.47	GFVPFVPG(pS)PTER	AT3G05030.1, AT3G05030.2, AT5G27150.1
11	membrane	k	AT3G05030.1	NHX2 (sodium proton exchanger 2); sodium:hydrogen antiporter	GFVPFVPGSPTER	735.343713	1468.672874	2	23	1phosST	R	S	119.47	GFVPFVPG(pS)PTER	AT3G05030.1, AT3G05030.2, AT5G27150.1
11	membrane	nh4_3	AT3G05030.1	NHX2 (sodium proton exchanger 2); sodium:hydrogen antiporter	GFVPFVPGSPTER	735.349416	1468.68428	2	20	1phosST	R	S	119.47	GFVPFVPG(pS)PTER	AT3G05030.1, AT3G05030.2, AT5G27150.1
11	membrane	kcl_5	AT3G05030.1	NHX2 (sodium proton exchanger 2); sodium:hydrogen antiporter	GFVPFVPGSPTER	735.345601	1468.67665	2	18	1phosST	R	S	119.47	GFVPFVPG(pS)PTER	AT3G05030.1, AT3G05030.2, AT5G27150.1
8	soluble	nh4_3	AT3G05190.1	aminotransferase class IV family protein	TLITNGMFDNTHIRLSLTR	1182.042718	2362.070884	2	16	2phosST	R	G	32.34	(pT)LI(pT)NGMFDNTHIRLSLTR	AT3G05190.1, AT5G27410.1
3	soluble	no3_10	AT3G05340.1	pentatricopeptide (PPR) repeat-containing protein	MNSRWVIQK	629.299097	1256.583642	2	16	1Met(ox) 1phosST		-	32.87	(oxM)N(pS)RWVIQK	AT3G05340.1
9	soluble	nh4_3	AT3G05360.1	disease resistance family protein / LRR family protein	FGNISSSSR	517.715638	1033.416724	2	20	1phosST	K	L	30.65	FGNI(s)(s)(s)(s)R	AT3G05360.1
9	soluble	nh4_10	AT3G05360.1	disease resistance family protein / LRR family protein	FGNISSSSR	517.715504	1033.416456	2	19	1phosST	K	L	30.65	FGNI(s)(s)(s)(s)R	AT3G05360.1
9	soluble	kcl_30	AT3G05360.1	disease resistance family protein / LRR family protein	FGNISSSSR	517.715325	1033.416098	2	16	1phosST	K	L	30.65	FGNI(s)(s)(s)(s)R	AT3G05360.1
9	membrane	nh4_10	AT3G05910.1	pectinacetylesterase, putative	QLQFTGILSDK	665.331819	1328.649086	2	29	1phos	K	A	85.46	QLQFTGIL(pS)DK	AT3G05910.1
9	membrane	nh4_3	AT3G05910.1	pectinacetylesterase, putative	QLQFTGILSDK	665.331845	1328.649138	2	25	1phos	K	A	85.46	QLQFTGIL(pS)DK	AT3G05910.1
9	membrane	nh4_5	AT3G05910.1	pectinacetylesterase, putative	QLQFTGILSDK	665.331718	1328.648884	2	19	1phos	K	A	85.46	QLQFTGIL(pS)DK	AT3G05910.1
9	soluble	nh4_10	AT3G06340.1	DNAJ heat shock N-terminal domain-containing protein	FSHSIPSFRLTGTEGR	976.420617	1950.826682	2	19	2phosST	R	G	49.83	F(pS)H(pS)IPSFRLTGTEGR	AT3G06340.1, AT3G06340.2
10	soluble	full	AT3G06340.1	DNAJ heat shock N-terminal domain-containing protein	FSHSIPSFRLTGTEGR	976.423776	1950.833	2	41	2phosST	R	G	61.59	F(pS)H(pS)IPSFRLTGTEGR	AT3G06340.1, AT3G06340.2
10	soluble	nh4_5	AT3G06340.1	DNAJ heat shock N-terminal domain-containing protein	FSHSIPSFRLTGTEGR	976.419556	1950.82456	2	36	2phosST	R	G	61.59	F(pS)H(pS)IPSFRLTGTEGR	AT3G06340.1, AT3G06340.2
10	soluble	k	AT3G06340.1	DNAJ heat shock N-terminal domain-containing protein	FSHSIPSFRLTGTEGR	976.420064	1950.825576	2	24	2phosST	R	G	61.59	F(pS)H(pS)IPSFRLTGTEGR	AT3G06340.1, AT3G06340.2
10	soluble	no3_5	AT3G06340.1	DNAJ heat shock N-terminal domain-containing protein	FSHSIPSFRLTGTEGR	976.420119	1950.825686	2	16	2phosST	R	G	61.59	F(pS)H(pS)IPSFRLTGTEGR	AT3G06340.1, AT3G06340.2
10	soluble	no3_10	AT3G06340.1	DNAJ heat shock N-terminal domain-containing protein	FSHSIPSFRLTGTEGR	976.41996	1950.825368	2	16	2phosST	R	G	61.59	F(pS)H(pS)IPSFRLTGTEGR	AT3G06340.1, AT3G06340.2
10	soluble	kcl_5	AT3G06340.1	DNAJ heat shock N-terminal domain-containing protein	FSHSIPSFRLTGTEGR	976.419556	1950.824559	2	99	2phosST	R	G	61.59	F(pS)H(pS)IPSFRLTGTEGR	AT3G06340.1, AT3G06340.2
10	soluble	no3_3	AT3G06340.1	DNAJ heat shock N-terminal domain-containing protein	FSHSIPSFRLTGTEGR	976.419556	1950.824559	2	99	2phosST	R	G	61.59	F(pS)H(pS)IPSFRLTGTEGR	AT3G06340.1, AT3G06340.2
10	soluble	kcl_10	AT3G06340.1	DNAJ heat shock N-terminal domain-containing protein	FSHSIPSFRLTGTEGR	976.419556	1950.824559	2	99	2phosST	R	G	61.59	F(pS)H(pS)IPSFRLTGTEGR	AT3G06340.1, AT3G06340.2
10	soluble	nh4_10	AT3G06340.1	DNAJ heat shock N-terminal domain-containing protein	FSHSIPSFRLTGTEGR	976.419556	1950.824559	2	99	2phosST	R	G	61.59	F(pS)H(pS)IPSFRLTGTEGR	AT3G06340.1, AT3G06340.2
10	soluble	no3_30	AT3G06340.1	DNAJ heat shock N-terminal domain-containing protein	FSHSIPSFRLTGTEGR	976.419556	1950.824559	2	99	2phosST	R	G	61.59	F(pS)H(pS)IPSFRLTGTEGR	AT3G06340.1, AT3G06340.2
10	soluble	kcl_5	AT3G06340.1	DNAJ heat shock N-terminal domain-containing protein	FSHSIPSFRLTGTEGR	976.419556	1950.824559	2	99	2phosST	R	G	61.59	F(pS)H(pS)IPSFRLTGTEGR	AT3G06340.1, AT3G06340.2
10	soluble	full	AT3G06340.1	DNAJ heat shock N-terminal domain-containing protein	FSHSIPSFRLTGTEGR	976.419556	1950.824559	2	99	2phosST	R	G	61.59	F(pS)H(pS)IPSFRLTGTEGR	AT3G06340.1, AT3G06340.2
10	soluble	no3_30	AT3G06340.1	DNAJ heat shock N-terminal domain-containing protein	FSHSIPSFRLTGTEGR	976.419556	1950.824559	2	99	2phosST	R	G	61.59	F(pS)H(pS)IPSFRLTGTEGR	AT3G06340.1, AT3G06340.2
10	soluble	nh4_5	AT3G06340.1	DNAJ heat shock N-terminal domain-containing protein	FSHSIPSFRLTGTEGR	976.419556	1950.824559	2	99	2phosST	R	G	61.59	F(pS)H(pS)IPSFRLTGTEGR	AT3G06340.1, AT3G06340.2
10	soluble	nh4_10	AT3G06340.1	DNAJ heat shock N-terminal domain-containing protein	FSHSIPSFRLTGTEGR	976.419556	1950.824559	2	99	2phosST	R	G	61.59	F(pS)H(pS)IPSFRLTGTEGR	AT3G06340.1, AT3G06340.2
10	soluble	k	AT3G06340.1	DNAJ heat shock N-terminal domain-containing protein	FSHSIPSFRLTGTEGR	976.419556	1950.824559	2	99	2phosST	R	G	61.59	F(pS)H(pS)IPSFRLTGTEGR	AT3G06340.1, AT3G06340.2
10	soluble	kcl_10	AT3G06340.1	DNAJ heat shock N-terminal domain-containing protein	FSHSIPSFRLTGTEGR	976.419556	1950.824559	2	99	2phosST	R	G	61.59	F(pS)H(pS)IPSFRLTGTEGR	AT3G06340.1, AT3G06340.2
10	soluble	no3_3	AT3G06340.1	DNAJ heat shock N-terminal domain-containing protein	FSHSIPSFRLTGTEGR	976.419556	1950.824559	2	99	2phosST	R	G	61.59	F(pS)H(pS)IPSFRLTGTEGR	AT3G06340.1, AT3G06340.2
10	soluble	no3_5	AT3G06340.1	DNAJ heat shock N-terminal domain-containing protein	FSHSIPSFRLTGTEGR	976.419556	1950.824559	2	99	2phosST	R	G	61.59	F(pS)H(pS)IPSFRLTGTEGR	AT3G06340.1, AT3G06340.2
3	soluble	no3_10	AT3G06340.1	DNAJ heat shock N-terminal domain-containing protein	FSHSIPSFRLTGTEGR	976.425439	1950.836326	2	34	2phosST		R	79.51	F(pS)H(pS)IPSFRLTGTEGR	AT3G06340.1, AT3G06340.2
8	soluble	nh4_3	AT3G06340.1	DNAJ heat shock N-terminal domain-containing protein	FSHSIPSFRLTGTEGR	976.419819	1950.825086	2	23	2phosST	R	G	81.03	F(pS)H(pS)IPSFRLTGTEGR	AT3G06340.1, AT3G06340.2
1	membrane	nh4_10	AT3G06350.1	EMB3004/MEE32 (EMBRYO DEFECTIVE 3004); 3-dehydroquinate dehydratase/ NADP binding / binding / cata	VVIANRTYER	650.830584	1299.646616	2	22	1phosST	K	A	49.68	VVIANR(pT)YER	AT3G06350.1
9	soluble	kcl_30	AT3G06500.1	beta-fructofuranosidase, putative / invertase, putative / saccharase, putative / beta-fructosidase	AYGKLTGDYTLQER	887.875108	1773.735664	2	20	2phosY	R	I	65.6	A(pY)GKLTGD(pY)TLQER	AT3G06500.1
9	soluble	nh4_10	AT3G06500.1	beta-fructofuranosidase, putative / invertase, putative / saccharase, putative / beta-fructosidase	AYGKLTGDYTLQER	887.874625	1773.734698	2	17	2phosY	R	I	65.6	A(pY)GKLTGD(pY)TLQER	AT3G06500.1
9	soluble	full	AT3G06500.1	beta-fructofuranosidase, putative / invertase, putative / saccharase, putative / beta-fructosidase	AYGKLTGDYTLQER	887.875437	1773.736322	2	17	2phosY	R	I	65.6	A(pY)GKLTGD(pY)TLQER	AT3G06500.1
9	soluble	nh4_30	AT3G06500.1	beta-fructofuranosidase, putative / invertase, putative / saccharase, putative / beta-fructosidase	AYGKLTGDYTLQER	887.878626	1773.7427	2	17	2phosY	R	I	65.6	A(pY)GKLTGD(pY)TLQER	AT3G06500.1
9	soluble	kcl_10	AT3G06500.1	beta-fructofuranosidase, putative / invertase, putative / saccharase, putative / beta-fructosidase	AYGKLTGDYTLQER	887.875188	1773.735824	2	16	2phosY	R	I	65.6	A(pY)GKLTGD(pY)TLQER	AT3G06500.1
9	soluble	kcl_30	AT3G06500.1	beta-fructofuranosidase, putative / invertase, putative / saccharase, putative / beta-fructosidase	AYGKLTGDYTLQER	887.87551	1773.736468	2	16	1phosY 1phosST	R	I	65.6	A(pY)GKLTGD(pY)TLQER	AT3G06500.1
9	soluble	k	AT3G06500.1	beta-fructofuranosidase, putative / invertase, putative / saccharase, putative / beta-fructosidase	AYGKLTGDYTLQER	887.874404	1773.734256	2	16	2phosY	R	I	65.6	A(pY)GKLTGD(pY)TLQER	AT3G06500.1
9	soluble	nh4_5	AT3G06500.1	beta-fructofuranosidase, putative / invertase, putative / saccharase, putative / beta-fructosidase	AYGKLTGDYTLQER	887.874711	1773.73487	2	16	2phosY	R	I	65.6	A(pY)GKLTGD(pY)TLQER	AT3G06500.1
9	soluble	nh4_5	AT3G06500.1	beta-fructofuranosidase, putative / invertase, putative / saccharase, putative / beta-fructosidase	AYGKLTGDYTLQER	887.875029	1773.735506	2	16	2phosY	R	I	65.6	A(pY)GKLTGD(pY)TLQER	AT3G06500.1
9	soluble	k	AT3G06500.1	beta-fructofuranosidase, putative / invertase, putative / saccharase, putative / beta-fructosidase	AYGKLTGDYTLQER	887.874628	1773.734704	2	16	2phosY	R	I	65.6	A(pY)GKLTGD(pY)TLQER	AT3G06500.1
9	soluble	full	AT3G06500.1	beta-fructofuranosidase, putative / invertase, putative / saccharase, putative / beta-fructosidase	AYGKLTGDYTLQER	887.875336	1773.73612	2	16	2phosY	R	I	65.6	A(pY)GKLTGD(pY)TLQER	AT3G06500.1
9	soluble	nh4_3	AT3G06500.1	beta-fructofuranosidase, putative / invertase, putative / saccharase, putative / beta-fructosidase	AYGKLTGDYTLQER	887.874957	1773.735362	2	15	2phosY	R	I	65.6	A(pY)GKLTGD(pY)TLQER	AT3G06500.1
9	soluble	nh4_10	AT3G06500.1	beta-fructofuranosidase, putative / invertase, putative / saccharase, putative / beta-fructosidase	AYGKLTGDYTLQER	887.874934	1773.735316	2	15	1phosY 1phosST	R	I	65.6	A(pY)GKLTGD(pY)TLQER	AT3G06500.1
9	soluble	k	AT3G06500.1	beta-fructofuranosidase, putative / invertase, putative / saccharase, putative / beta-fructosidase	AYGKLTGDYTLQER	592.251803	1773.733581	3	18	2phosY	R	I	65.6	A(pY)GKLTGD(pY)TLQER	AT3G06500.1
10	soluble	nh4_5	AT3G06545.1	similar to unknown protein [Arabidopsis thaliana] (TAIR:AT3G11060.1)	EFTTKLER	552.259784	1102.505016	2	16	1phosST	K	V	46.61	EF(pT)TKLER	AT3G06545.1
10	soluble	no3_5	AT3G06545.1	similar to unknown protein [Arabidopsis thaliana] (TAIR:AT3G11060.1)	EFTTKLER	552.25941	1102.504268	2	16	1phosST	K	V	46.61	EF(pT)TKLER	AT3G06545.1
3	soluble	no3_30	AT3G06545.1	similar to unknown protein [Arabidopsis thaliana] (TAIR:AT3G11060.1)	EFTTKLER	552.259478	1102.504404	2	16	1phosST		K	46.61	EF(pT)TKLER	AT3G06545.1
4	membrane	no3_10	AT3G06770.1	glycoside hydrolase family 28 protein / polygalacturonase (pectinase) family protein	LSNISGENIGIAGK	726.861578	1451.708604	2	18	1phos	R	L	40.85	LSNI(pS)GENIGIAGK	AT3G06770.1, AT3G06770.2, AT3G06770.3
6	membrane	k	AT3G07750.1	3' exoribonuclease family domain 1-containing protein	IGGTDVIASVK	570.283406	1138.55226	2	17	1phos	R	A	48.2	IGGTDVIA(pS)VK	AT3G07750.1, AT3G07750.2
14	membrane	no3	AT3G08510.1	phosphoinositide-specific phospholipase C (PLC2)	EVPSFIQR	528.2410	1054.481942	2	34	1pS	R	N		EVP(pS)FIQR	AT3G08510.1, AT3G08510.2, AT3G08510.3
11	soluble	full	AT3G08680.1	leucine-rich repeat transmembrane protein kinase, putative	LDALRIISLR	625.350048	1248.685544	2	17	1phosST	K	S	62.96	LDALRII(pS)LR	AT3G08680.1, AT3G08680.2
14	membrane	no3	AT3G08710.1	thioredoxin family protein, similar to thioredoxin H-type	VTSIIDSVPESPQRP	852.9031	1703.806272	2	55	1pS	K	-		VTSIIDSVPE(pS)PQRP	AT3G08710.1, AT3G08710.2
9	soluble	kcl_10	AT3G09310.1	Identical to UPF0161 protein At3g09310 [Arabidopsis Thaliana] (GB:Q9SR32); similar to Os11g0706100	YVPTCSEYSMEAYKK	1008.39204	2014.769528	2	18	1phosY 1phosST	R	Y	35.34	(pY)VPTCSEY(pS)MEAYKK	AT3G09310.1
6	membrane	k	AT3G09530.1	ATEXO70H3 (exocyst subunit EXO70 family protein H3); protein binding	LLDEMRISIGR	461.570655	1381.690137	3	18	1phos	K	K	65.55	LLDEMRI(pS)IGR	AT3G09530.1
11	membrane	nh4_30	AT3G10160.1	ATDFC (A. THALIANA DHFS-FPGS HOMOLOG C); dihydrofolate synthase	VISGASAIPSDTR	677.319897	1352.625242	2	17	1phosST	K	R	41.92	VI(s)GA(s)AIPSDTR	AT3G10160.1
1	membrane	nh4_3	AT3G10240.1	F-box protein-related	SGSSSIPLDLVSEILLR	973.460523	1944.906494	2	15	2phosST	K	L	31	SG(pS)SSIPLDLV(pS)EILLR	AT3G10240.1
8	soluble	k	AT3G10380.1	SEC8 (secretion 8)	YVQTFLER	568.258688	1134.502824	2	16	1phosST	K	T	54.78	YVQ(pT)FLER	AT3G10380.1
12	soluble	k	AT3G10380.1	SEC8 (secretion 8)	YVQTFLER	568.261211	1134.50787	2	15	1phosST	K	T	54.78	YVQ(pT)FLER	AT3G10380.1
12	soluble	nh4_5	AT3G10380.1	SEC8 (secretion 8)	YVQTFLER	568.261025	1134.507498	2	15	1phosST	K	T	54.78	YVQ(pT)FLER	AT3G10380.1
9	soluble	k	AT3G10380.1	SEC8 (secretion 8)	YVQTFLER	568.258923	1134.503294	2	16	1phosST	K	T	67.2	YVQ(pT)FLER	AT3G10380.1
9	soluble	nh4_30	AT3G10380.1	SEC8 (secretion 8)	YVQTFLER	568.259257	1134.503962	2	16	1phosST	K	T	67.2	YVQ(pT)FLER	AT3G10380.1
9	soluble	nh4_3	AT3G10380.1	SEC8 (secretion 8)	YVQTFLER	568.258695	1134.502838	2	15	1phosST	K	T	67.2	YVQ(pT)FLER	AT3G10380.1
12	membrane	kcl_10	AT3G10820.1	DNA binding / protein binding / transcription regulator	DSVLLESLR	556.275914	1110.537276	2	21	1phosST	K	K	77.93	DSVLLE(pS)LR	AT3G10820.1
12	membrane	kcl_5	AT3G10820.1	DNA binding / protein binding / transcription regulator	DSVLLESLR	556.276041	1110.53753	2	19	1phosST	K	K	77.93	DSVLLE(pS)LR	AT3G10820.1
9	soluble	nh4_10	AT3G11490.1	rac GTPase activating protein, putative	EETLDNFEAEMK	776.296308	1550.578064	2	25	1Met(ox) 1phosST	K	D	62.3	EE(pT)LDNFEAE(oxM)K	AT3G11490.1
9	soluble	nh4_3	AT3G11490.1	rac GTPase activating protein, putative	EETLDNFEAEMK	776.296234	1550.577916	2	25	1Met(ox) 1phosST	K	D	62.3	EE(pT)LDNFEAE(oxM)K	AT3G11490.1
9	soluble	kcl_5	AT3G11490.1	rac GTPase activating protein, putative	EETLDNFEAEMK	776.297195	1550.579838	2	22	1Met(ox) 1phosST	K	D	62.3	EE(pT)LDNFEAE(oxM)K	AT3G11490.1
9	soluble	kcl_30	AT3G11490.1	rac GTPase activating protein, putative	EETLDNFEAEMK	776.297638	1550.580724	2	21	1Met(ox) 1phosST	K	D	62.3	EE(pT)LDNFEAE(oxM)K	AT3G11490.1
9	soluble	full	AT3G11490.1	rac GTPase activating protein, putative	EETLDNFEAEMK	776.29704	1550.579528	2	21	1Met(ox) 1phosST	K	D	62.3	EE(pT)LDNFEAE(oxM)K	AT3G11490.1
9	soluble	kcl_30	AT3G11490.1	rac GTPase activating protein, putative	EETLDNFEAEMK	776.296189	1550.577826	2	20	1Met(ox) 1phosST	K	D	62.3	EE(pT)LDNFEAE(oxM)K	AT3G11490.1
9	soluble	k	AT3G11490.1	rac GTPase activating protein, putative	EETLDNFEAEMK	776.296007	1550.577462	2	20	1Met(ox) 1phosST	K	D	62.3	EE(pT)LDNFEAE(oxM)K	AT3G11490.1
9	soluble	nh4_5	AT3G11490.1	rac GTPase activating protein, putative	EETLDNFEAEMK	776.296733	1550.578914	2	20	1Met(ox) 1phosST	K	D	62.3	EE(pT)LDNFEAE(oxM)K	AT3G11490.1
9	soluble	nh4_30	AT3G11490.1	rac GTPase activating protein, putative	EETLDNFEAEMK	776.297229	1550.579906	2	20	1Met(ox) 1phosST	K	D	62.3	EE(pT)LDNFEAE(oxM)K	AT3G11490.1
9	soluble	nh4_30	AT3G11490.1	rac GTPase activating protein, putative	EETLDNFEAEMK	776.296782	1550.579012	2	19	1Met(ox) 1phosST	K	D	62.3	EE(pT)LDNFEAE(oxM)K	AT3G11490.1
9	soluble	nh4_5	AT3G11490.1	rac GTPase activating protein, putative	EETLDNFEAEMK	776.29652	1550.578488	2	18	1Met(ox) 1phosST	K	D	62.3	EE(pT)LDNFEAE(oxM)K	AT3G11490.1
9	soluble	nh4_3	AT3G11490.1	rac GTPase activating protein, putative	EETLDNFEAEMK	776.296288	1550.578024	2	17	1Met(ox) 1phosST	K	D	62.3	EE(pT)LDNFEAE(oxM)K	AT3G11490.1
9	soluble	k	AT3G11490.1	rac GTPase activating protein, putative	EETLDNFEAEMK	776.296383	1550.578214	2	16	1Met(ox) 1phosST	K	D	62.3	EE(pT)LDNFEAE(oxM)K	AT3G11490.1
14	membrane	no3	AT3G11820.1	syntaxin 121 (SYP121)	ASSFIR	380.6648	759.329626	2	21	1pS	R	G		AS(pS)FIR	AT3G11820.1, AT3G11820.2, AT3G51110.1
11	membrane	k	AT3G11940.1	ATRPS5A (RIBOSOMAL PROTEIN 5A); structural constituent of ribosome	ATAADVDAEIQQALTNEVK	1033.981021	2065.94749	2	37	1phosST	M	L	102.85	A(pT)AADVDAEIQQALTNEVK	AT3G11940.1, AT3G11940.2
11	membrane	kcl_5	AT3G11940.1	ATRPS5A (RIBOSOMAL PROTEIN 5A); structural constituent of ribosome	ATAADVDAEIQQALTNEVK	1033.993743	2065.972934	2	33	1phosST	M	L	102.85	A(pT)AADVDAEIQQALTNEVK	AT3G11940.1, AT3G11940.2
11	membrane	kcl_10	AT3G11940.1	ATRPS5A (RIBOSOMAL PROTEIN 5A); structural constituent of ribosome	ATAADVDAEIQQALTNEVK	1033.981036	2065.94752	2	25	1phosST	M	L	102.85	A(pT)AADVDAEIQQALTNEVK	AT3G11940.1, AT3G11940.2
9	soluble	kcl_30	AT3G11964.1	S1 RNA-binding domain-containing protein	QMEGLAVGTLK	613.800664	1225.586776	2	33	1phosST	K	E	71.15	QMEGLAVG(pT)LK	AT3G11964.1
9	soluble	kcl_10	AT3G11964.1	S1 RNA-binding domain-containing protein	QMEGLAVGTLK	613.800227	1225.585902	2	30	1phosST	K	E	71.15	QMEGLAVG(pT)LK	AT3G11964.1
9	soluble	kcl_5	AT3G11964.1	S1 RNA-binding domain-containing protein	QMEGLAVGTLK	613.800697	1225.586842	2	26	1phosST	K	E	71.15	QMEGLAVG(pT)LK	AT3G11964.1
9	soluble	kcl_10	AT3G11964.1	S1 RNA-binding domain-containing protein	QMEGLAVGTLK	613.800966	1225.58738	2	25	1phosST	K	E	71.15	QMEGLAVG(pT)LK	AT3G11964.1
9	soluble	nh4_30	AT3G11964.1	S1 RNA-binding domain-containing protein	QMEGLAVGTLK	613.801085	1225.587618	2	25	1phosST	K	E	71.15	QMEGLAVG(pT)LK	AT3G11964.1
9	soluble	nh4_10	AT3G11964.1	S1 RNA-binding domain-containing protein	QMEGLAVGTLK	613.796566	1225.57858	2	23	1phosST	K	E	71.15	QMEGLAVG(pT)LK	AT3G11964.1
9	soluble	nh4_3	AT3G11964.1	S1 RNA-binding domain-containing protein	QMEGLAVGTLK	613.800482	1225.586412	2	23	1phosST	K	E	71.15	QMEGLAVG(pT)LK	AT3G11964.1
9	soluble	kcl_5	AT3G11964.1	S1 RNA-binding domain-containing protein	QMEGLAVGTLK	613.800326	1225.5861	2	21	1phosST	K	E	71.15	QMEGLAVG(pT)LK	AT3G11964.1
9	soluble	kcl_30	AT3G11964.1	S1 RNA-binding domain-containing protein	QMEGLAVGTLK	613.800494	1225.586436	2	20	1phosST	K	E	71.15	QMEGLAVG(pT)LK	AT3G11964.1
9	soluble	full	AT3G11964.1	S1 RNA-binding domain-containing protein	QMEGLAVGTLK	613.800696	1225.58684	2	20	1phosST	K	E	71.15	QMEGLAVG(pT)LK	AT3G11964.1
9	soluble	nh4_5	AT3G11964.1	S1 RNA-binding domain-containing protein	QMEGLAVGTLK	613.800362	1225.586172	2	20	1phosST	K	E	71.15	QMEGLAVG(pT)LK	AT3G11964.1
9	soluble	full	AT3G11964.1	S1 RNA-binding domain-containing protein	QMEGLAVGTLK	613.800927	1225.587302	2	19	1phosST	K	E	71.15	QMEGLAVG(pT)LK	AT3G11964.1
9	soluble	k	AT3G11964.1	S1 RNA-binding domain-containing protein	QMEGLAVGTLK	613.796794	1225.579036	2	18	1phosST	K	E	71.15	QMEGLAVG(pT)LK	AT3G11964.1
9	soluble	nh4_10	AT3G11964.1	S1 RNA-binding domain-containing protein	QMEGLAVGTLK	613.800705	1225.586858	2	18	1phosST	K	E	71.15	QMEGLAVG(pT)LK	AT3G11964.1
9	soluble	nh4_30	AT3G11964.1	S1 RNA-binding domain-containing protein	QMEGLAVGTLK	613.796844	1225.579136	2	18	1phosST	K	E	71.15	QMEGLAVG(pT)LK	AT3G11964.1
9	soluble	nh4_3	AT3G11964.1	S1 RNA-binding domain-containing protein	QMEGLAVGTLK	613.800861	1225.58717	2	16	1phosST	K	E	71.15	QMEGLAVG(pT)LK	AT3G11964.1
8	soluble	k	AT3G12150.1	similar to hypothetical protein [Vitis vinifera] (GB:CAN81264.1); contains domain PTHR13617 (PTHR1	YGTAWEALR	573.752838	1145.491124	2	19	1phosY	K	E	51.27	(pY)GTAWEALR	AT3G12150.1
4	membrane	nh4_3	AT3G13670.1	protein kinase family protein	VQVGGSPLYK	564.275904	1126.537256	2	15	1phos	R	V	48.2	VQVGG(pS)PLYK	AT3G13670.1
10	membrane	full	AT3G14380.1	integral membrane family protein	TDQTAIDESALVLNRTEK	1042.508192	2083.001832	2	30	1phos	K	S	51.88	TDQ(pT)AIDESALVLNRTEK	AT3G14380.1
10	membrane	kcl_10	AT3G14380.1	integral membrane family protein	TDQTAIDESALVLNRTEK	1042.508192	2083.001859	2	99	1phos	K	S	51.88	TDQ(pT)AIDESALVLNRTEK	AT3G14380.1
10	membrane	no3_3	AT3G14380.1	integral membrane family protein	TDQTAIDESALVLNRTEK	1042.508192	2083.001859	2	99	1phos	K	S	51.88	TDQ(pT)AIDESALVLNRTEK	AT3G14380.1
10	membrane	no3_30	AT3G14380.1	integral membrane family protein	TDQTAIDESALVLNRTEK	1042.508192	2083.001859	2	99	1phos	K	S	51.88	TDQ(pT)AIDESALVLNRTEK	AT3G14380.1
10	membrane	k	AT3G14380.1	integral membrane family protein	TDQTAIDESALVLNRTEK	1042.508192	2083.001859	2	99	1phos	K	S	51.88	TDQ(pT)AIDESALVLNRTEK	AT3G14380.1
10	membrane	no3_5	AT3G14380.1	integral membrane family protein	TDQTAIDESALVLNRTEK	1042.508192	2083.001859	2	99	1phos	K	S	51.88	TDQ(pT)AIDESALVLNRTEK	AT3G14380.1
10	membrane	no3_10	AT3G14380.1	integral membrane family protein	TDQTAIDESALVLNRTEK	1042.508192	2083.001859	2	99	1phos	K	S	51.88	TDQ(pT)AIDESALVLNRTEK	AT3G14380.1
10	membrane	kcl_5	AT3G14380.1	integral membrane family protein	TDQTAIDESALVLNRTEK	1042.508192	2083.001859	2	99	1phos	K	S	51.88	TDQ(pT)AIDESALVLNRTEK	AT3G14380.1
10	membrane	nh4_10	AT3G14380.1	integral membrane family protein	TDQTAIDESALVLNRTEK	1042.508192	2083.001859	2	99	1phos	K	S	51.88	TDQ(pT)AIDESALVLNRTEK	AT3G14380.1
10	membrane	nh4_5	AT3G14380.1	integral membrane family protein	TDQTAIDESALVLNRTEK	1042.508192	2083.001859	2	99	1phos	K	S	51.88	TDQ(pT)AIDESALVLNRTEK	AT3G14380.1
10	soluble	kcl_10	AT3G14550.1	GGPS3 (GERANYLGERANYL PYROPHOSPHATE SYNTHASE 3); farnesyltranstransferase	MATTVHLSSFSLFIQSRGR	1109.536148	2217.057744	2	16	1phosST	-	R	33.78	MATTVHL(pS)SFSLFIQSRGR	AT3G14550.1
2	membrane	no3_10	AT3G14970.1	zinc finger (C3HC4-type RING finger) family protein	YIDVVTELIDAILDLKK	1021.038487	2040.062422	2	21	1phos	R	C	37.88	(pY)IDVVTELIDAILDLKK	AT3G14970.1
11	membrane	nh4_3	AT3G15790.1	MBD11 (methyl-CpG-binding domain 11); DNA binding	DTGSIEKNSVDVEK	800.852789	1599.691026	2	17	1phosST	K	K	39.82	DTG(pS)IEKNSVDVEK	AT3G15790.1
12	membrane	nh4_10	AT3G16510.1	C2 domain-containing protein	MDVYAVVWITGDDSR	913.369751	1824.72495	2	27	15N15 1phosST	K	K	74.81	MDVYAVVWI,(pT,)GDDSR	AT3G16510.1
12	membrane	kcl_5	AT3G16510.1	C2 domain-containing protein	MDVYAVVWITGDDSR	913.369751	1824.724949	2	99	15N15 1phosST	K	K	74.81	MDVYAVVWI,(pT,)GDDSR	AT3G16510.1
12	membrane	nh4_30	AT3G16510.1	C2 domain-containing protein	MDVYAVVWITGDDSR	913.369751	1824.724949	2	99	15N15 1phosST	K	K	74.81	MDVYAVVWI,(pT,)GDDSR	AT3G16510.1
12	membrane	nh4_5	AT3G16510.1	C2 domain-containing protein	MDVYAVVWITGDDSR	913.369751	1824.724949	2	99	15N15 1phosST	K	K	74.81	MDVYAVVWI,(pT,)GDDSR	AT3G16510.1
12	membrane	kcl_10	AT3G16510.1	C2 domain-containing protein	MDVYAVVWITGDDSR	913.369751	1824.724949	2	99	15N15 1phosST	K	K	74.81	MDVYAVVWI,(pT,)GDDSR	AT3G16510.1
12	membrane	full	AT3G16510.1	C2 domain-containing protein	MDVYAVVWITGDDSR	913.369751	1824.724949	2	99	15N15 1phosST	K	K	74.81	MDVYAVVWI,(pT,)GDDSR	AT3G16510.1
12	membrane	k	AT3G16510.1	C2 domain-containing protein	MDVYAVVWITGDDSR	913.369751	1824.724949	2	99	15N15 1phosST	K	K	74.81	MDVYAVVWI,(pT,)GDDSR	AT3G16510.1
12	membrane	kcl_30	AT3G16510.1	C2 domain-containing protein	MDVYAVVWITGDDSR	913.369751	1824.724949	2	99	15N15 1phosST	K	K	74.81	MDVYAVVWI,(pT,)GDDSR	AT3G16510.1
1	membrane	nh4_10	AT3G16720.1	ATL2 (Arabidopsis T?xicos en Levadura 2); protein binding / zinc ion binding	MLSFTRMLSR	677.308806	1352.60306	2	17	2Met(ox) 1phosST	R	D	61.05	(oxM)L(pS)FTR(oxM)LSR	AT3G16720.1
11	soluble	kcl_5	AT3G17240.1	LPD2 (LIPOAMIDE DEHYDROGENASE 2); FAD binding / dihydrolipoyl dehydrogenase/ oxidoreductase	FPFMANSRAK	632.783631	1263.55271	2	17	1Met(ox) 1phosST	K	A	49.68	FPF(oxM)AN(pS)RAK	AT1G48030.1, AT1G48030.2, AT3G17240.1, AT3G17240.3
11	membrane	nh4_3	AT3G17310.1	methyltransferase family protein	FNTLPNPR	519.740408	1037.466264	2	15	1phosST	R	L	34.11	FN(pT)LPNPR	AT3G17310.1, AT3G17310.2
9	soluble	k	AT3G17330.1	ECT6 (evolutionarily conserved C-terminal region 6)	SNTQEATDDSTPSTLK	887.874774	1773.734996	2	23	1phosST	K	F	41.99	SNTQEATDD(pS)TPSTLK	AT3G17330.1, AT3G17330.2
1	membrane	no3_10	AT3G17340.1	protein transporter	EILVPLVSVLHRLIDK	962.547051	1923.07955	2	16	1phosST	R	A	36.16	EILVPLV(pS)VLHRLIDK	AT3G17340.1
9	soluble	nh4_5	AT3G17340.1	protein transporter	EATEALDLLSTK	685.81935	1369.624148	2	22	1phosST	R	L	44.23	EATEALDLL(s)(t)K	AT3G17340.1
9	soluble	kcl_10	AT3G17340.1	protein transporter	EATEALDLLSTK	685.821464	1369.628376	2	20	1phosST	R	L	44.23	EATEALDLL(s)(t)K	AT3G17340.1
9	soluble	nh4_10	AT3G17340.1	protein transporter	EATEALDLLSTK	685.823869	1369.633186	2	16	1phosST	R	L	44.23	EATEALDLL(s)(t)K	AT3G17340.1
14	membrane	no3	AT3G17420.1	protein kinase family protein	SNATTLPVTQSPR	726.3395	1450.679034	2	73	1pS	R	F		SNATTLPVTQ(pS)PR	AT3G17420.1
9	soluble	kcl_30	AT3G18650.1	AGL103 (AGAMOUS-LIKE 103); transcription factor	ASSSSSSLSFSTSK	761.792704	1521.570856	2	31	2phosST	M	K	38.85	AS(pS)SSSSLSF(s)(t)(s)K	AT3G18650.1
9	soluble	full	AT3G18650.1	AGL103 (AGAMOUS-LIKE 103); transcription factor	ASSSSSSLSFSTSK	761.79237	1521.570188	2	31	2phosST	M	K	38.85	AS(pS)SSSSLSF(s)(t)(s)K	AT3G18650.1
9	soluble	kcl_10	AT3G18650.1	AGL103 (AGAMOUS-LIKE 103); transcription factor	ASSSSSSLSFSTSK	761.792807	1521.571062	2	29	2phosST	M	K	38.85	AS(pS)SSSSLSF(s)(t)(s)K	AT3G18650.1
9	soluble	kcl_30	AT3G18650.1	AGL103 (AGAMOUS-LIKE 103); transcription factor	ASSSSSSLSFSTSK	761.792285	1521.570018	2	20	2phosST	M	K	38.85	AS(pS)SSSSLSF(s)(t)(s)K	AT3G18650.1
9	soluble	kcl_5	AT3G18650.1	AGL103 (AGAMOUS-LIKE 103); transcription factor	ASSSSSSLSFSTSK	761.792117	1521.569682	2	18	2phosST	M	K	38.85	AS(pS)SSSSLSF(s)(t)(s)K	AT3G18650.1
9	soluble	nh4_3	AT3G18650.1	AGL103 (AGAMOUS-LIKE 103); transcription factor	ASSSSSSLSFSTSK	761.792066	1521.56958	2	18	2phosST	M	K	38.85	AS(pS)SSSSLSF(s)(t)(s)K	AT3G18650.1
9	soluble	nh4_10	AT3G18650.1	AGL103 (AGAMOUS-LIKE 103); transcription factor	ASSSSSSLSFSTSK	761.792214	1521.569876	2	17	2phosST	M	K	38.85	AS(pS)SSSSLSF(s)(t)(s)K	AT3G18650.1
9	soluble	kcl_10	AT3G19180.1	ARC6H	DKLLFESEYAGNLK	893.890831	1785.76711	2	16	1phosY 1phosST	R	E	33.8	DKLLFE(pS)E(pY)AGNLK	AT3G19180.1, AT3G19180.2
2	membrane	no3_3	AT3G19508.1	similar to Os01g0342800 [Oryza sativa (japonica cultivar-group)] (GB:NP_001042956.1)	YSIDESAATKLK	703.331144	1404.647736	2	18	1phos	K	E	32.89	(pY)SIDESAATKLK	AT3G19508.1
1	membrane	k	AT3G19508.1	similar to unnamed protein product [Vitis vinifera] (GB:CAO70852.1)	YSIDESAATKLK	703.327215	1404.639878	2	21	1phosY	K	E	41.92	(pY)SIDESAATKLK	AT3G19508.1
1	membrane	nh4_3	AT3G19508.1	similar to unnamed protein product [Vitis vinifera] (GB:CAO70852.1)	YSIDESAATKLK	703.327281	1404.64001	2	20	1phosY	K	E	41.92	(pY)SIDESAATKLK	AT3G19508.1
1	membrane	k	AT3G19508.1	similar to unnamed protein product [Vitis vinifera] (GB:CAO70852.1)	YSIDESAATKLK	703.327138	1404.639724	2	19	1phosY	K	E	41.92	(pY)SIDESAATKLK	AT3G19508.1
9	soluble	kcl_10	AT3G19680.1	similar to unknown protein [Arabidopsis thaliana] (TAIR:AT1G50040.1); similar to unnamed protein p	NLLHSSSMMSEISSTR	938.402716	1874.79088	2	22	1Met(ox) 1phosST	R	S	53.05	NLLHSS(s)(m)(m)(s)EISSTR	AT3G19680.1
9	soluble	nh4_3	AT3G19680.1	similar to unknown protein [Arabidopsis thaliana] (TAIR:AT1G50040.1); similar to unnamed protein p	NLLHSSSMMSEISSTR	938.398406	1874.78226	2	20	1Met(ox) 1phosST	R	S	53.05	NLLHSS(s)(m)(m)(s)EISSTR	AT3G19680.1
9	soluble	nh4_30	AT3G19680.1	similar to unknown protein [Arabidopsis thaliana] (TAIR:AT1G50040.1); similar to unnamed protein p	NLLHSSSMMSEISSTR	938.402668	1874.790784	2	17	1Met(ox) 1phosST	R	S	53.05	NLLHSS(s)(m)(m)(s)EISSTR	AT3G19680.1
4	membrane	nh4_30	AT3G19710.1	BCAT4 (BRANCHED-CHAIN AMINOTRANSFERASE4); catalytic/ methionine-oxo-acid transaminase	DNSGLNLKIEDQFR	864.897103	1727.779654	2	20	1phos	K	R	48.06	DN(pS)GLNLKIEDQFR	AT3G19710.1
3	soluble	no3_10	AT3G20250.1	APUM5 (ARABIDOPSIS PUMILIO 5); RNA binding	ASVFSEVLPQASK	721.853536	1441.69252	2	19	1phosST		K	32.89	ASVF(pS)EVLPQASK	AT3G20250.1
9	soluble	nh4_10	AT3G20410.1	CPK9 (CALMODULIN-DOMAIN PROTEIN KINASE 9); calmodulin-dependent protein kinase/ kinase	LESNENLYK	595.265053	1188.515554	2	16	1phosY	R	A	41.85	LESNENL(pY)K	AT3G20410.1
9	soluble	nh4_10	AT3G20740.1	FIE (FERTILIZATION-INDEPENDENT ENDOSPERM 1); nucleotide binding / transcription factor	MSKITLGNESIVGSLTPSNK	778.000509	2330.979699	3	17	1Met(ox) 3phosST	-	K	50.86	(oxM)(pS)KITLGNESIVG(pS)L(t)P(s)NK	AT3G20740.1
9	soluble	kcl_30	AT3G20750.1	zinc finger (GATA type) family protein	CTNMNCNALNTPMWRR	1067.917641	2133.82073	2	19	1Met(ox) 1phosST	K	G	39.44	C(pT)NMNCNALNTP(oxM)WRR	AT3G20750.1
9	soluble	full	AT3G20750.1	zinc finger (GATA type) family protein	CTNMNCNALNTPMWRR	1067.925528	2133.836504	2	18	1Met(ox) 1phosST	K	G	39.44	C(pT)NMNCNALNTP(oxM)WRR	AT3G20750.1
8	soluble	nh4_3	AT3G20830.1	protein kinase family protein	LRTTPSSAPPSPLR	820.390848	1638.767144	2	15	2phosST	K	S	46.94	LRTTP(pS)(pS)APPSPLR	AT3G20830.1
9	soluble	kcl_30	AT3G21300.1	RNA methyltransferase family protein	CCSSSLAPLSPSEFSGGNK	1072.907627	2143.800702	2	17	2phosST	R	A	50.96	CC(s)(s)(s)LAPL(pS)PSEFSGGNK	AT3G21300.1
9	soluble	kcl_10	AT3G21300.1	RNA methyltransferase family protein	CCSSSLAPLSPSEFSGGNK	1072.907562	2143.800572	2	15	2phosST	R	A	50.96	CC(s)(s)(s)LAPL(pS)PSEFSGGNK	AT3G21300.1
12	soluble	nh4_5	AT3G21380.1	similar to MBP1 (MYROSINASE-BINDING PROTEIN 1) [Arabidopsis thaliana] (TAIR:AT1G52040.1); similar	IFGQDTEVITSLIFK	895.958572	1789.902592	2	26	1phosST	R	T	53.05	IFGQDTEVI(t)(s)LIFK	AT3G21380.1
12	soluble	nh4_30	AT3G21380.1	similar to MBP1 (MYROSINASE-BINDING PROTEIN 1) [Arabidopsis thaliana] (TAIR:AT1G52040.1); similar	IFGQDTEVITSLIFK	895.958572	1789.902591	2	99	1phosST	R	T	53.05	IFGQDTEVI(t)(s)LIFK	AT3G21380.1
12	soluble	k	AT3G21380.1	similar to MBP1 (MYROSINASE-BINDING PROTEIN 1) [Arabidopsis thaliana] (TAIR:AT1G52040.1); similar	IFGQDTEVITSLIFK	895.958572	1789.902591	2	99	1phosST	R	T	53.05	IFGQDTEVI(t)(s)LIFK	AT3G21380.1
12	soluble	nh4_10	AT3G21380.1	similar to MBP1 (MYROSINASE-BINDING PROTEIN 1) [Arabidopsis thaliana] (TAIR:AT1G52040.1); similar	IFGQDTEVITSLIFK	895.958572	1789.902591	2	99	1phosST	R	T	53.05	IFGQDTEVI(t)(s)LIFK	AT3G21380.1
12	soluble	kcl_3	AT3G21380.1	similar to MBP1 (MYROSINASE-BINDING PROTEIN 1) [Arabidopsis thaliana] (TAIR:AT1G52040.1); similar	IFGQDTEVITSLIFK	895.958572	1789.902591	2	99	1phosST	R	T	53.05	IFGQDTEVI(t)(s)LIFK	AT3G21380.1
12	soluble	kcl_3	AT3G21380.1	similar to MBP1 (MYROSINASE-BINDING PROTEIN 1) [Arabidopsis thaliana] (TAIR:AT1G52040.1); similar	IFGQDTEVITSLIFK	895.958572	1789.902591	2	99	1phosST	R	T	53.05	IFGQDTEVI(t)(s)LIFK	AT3G21380.1
12	soluble	kcl_30	AT3G21380.1	similar to MBP1 (MYROSINASE-BINDING PROTEIN 1) [Arabidopsis thaliana] (TAIR:AT1G52040.1); similar	IFGQDTEVITSLIFK	895.958572	1789.902591	2	99	1phosST	R	T	53.05	IFGQDTEVI(t)(s)LIFK	AT3G21380.1
12	soluble	full	AT3G21380.1	similar to MBP1 (MYROSINASE-BINDING PROTEIN 1) [Arabidopsis thaliana] (TAIR:AT1G52040.1); similar	IFGQDTEVITSLIFK	895.958572	1789.902591	2	99	1phosST	R	T	53.05	IFGQDTEVI(t)(s)LIFK	AT3G21380.1
12	soluble	kcl_10	AT3G21380.1	similar to MBP1 (MYROSINASE-BINDING PROTEIN 1) [Arabidopsis thaliana] (TAIR:AT1G52040.1); similar	IFGQDTEVITSLIFK	895.958572	1789.902591	2	99	1phosST	R	T	53.05	IFGQDTEVI(t)(s)LIFK	AT3G21380.1
12	soluble	kcl_5	AT3G21380.1	similar to MBP1 (MYROSINASE-BINDING PROTEIN 1) [Arabidopsis thaliana] (TAIR:AT1G52040.1); similar	IFGQDTEVITSLIFK	895.958572	1789.902591	2	99	1phosST	R	T	53.05	IFGQDTEVI(t)(s)LIFK	AT3G21380.1
12	soluble	nh4_30	AT3G21380.1	similar to MBP1 (MYROSINASE-BINDING PROTEIN 1) [Arabidopsis thaliana] (TAIR:AT1G52040.1); similar	IFGQDTEVITSLIFK	895.958572	1789.902591	2	99	1phosST	R	T	53.05	IFGQDTEVI(t)(s)LIFK	AT3G21380.1
12	soluble	nh4_10	AT3G21380.1	similar to MBP1 (MYROSINASE-BINDING PROTEIN 1) [Arabidopsis thaliana] (TAIR:AT1G52040.1); similar	IFGQDTEVITSLIFK	895.958572	1789.902591	2	99	1phosST	R	T	53.05	IFGQDTEVI(t)(s)LIFK	AT3G21380.1
12	soluble	nh4_5	AT3G21380.1	similar to MBP1 (MYROSINASE-BINDING PROTEIN 1) [Arabidopsis thaliana] (TAIR:AT1G52040.1); similar	IFGQDTEVITSLIFK	895.958572	1789.902591	2	99	1phosST	R	T	53.05	IFGQDTEVI(t)(s)LIFK	AT3G21380.1
10	soluble	full	AT3G21380.1	similar to MBP1 (MYROSINASE-BINDING PROTEIN 1) [Arabidopsis thaliana] (TAIR:AT1G52040.1); similar	IFGQDTEVITSLIFK	895.960166	1789.90578	2	29	1phosST	R	T	54.21	IFGQDTEVI(t)(s)LIFK	AT3G21380.1
10	soluble	k	AT3G21380.1	similar to MBP1 (MYROSINASE-BINDING PROTEIN 1) [Arabidopsis thaliana] (TAIR:AT1G52040.1); similar	IFGQDTEVITSLIFK	895.959577	1789.904602	2	26	1phosST	R	T	54.21	IFGQDTEVI(t)(s)LIFK	AT3G21380.1
10	soluble	kcl_5	AT3G21380.1	similar to MBP1 (MYROSINASE-BINDING PROTEIN 1) [Arabidopsis thaliana] (TAIR:AT1G52040.1); similar	IFGQDTEVITSLIFK	895.959577	1789.904601	2	99	1phosST	R	T	54.21	IFGQDTEVI(t)(s)LIFK	AT3G21380.1
10	soluble	nh4_5	AT3G21380.1	similar to MBP1 (MYROSINASE-BINDING PROTEIN 1) [Arabidopsis thaliana] (TAIR:AT1G52040.1); similar	IFGQDTEVITSLIFK	895.959577	1789.904601	2	99	1phosST	R	T	54.21	IFGQDTEVI(t)(s)LIFK	AT3G21380.1
10	soluble	no3_3	AT3G21380.1	similar to MBP1 (MYROSINASE-BINDING PROTEIN 1) [Arabidopsis thaliana] (TAIR:AT1G52040.1); similar	IFGQDTEVITSLIFK	895.959577	1789.904601	2	99	1phosST	R	T	54.21	IFGQDTEVI(t)(s)LIFK	AT3G21380.1
10	soluble	no3_5	AT3G21380.1	similar to MBP1 (MYROSINASE-BINDING PROTEIN 1) [Arabidopsis thaliana] (TAIR:AT1G52040.1); similar	IFGQDTEVITSLIFK	895.959577	1789.904601	2	99	1phosST	R	T	54.21	IFGQDTEVI(t)(s)LIFK	AT3G21380.1
10	soluble	kcl_10	AT3G21380.1	similar to MBP1 (MYROSINASE-BINDING PROTEIN 1) [Arabidopsis thaliana] (TAIR:AT1G52040.1); similar	IFGQDTEVITSLIFK	895.959577	1789.904601	2	99	1phosST	R	T	54.21	IFGQDTEVI(t)(s)LIFK	AT3G21380.1
10	soluble	nh4_10	AT3G21380.1	similar to MBP1 (MYROSINASE-BINDING PROTEIN 1) [Arabidopsis thaliana] (TAIR:AT1G52040.1); similar	IFGQDTEVITSLIFK	895.959577	1789.904601	2	99	1phosST	R	T	54.21	IFGQDTEVI(t)(s)LIFK	AT3G21380.1
10	soluble	no3_10	AT3G21380.1	similar to MBP1 (MYROSINASE-BINDING PROTEIN 1) [Arabidopsis thaliana] (TAIR:AT1G52040.1); similar	IFGQDTEVITSLIFK	895.959577	1789.904601	2	99	1phosST	R	T	54.21	IFGQDTEVI(t)(s)LIFK	AT3G21380.1
10	soluble	no3_30	AT3G21380.1	similar to MBP1 (MYROSINASE-BINDING PROTEIN 1) [Arabidopsis thaliana] (TAIR:AT1G52040.1); similar	IFGQDTEVITSLIFK	895.959577	1789.904601	2	99	1phosST	R	T	54.21	IFGQDTEVI(t)(s)LIFK	AT3G21380.1
10	soluble	kcl_5	AT3G21380.1	similar to MBP1 (MYROSINASE-BINDING PROTEIN 1) [Arabidopsis thaliana] (TAIR:AT1G52040.1); similar	IFGQDTEVITSLIFK	895.959577	1789.904601	2	99	1phosST	R	T	54.21	IFGQDTEVI(t)(s)LIFK	AT3G21380.1
10	soluble	full	AT3G21380.1	similar to MBP1 (MYROSINASE-BINDING PROTEIN 1) [Arabidopsis thaliana] (TAIR:AT1G52040.1); similar	IFGQDTEVITSLIFK	895.959577	1789.904601	2	99	1phosST	R	T	54.21	IFGQDTEVI(t)(s)LIFK	AT3G21380.1
10	soluble	no3_30	AT3G21380.1	similar to MBP1 (MYROSINASE-BINDING PROTEIN 1) [Arabidopsis thaliana] (TAIR:AT1G52040.1); similar	IFGQDTEVITSLIFK	895.959577	1789.904601	2	99	1phosST	R	T	54.21	IFGQDTEVI(t)(s)LIFK	AT3G21380.1
10	soluble	nh4_5	AT3G21380.1	similar to MBP1 (MYROSINASE-BINDING PROTEIN 1) [Arabidopsis thaliana] (TAIR:AT1G52040.1); similar	IFGQDTEVITSLIFK	895.959577	1789.904601	2	99	1phosST	R	T	54.21	IFGQDTEVI(t)(s)LIFK	AT3G21380.1
10	soluble	nh4_10	AT3G21380.1	similar to MBP1 (MYROSINASE-BINDING PROTEIN 1) [Arabidopsis thaliana] (TAIR:AT1G52040.1); similar	IFGQDTEVITSLIFK	895.959577	1789.904601	2	99	1phosST	R	T	54.21	IFGQDTEVI(t)(s)LIFK	AT3G21380.1
10	soluble	k	AT3G21380.1	similar to MBP1 (MYROSINASE-BINDING PROTEIN 1) [Arabidopsis thaliana] (TAIR:AT1G52040.1); similar	IFGQDTEVITSLIFK	895.959577	1789.904601	2	99	1phosST	R	T	54.21	IFGQDTEVI(t)(s)LIFK	AT3G21380.1
10	soluble	kcl_10	AT3G21380.1	similar to MBP1 (MYROSINASE-BINDING PROTEIN 1) [Arabidopsis thaliana] (TAIR:AT1G52040.1); similar	IFGQDTEVITSLIFK	895.959577	1789.904601	2	99	1phosST	R	T	54.21	IFGQDTEVI(t)(s)LIFK	AT3G21380.1
10	soluble	no3_3	AT3G21380.1	similar to MBP1 (MYROSINASE-BINDING PROTEIN 1) [Arabidopsis thaliana] (TAIR:AT1G52040.1); similar	IFGQDTEVITSLIFK	895.959577	1789.904601	2	99	1phosST	R	T	54.21	IFGQDTEVI(t)(s)LIFK	AT3G21380.1
10	soluble	no3_5	AT3G21380.1	similar to MBP1 (MYROSINASE-BINDING PROTEIN 1) [Arabidopsis thaliana] (TAIR:AT1G52040.1); similar	IFGQDTEVITSLIFK	895.959577	1789.904601	2	99	1phosST	R	T	54.21	IFGQDTEVI(t)(s)LIFK	AT3G21380.1
12	membrane	kcl_30	AT3G21790.1	UDP-glucoronosyl/UDP-glucosyl transferase family protein	LLEDYSSKPDSPK	779.860358	1557.706164	2	15	1phosST	K	I	41.92	LLEDY(s)(s)KPDSPK	AT3G21790.1
9	soluble	nh4_3	AT3G21990.1	receptor-like protein kinase-related	VSAMVQCTK	552.232323	1102.450094	2	22	1phosST	K	D	80.54	VSAMVQC(pT)K	AT3G21990.1
9	soluble	nh4_5	AT3G21990.1	receptor-like protein kinase-related	VSAMVQCTK	552.232265	1102.449978	2	22	1phosST	K	D	80.54	VSAMVQC(pT)K	AT3G21990.1
9	soluble	nh4_30	AT3G21990.1	receptor-like protein kinase-related	VSAMVQCTK	552.235719	1102.456886	2	21	1phosST	K	D	80.54	VSAMVQC(pT)K	AT3G21990.1
9	soluble	nh4_30	AT3G21990.1	receptor-like protein kinase-related	VSAMVQCTK	552.233904	1102.453256	2	21	1phosST	K	D	80.54	VSAMVQC(pT)K	AT3G21990.1
9	soluble	nh4_5	AT3G21990.1	receptor-like protein kinase-related	VSAMVQCTK	552.232096	1102.44964	2	20	1phosST	K	D	80.54	VSAMVQC(pT)K	AT3G21990.1
9	soluble	nh4_3	AT3G21990.1	receptor-like protein kinase-related	VSAMVQCTK	552.232021	1102.44949	2	20	1phosST	K	D	80.54	VSAMVQC(pT)K	AT3G21990.1
9	soluble	kcl_30	AT3G21990.1	receptor-like protein kinase-related	VSAMVQCTK	552.23387	1102.453188	2	18	1phosST	K	D	80.54	VSAMVQC(pT)K	AT3G21990.1
9	soluble	kcl_5	AT3G21990.1	receptor-like protein kinase-related	VSAMVQCTK	552.233995	1102.453438	2	18	1phosST	K	D	80.54	VSAMVQC(pT)K	AT3G21990.1
9	soluble	kcl_10	AT3G21990.1	receptor-like protein kinase-related	VSAMVQCTK	552.231924	1102.449296	2	17	1phosST	K	D	80.54	VSAMVQC(pT)K	AT3G21990.1
9	soluble	nh4_10	AT3G21990.1	receptor-like protein kinase-related	VSAMVQCTK	552.232241	1102.44993	2	17	1phosST	K	D	80.54	VSAMVQC(pT)K	AT3G21990.1
9	soluble	nh4_10	AT3G21990.1	receptor-like protein kinase-related	VSAMVQCTK	552.232101	1102.44965	2	17	1phosST	K	D	80.54	VSAMVQC(pT)K	AT3G21990.1
9	soluble	kcl_5	AT3G21990.1	receptor-like protein kinase-related	VSAMVQCTK	552.232251	1102.44995	2	16	1phosST	K	D	80.54	VSAMVQC(pT)K	AT3G21990.1
9	soluble	kcl_30	AT3G21990.1	receptor-like protein kinase-related	VSAMVQCTK	552.235328	1102.456104	2	16	1phosST	K	D	80.54	VSAMVQC(pT)K	AT3G21990.1
9	soluble	full	AT3G21990.1	receptor-like protein kinase-related	VSAMVQCTK	552.232383	1102.450214	2	16	1phosST	K	D	80.54	VSAMVQC(pT)K	AT3G21990.1
11	membrane	nh4_5	AT3G22080.1	meprin and TRAF homology domain-containing protein / MATH domain-containing protein	TPNSYSLKLQNISQVEK	1015.007418	2028.000284	2	19	1phosST	R	S	31.66	(pT)PNSYSLKLQNISQVEK	AT3G22080.1
11	membrane	nh4_3	AT3G22080.1	meprin and TRAF homology domain-containing protein / MATH domain-containing protein	TPNSYSLKLQNISQVEK	1015.007922	2028.001292	2	18	1phosST	R	S	31.66	(pT)PNSYSLKLQNISQVEK	AT3G22080.1
11	soluble	kcl_3	AT3G22080.1	meprin and TRAF homology domain-containing protein / MATH domain-containing protein	TPNSYSLKLQNISQVEK	1015.007686	2028.00082	2	19	1phosST	R	S	40.26	TPN(pS)YSLKLQNISQVEK	AT3G22080.1
11	soluble	k	AT3G22080.1	meprin and TRAF homology domain-containing protein / MATH domain-containing protein	TPNSYSLKLQNISQVEK	1015.012558	2028.010564	2	15	1phosST	R	S	40.26	TPN(pS)YSLKLQNISQVEK	AT3G22080.1
11	soluble	full	AT3G22400.1	LOX5; lipoxygenase	EMLAGLNPVVISRLQEFPPK	1167.591795	2333.169038	2	17	1Met(ox) 1phosST	R	S	45.17	E(oxM)LAGLNPVVI(pS)RLQEFPPK	AT3G22400.1
9	soluble	kcl_30	AT3G22400.1	LOX5; lipoxygenase	EMLAGLNPVVISRLQEFPPK	1167.592217	2333.169882	2	19	1Met(ox) 1phosST	R	S	53.79	E(oxM)LAGLNPVVI(pS)RLQEFPPK	AT3G22400.1
9	soluble	nh4_10	AT3G22400.1	LOX5; lipoxygenase	EMLAGLNPVVISRLQEFPPK	1167.591376	2333.1682	2	18	1Met(ox) 1phosST	R	S	53.79	E(oxM)LAGLNPVVI(pS)RLQEFPPK	AT3G22400.1
8	soluble	k	AT3G22760.1	SOL1 (TSO1-Like); transcription factor	MDTPEKSETQIGTPVSK	964.440481	1926.86641	2	17	1phosST	-	L	32.34	MD(pT)PEKSETQIGTPVSK	AT3G22760.1
6	membrane	k	AT3G22790.1	kinase interacting family protein	VETLEEILK	577.289601	1152.56465	2	17	1phos	K	G	43.32	VE(pT)LEEILK	AT3G22790.1
6	membrane	nh4_5	AT3G22790.1	kinase interacting family protein	VETLEEILK	577.289312	1152.564072	2	16	1phos	K	G	43.32	VE(pT)LEEILK	AT3G22790.1
10	soluble	nh4_5	AT3G22790.1	kinase interacting family protein	ATVLHSESR	540.248961	1078.48337	2	22	1phosST	M	R	56.74	ATVLH(s)E(S)R	AT3G22790.1
1	membrane	k	AT3G22980.1	elongation factor Tu family protein	SSSISLKYK	546.770204	1091.525856	2	28	1phosY	K	D	94.8	SSSISLK(pY)K	AT3G22980.1
1	membrane	k	AT3G22980.1	elongation factor Tu family protein	SSSISLKYK	546.770085	1091.525618	2	18	1phosST	K	D	94.8	SSSISLK(pY)K	AT3G22980.1
10	soluble	no3_3	AT3G23110.1	disease resistance family protein	NNLSGEIPR	540.248825	1078.483098	2	16	1phosST	R	G	43.32	NNL(pS)GEIPR	AT3G23110.1, AT3G23120.1, AT5G06940.1
10	soluble	no3_3	AT3G23110.1	disease resistance family protein	SSSSLFKLR	1104.539202	1103.531926	1	21	1phosST	K	H	4.82 S	SS(pS)LFKLR	AT3G23110.1
9	soluble	nh4_3	AT3G23400.1	plastid-lipid associated protein PAP / fibrillin family protein	YSFSPLTTPK	650.769746	1299.52494	2	24	1phosY 1phosST	R	S	73.26	(pY)(pS)FSPLTTPK	AT3G23400.1
9	soluble	nh4_30	AT3G23400.1	plastid-lipid associated protein PAP / fibrillin family protein	YSFSPLTTPK	650.769993	1299.525434	2	21	1phosY 1phosST	R	S	73.26	(pY)(pS)FSPLTTPK	AT3G23400.1
9	soluble	nh4_10	AT3G23400.1	plastid-lipid associated protein PAP / fibrillin family protein	YSFSPLTTPK	650.769565	1299.524578	2	20	1phosY 1phosST	R	S	73.26	(pY)(pS)FSPLTTPK	AT3G23400.1
9	soluble	nh4_5	AT3G23400.1	plastid-lipid associated protein PAP / fibrillin family protein	YSFSPLTTPK	650.769713	1299.524874	2	20	1phosY 1phosST	R	S	73.26	(pY)(pS)FSPLTTPK	AT3G23400.1
9	soluble	nh4_3	AT3G23400.1	plastid-lipid associated protein PAP / fibrillin family protein	YSFSPLTTPK	650.769682	1299.524812	2	20	1phosY 1phosST	R	S	73.26	(pY)(pS)FSPLTTPK	AT3G23400.1
9	soluble	nh4_30	AT3G23400.1	plastid-lipid associated protein PAP / fibrillin family protein	YSFSPLTTPK	650.770031	1299.52551	2	20	1phosY 1phosST	R	S	73.26	(pY)(pS)FSPLTTPK	AT3G23400.1
9	soluble	kcl_5	AT3G23400.1	plastid-lipid associated protein PAP / fibrillin family protein	YSFSPLTTPK	650.769947	1299.525342	2	19	1phosY 1phosST	R	S	73.26	(pY)(pS)FSPLTTPK	AT3G23400.1
9	soluble	kcl_30	AT3G23400.1	plastid-lipid associated protein PAP / fibrillin family protein	YSFSPLTTPK	650.769946	1299.52534	2	19	1phosY 1phosST	R	S	73.26	(pY)(pS)FSPLTTPK	AT3G23400.1
9	soluble	kcl_5	AT3G23400.1	plastid-lipid associated protein PAP / fibrillin family protein	YSFSPLTTPK	650.769974	1299.525396	2	19	1phosY 1phosST	R	S	73.26	(pY)(pS)FSPLTTPK	AT3G23400.1
9	soluble	kcl_10	AT3G23400.1	plastid-lipid associated protein PAP / fibrillin family protein	YSFSPLTTPK	650.770165	1299.525778	2	18	1phosY 1phosST	R	S	73.26	(pY)(pS)FSPLTTPK	AT3G23400.1
9	soluble	nh4_5	AT3G23400.1	plastid-lipid associated protein PAP / fibrillin family protein	YSFSPLTTPK	650.769618	1299.524684	2	18	1phosY 1phosST	R	S	73.26	(pY)(pS)FSPLTTPK	AT3G23400.1
9	soluble	k	AT3G23400.1	plastid-lipid associated protein PAP / fibrillin family protein	YSFSPLTTPK	650.76767	1299.520788	2	18	1phosY 1phosST	R	S	73.26	(pY)(pS)FSPLTTPK	AT3G23400.1
9	soluble	kcl_30	AT3G23400.1	plastid-lipid associated protein PAP / fibrillin family protein	YSFSPLTTPK	650.770069	1299.525586	2	17	1phosY 1phosST	R	S	73.26	(pY)(pS)FSPLTTPK	AT3G23400.1
9	soluble	full	AT3G23400.1	plastid-lipid associated protein PAP / fibrillin family protein	YSFSPLTTPK	650.769911	1299.52527	2	17	1phosY 1phosST	R	S	73.26	(pY)(pS)FSPLTTPK	AT3G23400.1
9	soluble	kcl_10	AT3G23400.1	plastid-lipid associated protein PAP / fibrillin family protein	YSFSPLTTPK	650.76968	1299.524808	2	15	1phosY 1phosST	R	S	73.26	(pY)(pS)FSPLTTPK	AT3G23400.1
9	soluble	k	AT3G23400.1	plastid-lipid associated protein PAP / fibrillin family protein	YSFSPLTTPK	650.767669	1299.520786	2	15	1phosY 1phosST	R	S	73.26	(pY)(pS)FSPLTTPK	AT3G23400.1
12	membrane	kcl_5	AT3G23750.1	leucine-rich repeat family protein / protein kinase family protein	GGFGVVYAGELHDGTKTAVK	1043.505094	2084.995636	2	27	1phosST	R	R	46.04	GGFGVVYAGELHDG(pT)KTAVK	AT3G23750.1
12	membrane	nh4_5	AT3G23750.1	leucine-rich repeat family protein / protein kinase family protein	GGFGVVYAGELHDGTKTAVK	1043.504726	2084.9949	2	23	1phosST	R	R	46.04	GGFGVVYAGELHDG(pT)KTAVK	AT3G23750.1
12	membrane	full	AT3G23750.1	leucine-rich repeat family protein / protein kinase family protein	GGFGVVYAGELHDGTKTAVK	1043.505663	2084.996774	2	17	1phosST	R	R	46.04	GGFGVVYAGELHDG(pT)KTAVK	AT3G23750.1
12	membrane	kcl_30	AT3G23750.1	leucine-rich repeat family protein / protein kinase family protein	GGFGVVYAGELHDGTKTAVK	1043.504241	2084.99393	2	16	1phosST	R	R	46.04	GGFGVVYAGELHDG(pT)KTAVK	AT3G23750.1
12	membrane	nh4_30	AT3G23750.1	leucine-rich repeat family protein / protein kinase family protein	GGFGVVYAGELHDGTKTAVK	1043.505094	2084.995635	2	99	1phosST	R	R	46.04	GGFGVVYAGELHDG(pT)KTAVK	AT3G23750.1
12	membrane	kcl_3	AT3G23750.1	leucine-rich repeat family protein / protein kinase family protein	GGFGVVYAGELHDGTKTAVK	1043.505094	2084.995635	2	99	1phosST	R	R	46.04	GGFGVVYAGELHDG(pT)KTAVK	AT3G23750.1
12	membrane	nh4_10	AT3G23750.1	leucine-rich repeat family protein / protein kinase family protein	GGFGVVYAGELHDGTKTAVK	1043.505094	2084.995635	2	99	1phosST	R	R	46.04	GGFGVVYAGELHDG(pT)KTAVK	AT3G23750.1
12	membrane	kcl_10	AT3G23750.1	leucine-rich repeat family protein / protein kinase family protein	GGFGVVYAGELHDGTKTAVK	1043.505094	2084.995635	2	99	1phosST	R	R	46.04	GGFGVVYAGELHDG(pT)KTAVK	AT3G23750.1
12	membrane	k	AT3G23750.1	leucine-rich repeat family protein / protein kinase family protein	GGFGVVYAGELHDGTKTAVK	1043.505094	2084.995635	2	99	1phosST	R	R	46.04	GGFGVVYAGELHDG(pT)KTAVK	AT3G23750.1
14	membrane	no3	AT3G24300.1	ammonium transporter (AMT1.3)	HGGFAYIYHDNDDESHRVDPGSPFPR	787.0615	3144.246032	4	32	2pS	R	S		HGGFAYIYHDNDDE(pS)HRVDPG(pS)PFPR	AT3G24300.1
14	membrane	no3	AT3G24300.1	ammonium transporter (AMT1.3)	HGGFAYIYHDNDDE(sHRVDPG(sPFPR	767.080414	3064.292868	4	27	1pS	R	S		HGGFAYIYHDNDDE(s)HRVDPG(s)PFPR	0
14	membrane	no3	AT3G24300.1	ammonium transporter (AMT1.3)	SATPPRV	404.1821	806.364114	2	23	1pT	R	-		SA(pT)PPRV	AT3G24300.1
14	membrane	no3	AT3G24300.1	ammonium transporter (AMT1.3)	VDPGSPFPR	526.2261	1050.452122	2	40	1pS	R	S		VDPG(pS)PFPR	AT3G24300.1
11	soluble	kcl_10	AT3G24760.1	F-box family protein	LILVGGSSR	491.262872	980.511192	2	22	1phosST	K	I	43.32	LILVGG(pS)SR	AT3G24760.1
11	soluble	kcl_5	AT3G24760.1	F-box family protein	LILVGGSSR	491.259885	980.505218	2	18	1phosST	K	I	43.32	LILVGG(pS)SR	AT3G24760.1
10	soluble	k	AT3G24840.1	SEC14 cytosolic factor, putative / phosphoglyceride transfer protein, putative	SIEQDLQKTK	635.313852	1268.613152	2	23	1phosST	K	K	51.27	(pS)IEQDLQKTK	AT3G24840.1
10	soluble	kcl_5	AT3G24840.1	SEC14 cytosolic factor, putative / phosphoglyceride transfer protein, putative	SIEQDLQKTK	635.31131	1268.608068	2	18	1phosST	K	K	51.27	(pS)IEQDLQKTK	AT3G24840.1
14	soluble	no3	AT3G24840.1	SEC14 cytosolic factor, putative	SIEQDLQKTK	635.302563	1268.590574	2	21	1pS	K	K		(pS)IEQDLQKTK	AT3G24840.1
11	membrane	nh4_5	AT3G25070.1	RIN4 (RPM1 INTERACTING PROTEIN 4); protein binding	ADESPEKVTVVPK	739.860476	1477.7064	2	23	1phosST	R	F	51.74	ADE(pS)PEKVTVVPK	AT3G25070.1
14	membrane	no3	AT3G25070.1	RPM1-interacting protein 4 (RIN4)	ADESPEKVTVVPK	739.8497	1477.69941	2	45	1pS	R	F		ADE(pS)PEKVTVVPK	AT3G25070.1
11	soluble	nh4_10	AT3G25180.1	CYP82G1 (cytochrome P450, family 82, subfamily G, polypeptide 1); oxygen binding	LVVASDPKTVK	618.831843	1235.649134	2	15	1phosST	R	D	35.78	LVVASDPK(pT)VK	AT3G25180.1, AT3G25180.2
12	soluble	kcl_5	AT3G25180.1	CYP82G1 (cytochrome P450, family 82, subfamily G, polypeptide 1); oxygen binding	LVVASDPKTVK	618.832549	1235.650546	2	17	1phosST	R	D	36.85	LVVA(pS)DPKTVK	AT3G25180.1, AT3G25180.2
7	membrane	k	AT3G25210.1	pentatricopeptide (PPR) repeat-containing protein	LILLTSTNR	555.795682	1109.576812	2	25	1phosST	R	S	77.93	LILL(t)S(t)NR	AT3G25210.1
7	membrane	no3_10	AT3G25210.1	pentatricopeptide (PPR) repeat-containing protein	LILLTSTNR	555.796183	1109.577814	2	25	1phosST	R	S	77.93	LILL(t)S(t)NR	AT3G25210.1
7	membrane	nh4_5	AT3G25210.1	pentatricopeptide (PPR) repeat-containing protein	LILLTSTNR	555.796183	1109.577813	2	99	1phosST	R	S	77.93	LILL(t)S(t)NR	AT3G25210.1
7	membrane	nh4_5	AT3G25210.1	pentatricopeptide (PPR) repeat-containing protein	LILLTSTNR	555.796183	1109.577813	2	99	1phosST	R	S	77.93	LILL(t)S(t)NR	AT3G25210.1
7	membrane	no3_3	AT3G25210.1	pentatricopeptide (PPR) repeat-containing protein	LILLTSTNR	555.796183	1109.577813	2	99	1phosST	R	S	77.93	LILL(t)S(t)NR	AT3G25210.1
7	membrane	nh4_30	AT3G25210.1	pentatricopeptide (PPR) repeat-containing protein	LILLTSTNR	555.796183	1109.577813	2	99	1phosST	R	S	77.93	LILL(t)S(t)NR	AT3G25210.1
7	membrane	nh4_30	AT3G25210.1	pentatricopeptide (PPR) repeat-containing protein	LILLTSTNR	555.796183	1109.577813	2	99	1phosST	R	S	77.93	LILL(t)S(t)NR	AT3G25210.1
7	membrane	nh4_10	AT3G25210.1	pentatricopeptide (PPR) repeat-containing protein	LILLTSTNR	555.796183	1109.577813	2	99	1phosST	R	S	77.93	LILL(t)S(t)NR	AT3G25210.1
7	membrane	k	AT3G25210.1	pentatricopeptide (PPR) repeat-containing protein	LILLTSTNR	555.796183	1109.577813	2	99	1phosST	R	S	77.93	LILL(t)S(t)NR	AT3G25210.1
2	membrane	no3_30	AT3G25480.1	rhodanese-like domain-containing protein	YKPISAMNAFR	689.325053	1376.635554	2	18	1phos	K	K	54.51	(pY)KPISAMNAFR	AT3G25480.1
6	membrane	k	AT3G25480.1	rhodanese-like domain-containing protein	YKPISAMNAFR	689.324072	1376.633592	2	17	1phos	K	K	54.51	(pY)KPISAMNAFR	AT3G25480.1
9	soluble	kcl_30	AT3G25690.1	CHUP1 (CHLOROPLAST UNUSUAL POSITIONING 1)	QVTSFVDDPNLSCEPALK	1050.465231	2098.91591	2	19	1phosST	K	K	46.94	QVTSFVDDPNL(pS)CEPALK	AT3G25690.1
9	soluble	nh4_5	AT3G25905.1	CLE27 (CLAVATA3/ESR-RELATED 27); receptor binding	IFPETPASGK	603.750062	1205.485572	2	15	2phosST	R	R	39.19	IFPE(pT)PA(pS)GK	AT3G25905.1
9	membrane	nh4_30	AT3G26010.1	F-box family protein	RLFVSVHR	547.28278	1092.551008	2	19	1phos	R	K	51.27	RLFV(pS)VHR	AT3G26010.1
1	membrane	nh4_3	AT3G26160.1	CYP71B17 (cytochrome P450, family 71, subfamily B, polypeptide 17); oxygen binding	FLVGELFCSK	611.787812	1221.561072	2	24	1phosST	R	K	40.47	FLVGELFC(pS)K	AT3G26160.1
1	membrane	k	AT3G26160.1	CYP71B17 (cytochrome P450, family 71, subfamily B, polypeptide 17); oxygen binding	FLVGELFCSK	611.787669	1221.560786	2	21	1phosST	R	K	40.47	FLVGELFC(pS)K	AT3G26160.1
1	membrane	nh4_10	AT3G26160.1	CYP71B17 (cytochrome P450, family 71, subfamily B, polypeptide 17); oxygen binding	FLVGELFCSK	611.785284	1221.556016	2	17	1phosST	R	K	40.47	FLVGELFC(pS)K	AT3G26160.1
10	membrane	kcl_10	AT3G26240.1	DC1 domain-containing protein	YSKPNMVDILNLFK	881.438739	1760.862926	2	20	1phos	R	D	34.54	(y)(s)KPNMVDILNLFK	AT3G26240.1
10	membrane	kcl_5	AT3G26240.1	DC1 domain-containing protein	YSKPNMVDILNLFK	881.437728	1760.860904	2	19	1phos	R	D	34.54	(y)(s)KPNMVDILNLFK	AT3G26240.1
1	membrane	k	AT3G26240.1	DC1 domain-containing protein	YSKPNMVDILNLFK	881.441291	1760.86803	2	19	1phosST	R	D	36.16	Y(pS)KPNMVDILNLFK	AT3G26240.1
6	membrane	k	AT3G26240.1	DC1 domain-containing protein	YSKPNMVDILNLFK	881.440005	1760.865458	2	23	1phos	R	D	37.02	Y(pS)KPNMVDILNLFK	AT3G26240.1
11	membrane	nh4_3	AT3G26240.1	DC1 domain-containing protein	YSKPNMVDILNLFK	881.443213	1760.871874	2	28	1phosST	R	D	45.87	Y(pS)KPNMVDILNLFK	AT3G26240.1
11	membrane	k	AT3G26240.1	DC1 domain-containing protein	YSKPNMVDILNLFK	881.441892	1760.869232	2	27	1phosST	R	D	45.87	Y(pS)KPNMVDILNLFK	AT3G26240.1
11	membrane	nh4_10	AT3G26240.1	DC1 domain-containing protein	YSKPNMVDILNLFK	881.443201	1760.87185	2	26	1phosST	R	D	45.87	Y(pS)KPNMVDILNLFK	AT3G26240.1
11	membrane	nh4_5	AT3G26240.1	DC1 domain-containing protein	YSKPNMVDILNLFK	881.443075	1760.871598	2	22	1phosST	R	D	45.87	Y(pS)KPNMVDILNLFK	AT3G26240.1
11	membrane	kcl_3	AT3G26240.1	DC1 domain-containing protein	YSKPNMVDILNLFK	881.441946	1760.86934	2	21	1phosST	R	D	45.87	Y(pS)KPNMVDILNLFK	AT3G26240.1
11	membrane	nh4_30	AT3G26240.1	DC1 domain-containing protein	YSKPNMVDILNLFK	881.442888	1760.871224	2	20	1phosST	R	D	45.87	Y(pS)KPNMVDILNLFK	AT3G26240.1
11	membrane	kcl_10	AT3G26240.1	DC1 domain-containing protein	YSKPNMVDILNLFK	881.438786	1760.86302	2	18	1phosST	R	D	45.87	Y(pS)KPNMVDILNLFK	AT3G26240.1
11	membrane	kcl_5	AT3G26240.1	DC1 domain-containing protein	YSKPNMVDILNLFK	881.438905	1760.863258	2	17	1phosST	R	D	45.87	Y(pS)KPNMVDILNLFK	AT3G26240.1
9	membrane	full	AT3G26240.1	DC1 domain-containing protein	YSKPNMVDILNLFK	881.439767	1760.864982	2	21	1phos	R	D	50.86	Y(pS)KPNMVDILNLFK	AT3G26240.1
12	membrane	nh4_30	AT3G26240.1	DC1 domain-containing protein	YSKPNMVDILNLFK	881.441955	1760.869358	2	21	1phosST	R	D	55.41	Y(pS)KPNMVDILNLFK	AT3G26240.1
12	membrane	k	AT3G26240.1	DC1 domain-containing protein	YSKPNMVDILNLFK	881.442771	1760.87099	2	20	1phosST	R	D	55.41	Y(pS)KPNMVDILNLFK	AT3G26240.1
5	membrane	no3_10	AT3G26240.1	DC1 domain-containing protein	YSKPNMVDILNLFK	881.440603	1760.866654	2	17	1phos	R	D	56.67	Y(pS)KPNMVDILNLFK	AT3G26240.1
8	membrane	nh4_30	AT3G26260.1	Ulp1 protease family protein	TLSSSELRDIVELK	915.389506	1828.76446	2	16	3phos	R	A	32.89	TL(pS)(pS)(pS)ELRDIVELK	AT3G26260.1
2	membrane	nh4_3	AT3G26480.1	transducin family protein / WD-40 repeat family protein	VLVTAVALSRNGSVMTTAEAR	1113.570889	2225.127226	2	19	1phos	R	F	39.44	VLV(pT)AVALSRNGSVMTTAEAR	AT3G26480.1
9	soluble	nh4_3	AT3G26840.1	esterase/lipase/thioesterase family protein	YKIMGGVPVSHFNIYK	1006.954972	2011.895392	2	18	1phosY 1phosST	K	L	47.87	(pY)KIMGGVPVSHFNI(pY)K	AT3G26840.1
9	soluble	kcl_5	AT3G26840.1	esterase/lipase/thioesterase family protein	YKIMGGVPVSHFNIYK	671.640044	2011.898304	3	33	2phosY	K	L	47.87	(pY)KIMGGVPVSHFNI(pY)K	AT3G26840.1
9	soluble	nh4_10	AT3G26840.1	esterase/lipase/thioesterase family protein	YKIMGGVPVSHFNIYK	671.640711	2011.900305	3	25	2phosY	K	L	47.87	(pY)KIMGGVPVSHFNI(pY)K	AT3G26840.1
9	soluble	nh4_3	AT3G26840.1	esterase/lipase/thioesterase family protein	YKIMGGVPVSHFNIYK	671.640095	2011.898457	3	24	1phosY 1phosST	K	L	47.87	(pY)KIMGGVPVSHFNI(pY)K	AT3G26840.1
9	soluble	k	AT3G26840.1	esterase/lipase/thioesterase family protein	YKIMGGVPVSHFNIYK	671.640225	2011.898847	3	24	1phosY 1phosST	K	L	47.87	(pY)KIMGGVPVSHFNI(pY)K	AT3G26840.1
9	soluble	kcl_5	AT3G26840.1	esterase/lipase/thioesterase family protein	YKIMGGVPVSHFNIYK	671.640344	2011.899204	3	24	1phosY 1phosST	K	L	47.87	(pY)KIMGGVPVSHFNI(pY)K	AT3G26840.1
9	soluble	kcl_10	AT3G26840.1	esterase/lipase/thioesterase family protein	YKIMGGVPVSHFNIYK	671.64032	2011.899132	3	23	2phosY	K	L	47.87	(pY)KIMGGVPVSHFNI(pY)K	AT3G26840.1
9	soluble	kcl_30	AT3G26840.1	esterase/lipase/thioesterase family protein	YKIMGGVPVSHFNIYK	671.640569	2011.899879	3	23	1phosY 1phosST	K	L	47.87	(pY)KIMGGVPVSHFNI(pY)K	AT3G26840.1
9	soluble	k	AT3G26840.1	esterase/lipase/thioesterase family protein	YKIMGGVPVSHFNIYK	671.639658	2011.897146	3	23	1phosY 1phosST	K	L	47.87	(pY)KIMGGVPVSHFNI(pY)K	AT3G26840.1
9	soluble	nh4_5	AT3G26840.1	esterase/lipase/thioesterase family protein	YKIMGGVPVSHFNIYK	671.640102	2011.898478	3	23	2phosY	K	L	47.87	(pY)KIMGGVPVSHFNI(pY)K	AT3G26840.1
9	soluble	nh4_10	AT3G26840.1	esterase/lipase/thioesterase family protein	YKIMGGVPVSHFNIYK	671.639953	2011.898031	3	23	1phosY 1phosST	K	L	47.87	(pY)KIMGGVPVSHFNI(pY)K	AT3G26840.1
9	soluble	kcl_10	AT3G26840.1	esterase/lipase/thioesterase family protein	YKIMGGVPVSHFNIYK	671.640645	2011.900107	3	21	2phosY	K	L	47.87	(pY)KIMGGVPVSHFNI(pY)K	AT3G26840.1
9	soluble	kcl_30	AT3G26840.1	esterase/lipase/thioesterase family protein	YKIMGGVPVSHFNIYK	671.6405	2011.899672	3	20	2phosY	K	L	47.87	(pY)KIMGGVPVSHFNI(pY)K	AT3G26840.1
9	soluble	nh4_5	AT3G26840.1	esterase/lipase/thioesterase family protein	YKIMGGVPVSHFNIYK	671.640062	2011.898358	3	20	2phosY	K	L	47.87	(pY)KIMGGVPVSHFNI(pY)K	AT3G26840.1
9	soluble	nh4_30	AT3G26840.1	esterase/lipase/thioesterase family protein	YKIMGGVPVSHFNIYK	671.640238	2011.898886	3	20	2phosY	K	L	47.87	(pY)KIMGGVPVSHFNI(pY)K	AT3G26840.1
9	soluble	nh4_30	AT3G26840.1	esterase/lipase/thioesterase family protein	YKIMGGVPVSHFNIYK	671.640438	2011.899486	3	20	2phosY	K	L	47.87	(pY)KIMGGVPVSHFNI(pY)K	AT3G26840.1
9	soluble	nh4_3	AT3G26840.1	esterase/lipase/thioesterase family protein	YKIMGGVPVSHFNIYK	671.640331	2011.899165	3	18	1phosY 1phosST	K	L	47.87	(pY)KIMGGVPVSHFNI(pY)K	AT3G26840.1
3	soluble	no3_30	AT3G26890.1	similar to unknown protein [Arabidopsis thaliana] (TAIR:AT5G41110.1); similar to unnamed protein p	NISEEAELR	570.746304	1139.478056	2	17	1phosST		R	52.96	NI(pS)EEAELR	AT3G26890.1, AT3G26890.2, AT3G26890.3, AT3G26890.4, AT3G26890.5
6	membrane	k	AT3G26910.1	hydroxyproline-rich glycoprotein family protein	NVYEMSLVK	589.767179	1177.519806	2	17	1Met(ox) 1phos	R	E	32.87	NV(pY)E(oxM)SLVK	AT3G26910.1, AT3G26910.2
8	soluble	no3_10	AT3G27080.1	TOM20-3 (TRANSLOCASE OF OUTER MEMBRANE 20 KDA SUBUNIT 3); P-P-bond-hydrolysis-driven protein trans	DTETEFDRILLFEQIR	1053.008671	2104.00279	2	26	1phosST	M	Q	61.59	D(t)E(t)EFDRILLFEQIR	AT3G27080.1
8	soluble	nh4_5	AT3G27080.1	TOM20-3 (TRANSLOCASE OF OUTER MEMBRANE 20 KDA SUBUNIT 3); P-P-bond-hydrolysis-driven protein trans	DTETEFDRILLFEQIR	1053.006383	2103.998214	2	20	1phosST	M	Q	61.59	D(t)E(t)EFDRILLFEQIR	AT3G27080.1
8	soluble	nh4_30	AT3G27080.1	TOM20-3 (TRANSLOCASE OF OUTER MEMBRANE 20 KDA SUBUNIT 3); P-P-bond-hydrolysis-driven protein trans	DTETEFDRILLFEQIR	1053.008962	2104.003372	2	18	1phosST	M	Q	61.59	D(t)E(t)EFDRILLFEQIR	AT3G27080.1
8	soluble	nh4_10	AT3G27080.1	TOM20-3 (TRANSLOCASE OF OUTER MEMBRANE 20 KDA SUBUNIT 3); P-P-bond-hydrolysis-driven protein trans	DTETEFDRILLFEQIR	1052.998194	2103.981836	2	18	1phosST	M	Q	61.59	D(t)E(t)EFDRILLFEQIR	AT3G27080.1
8	soluble	nh4_30	AT3G27080.1	TOM20-3 (TRANSLOCASE OF OUTER MEMBRANE 20 KDA SUBUNIT 3); P-P-bond-hydrolysis-driven protein trans	DTETEFDRILLFEQIR	1053.002097	2103.989642	2	16	1phosST	M	Q	61.59	D(t)E(t)EFDRILLFEQIR	AT3G27080.1
8	soluble	k	AT3G27080.1	TOM20-3 (TRANSLOCASE OF OUTER MEMBRANE 20 KDA SUBUNIT 3); P-P-bond-hydrolysis-driven protein trans	DTETEFDRILLFEQIR	1053.008671	2104.002789	2	99	1phosST	M	Q	61.59	D(t)E(t)EFDRILLFEQIR	AT3G27080.1
8	soluble	k	AT3G27080.1	TOM20-3 (TRANSLOCASE OF OUTER MEMBRANE 20 KDA SUBUNIT 3); P-P-bond-hydrolysis-driven protein trans	DTETEFDRILLFEQIR	1053.008671	2104.002789	2	99	1phosST	M	Q	61.59	D(t)E(t)EFDRILLFEQIR	AT3G27080.1
8	soluble	nh4_5	AT3G27080.1	TOM20-3 (TRANSLOCASE OF OUTER MEMBRANE 20 KDA SUBUNIT 3); P-P-bond-hydrolysis-driven protein trans	DTETEFDRILLFEQIR	1053.008671	2104.002789	2	99	1phosST	M	Q	61.59	D(t)E(t)EFDRILLFEQIR	AT3G27080.1
8	soluble	nh4_3	AT3G27080.1	TOM20-3 (TRANSLOCASE OF OUTER MEMBRANE 20 KDA SUBUNIT 3); P-P-bond-hydrolysis-driven protein trans	DTETEFDRILLFEQIR	1053.008671	2104.002789	2	99	1phosST	M	Q	61.59	D(t)E(t)EFDRILLFEQIR	AT3G27080.1
8	soluble	nh4_3	AT3G27080.1	TOM20-3 (TRANSLOCASE OF OUTER MEMBRANE 20 KDA SUBUNIT 3); P-P-bond-hydrolysis-driven protein trans	DTETEFDRILLFEQIR	1053.008671	2104.002789	2	99	1phosST	M	Q	61.59	D(t)E(t)EFDRILLFEQIR	AT3G27080.1
8	soluble	k	AT3G27080.1	TOM20-3 (TRANSLOCASE OF OUTER MEMBRANE 20 KDA SUBUNIT 3); P-P-bond-hydrolysis-driven protein trans	DTETEFDRILLFEQIR	1053.008671	2104.002789	2	99	1phosST	M	Q	61.59	D(t)E(t)EFDRILLFEQIR	AT3G27080.1
8	soluble	no3_5	AT3G27080.1	TOM20-3 (TRANSLOCASE OF OUTER MEMBRANE 20 KDA SUBUNIT 3); P-P-bond-hydrolysis-driven protein trans	DTETEFDRILLFEQIR	1053.008671	2104.002789	2	99	1phosST	M	Q	61.59	D(t)E(t)EFDRILLFEQIR	AT3G27080.1
8	soluble	k	AT3G27080.1	TOM20-3 (TRANSLOCASE OF OUTER MEMBRANE 20 KDA SUBUNIT 3); P-P-bond-hydrolysis-driven protein trans	DTETEFDRILLFEQIR	1053.008671	2104.002789	2	99	1phosST	M	Q	61.59	D(t)E(t)EFDRILLFEQIR	AT3G27080.1
8	soluble	nh4_10	AT3G27080.1	TOM20-3 (TRANSLOCASE OF OUTER MEMBRANE 20 KDA SUBUNIT 3); P-P-bond-hydrolysis-driven protein trans	DTETEFDRILLFEQIR	1053.008671	2104.002789	2	99	1phosST	M	Q	61.59	D(t)E(t)EFDRILLFEQIR	AT3G27080.1
8	soluble	no3_10	AT3G27080.1	TOM20-3 (TRANSLOCASE OF OUTER MEMBRANE 20 KDA SUBUNIT 3); P-P-bond-hydrolysis-driven protein trans	DTETEFDRILLFEQIR	1053.008671	2104.002789	2	99	1phosST	M	Q	61.59	D(t)E(t)EFDRILLFEQIR	AT3G27080.1
8	soluble	no3_5	AT3G27080.1	TOM20-3 (TRANSLOCASE OF OUTER MEMBRANE 20 KDA SUBUNIT 3); P-P-bond-hydrolysis-driven protein trans	DTETEFDRILLFEQIR	1053.008671	2104.002789	2	99	1phosST	M	Q	61.59	D(t)E(t)EFDRILLFEQIR	AT3G27080.1
9	soluble	k	AT3G27080.1	TOM20-3 (TRANSLOCASE OF OUTER MEMBRANE 20 KDA SUBUNIT 3); P-P-bond-hydrolysis-driven protein trans	DTETEFDRILLFEQIR	1053.007056	2103.99956	2	16	1phosST	M	Q	62.3	DTE(pT)EFDRILLFEQIR	AT3G27080.1
9	soluble	kcl_30	AT3G27080.1	TOM20-3 (TRANSLOCASE OF OUTER MEMBRANE 20 KDA SUBUNIT 3); P-P-bond-hydrolysis-driven protein trans	DTETEFDRILLFEQIR	1053.008968	2104.003384	2	16	1phosST	M	Q	62.3	DTE(pT)EFDRILLFEQIR	AT3G27080.1
8	soluble	nh4_5	AT3G27300.1	G6PD5 (GLUCOSE-6-PHOSPHATE DEHYDROGENASE 5); glucose-6-phosphate dehydrogenase	QGSRGPAEADQLLK	775.365127	1548.715702	2	23	1phosST	K	K	39.82	QG(pS)RGPAEADQLLK	AT3G27300.1, AT3G27300.2, AT3G27300.3
8	soluble	nh4_5	AT3G27300.1	G6PD5 (GLUCOSE-6-PHOSPHATE DEHYDROGENASE 5); glucose-6-phosphate dehydrogenase	QGSRGPAEADQLLK	775.365829	1548.717106	2	19	1phosST	K	K	39.82	QG(pS)RGPAEADQLLK	AT3G27300.1, AT3G27300.2, AT3G27300.3
8	soluble	nh4_3	AT3G27300.1	G6PD5 (GLUCOSE-6-PHOSPHATE DEHYDROGENASE 5); glucose-6-phosphate dehydrogenase	QGSRGPAEADQLLK	775.365423	1548.716294	2	18	1phosST	K	K	39.82	QG(pS)RGPAEADQLLK	AT3G27300.1, AT3G27300.2, AT3G27300.3
8	soluble	nh4_3	AT3G27300.1	G6PD5 (GLUCOSE-6-PHOSPHATE DEHYDROGENASE 5); glucose-6-phosphate dehydrogenase	QGSRGPAEADQLLK	775.364678	1548.714804	2	16	1phosST	K	K	39.82	QG(pS)RGPAEADQLLK	AT3G27300.1, AT3G27300.2, AT3G27300.3
12	soluble	nh4_30	AT3G27300.1	G6PD5 (GLUCOSE-6-PHOSPHATE DEHYDROGENASE 5); glucose-6-phosphate dehydrogenase	QGSRGPAEADQLLK	775.365241	1548.71593	2	16	1phosST	K	K	39.82	QG(pS)RGPAEADQLLK	AT3G27300.1, AT3G27300.2, AT3G27300.3
10	soluble	nh4_5	AT3G27300.1	G6PD5 (GLUCOSE-6-PHOSPHATE DEHYDROGENASE 5); glucose-6-phosphate dehydrogenase	QGSRGPAEADQLLK	775.367291	1548.72003	2	22	1phosST	K	K	48.06	QG(pS)RGPAEADQLLK	AT3G27300.1, AT3G27300.2, AT3G27300.3
10	soluble	kcl_10	AT3G27300.1	G6PD5 (GLUCOSE-6-PHOSPHATE DEHYDROGENASE 5); glucose-6-phosphate dehydrogenase	QGSRGPAEADQLLK	775.367022	1548.719492	2	20	1phosST	K	K	48.06	QG(pS)RGPAEADQLLK	AT3G27300.1, AT3G27300.2, AT3G27300.3
10	soluble	kcl_5	AT3G27300.1	G6PD5 (GLUCOSE-6-PHOSPHATE DEHYDROGENASE 5); glucose-6-phosphate dehydrogenase	QGSRGPAEADQLLK	775.367121	1548.71969	2	19	1phosST	K	K	48.06	QG(pS)RGPAEADQLLK	AT3G27300.1, AT3G27300.2, AT3G27300.3
10	soluble	no3_30	AT3G27300.1	G6PD5 (GLUCOSE-6-PHOSPHATE DEHYDROGENASE 5); glucose-6-phosphate dehydrogenase	QGSRGPAEADQLLK	775.3664	1548.718248	2	19	1phosST	K	K	48.06	QG(pS)RGPAEADQLLK	AT3G27300.1, AT3G27300.2, AT3G27300.3
10	soluble	nh4_10	AT3G27300.1	G6PD5 (GLUCOSE-6-PHOSPHATE DEHYDROGENASE 5); glucose-6-phosphate dehydrogenase	QGSRGPAEADQLLK	775.36678	1548.719008	2	19	1phosST	K	K	48.06	QG(pS)RGPAEADQLLK	AT3G27300.1, AT3G27300.2, AT3G27300.3
10	soluble	no3_3	AT3G27300.1	G6PD5 (GLUCOSE-6-PHOSPHATE DEHYDROGENASE 5); glucose-6-phosphate dehydrogenase	QGSRGPAEADQLLK	775.36672	1548.718888	2	19	1phosST	K	K	48.06	QG(pS)RGPAEADQLLK	AT3G27300.1, AT3G27300.2, AT3G27300.3
10	soluble	k	AT3G27300.1	G6PD5 (GLUCOSE-6-PHOSPHATE DEHYDROGENASE 5); glucose-6-phosphate dehydrogenase	QGSRGPAEADQLLK	775.366329	1548.718106	2	18	1phosST	K	K	48.06	QG(pS)RGPAEADQLLK	AT3G27300.1, AT3G27300.2, AT3G27300.3
10	soluble	no3_5	AT3G27300.1	G6PD5 (GLUCOSE-6-PHOSPHATE DEHYDROGENASE 5); glucose-6-phosphate dehydrogenase	QGSRGPAEADQLLK	775.366538	1548.718524	2	18	1phosST	K	K	48.06	QG(pS)RGPAEADQLLK	AT3G27300.1, AT3G27300.2, AT3G27300.3
10	soluble	nh4_5	AT3G27300.1	G6PD5 (GLUCOSE-6-PHOSPHATE DEHYDROGENASE 5); glucose-6-phosphate dehydrogenase	QGSRGPAEADQLLK	775.367305	1548.720058	2	16	1phosST	K	K	48.06	QG(pS)RGPAEADQLLK	AT3G27300.1, AT3G27300.2, AT3G27300.3
9	soluble	kcl_30	AT3G27300.1	G6PD5 (GLUCOSE-6-PHOSPHATE DEHYDROGENASE 5); glucose-6-phosphate dehydrogenase	QGSRGPAEADQLLK	775.367885	1548.721218	2	20	1phosST	K	K	48.06	QG(pS)RGPAEADQLLK	AT3G27300.1, AT3G27300.2, AT3G27300.3
9	soluble	nh4_10	AT3G27300.1	G6PD5 (GLUCOSE-6-PHOSPHATE DEHYDROGENASE 5); glucose-6-phosphate dehydrogenase	QGSRGPAEADQLLK	775.365014	1548.715476	2	18	1phosST	K	K	48.06	QG(pS)RGPAEADQLLK	AT3G27300.1, AT3G27300.2, AT3G27300.3
9	soluble	nh4_30	AT3G27300.1	G6PD5 (GLUCOSE-6-PHOSPHATE DEHYDROGENASE 5); glucose-6-phosphate dehydrogenase	QGSRGPAEADQLLK	775.367945	1548.721338	2	17	1phosST	K	K	48.06	QG(pS)RGPAEADQLLK	AT3G27300.1, AT3G27300.2, AT3G27300.3
9	soluble	nh4_3	AT3G28510.1	AAA-type ATPase family protein	LLLDTTSK	525.730482	1049.446412	2	17	2phosST	K	S	35.44	LLLD(t)(t)(s)K	AT3G28510.1
9	soluble	full	AT3G28600.1	ATP binding / ATPase	EKNLMTSR	529.743172	1057.471792	2	23	1phosST	K	E	48.48	EKNLM(t)(s)R	AT3G28600.1
9	soluble	kcl_10	AT3G28600.1	ATP binding / ATPase	EKNLMTSR	529.743559	1057.472566	2	18	1phosST	K	E	48.48	EKNLM(t)(s)R	AT3G28600.1
9	soluble	nh4_5	AT3G28600.1	ATP binding / ATPase	EKNLMTSR	529.743615	1057.472678	2	16	1phosST	K	E	48.48	EKNLM(t)(s)R	AT3G28600.1
9	soluble	nh4_30	AT3G28600.1	ATP binding / ATPase	EKNLMTSR	529.743837	1057.473122	2	16	1phosST	K	E	48.48	EKNLM(t)(s)R	AT3G28600.1
9	soluble	nh4_10	AT3G28600.1	ATP binding / ATPase	EKNLMTSR	529.743436	1057.47232	2	15	1phosST	K	E	48.48	EKNLM(t)(s)R	AT3G28600.1
1	membrane	nh4_3	AT3G28770.1	similar to unknown protein [Arabidopsis thaliana] (TAIR:AT3G28810.1); similar to unknown protein [	LSDAMAVLQAKK	677.847712	1353.680872	2	22	1phosST	K	S	43.04	L(pS)DAMAVLQAKK	AT3G28770.1
1	membrane	nh4_10	AT3G28770.1	similar to unknown protein [Arabidopsis thaliana] (TAIR:AT3G28810.1); similar to unknown protein [	LSDAMAVLQAKK	677.847601	1353.68065	2	17	1phosST	K	S	43.04	L(pS)DAMAVLQAKK	AT3G28770.1
9	soluble	kcl_5	AT3G29180.1	similar to unknown protein [Arabidopsis thaliana] (TAIR:AT5G39430.1); similar to unnamed protein p	LMDHASFKGLK	671.81152	1341.608488	2	18	1Met(ox) 1phosST	K	D	35.78	L(oxM)DHA(pS)FKGLK	AT3G29180.1
9	soluble	kcl_30	AT3G29180.1	similar to unknown protein [Arabidopsis thaliana] (TAIR:AT5G39430.1); similar to unnamed protein p	LMDHASFKGLK	671.811274	1341.607996	2	18	1Met(ox) 1phosST	K	D	35.78	L(oxM)DHA(pS)FKGLK	AT3G29180.1
9	soluble	nh4_10	AT3G29770.1	hydrolase, alpha/beta fold family protein	NQLPRSSSSR	646.26526	1290.515968	2	26	2phosST	K	S	73.26	NQLPR(s)(s)(s)SR	AT3G29770.1
9	soluble	full	AT3G29770.1	hydrolase, alpha/beta fold family protein	NQLPRSSSSR	646.266063	1290.517574	2	26	2phosST	K	S	73.26	NQLPR(s)(s)(s)SR	AT3G29770.1
9	soluble	kcl_10	AT3G29770.1	hydrolase, alpha/beta fold family protein	NQLPRSSSSR	646.265305	1290.516058	2	25	2phosST	K	S	73.26	NQLPR(s)(s)(s)SR	AT3G29770.1
9	soluble	kcl_30	AT3G29770.1	hydrolase, alpha/beta fold family protein	NQLPRSSSSR	646.265697	1290.516842	2	25	2phosST	K	S	73.26	NQLPR(s)(s)(s)SR	AT3G29770.1
9	soluble	kcl_30	AT3G29770.1	hydrolase, alpha/beta fold family protein	NQLPRSSSSR	646.265661	1290.51677	2	25	2phosST	K	S	73.26	NQLPR(s)(s)(s)SR	AT3G29770.1
9	soluble	nh4_3	AT3G29770.1	hydrolase, alpha/beta fold family protein	NQLPRSSSSR	646.26549	1290.516428	2	25	2phosST	K	S	73.26	NQLPR(s)(s)(s)SR	AT3G29770.1
9	soluble	nh4_5	AT3G29770.1	hydrolase, alpha/beta fold family protein	NQLPRSSSSR	646.265309	1290.516066	2	25	2phosST	K	S	73.26	NQLPR(s)(s)(s)SR	AT3G29770.1
9	soluble	nh4_10	AT3G29770.1	hydrolase, alpha/beta fold family protein	NQLPRSSSSR	646.265035	1290.515518	2	25	2phosST	K	S	73.26	NQLPR(s)(s)(s)SR	AT3G29770.1
9	soluble	kcl_5	AT3G29770.1	hydrolase, alpha/beta fold family protein	NQLPRSSSSR	646.265912	1290.517272	2	25	2phosST	K	S	73.26	NQLPR(s)(s)(s)SR	AT3G29770.1
9	soluble	k	AT3G29770.1	hydrolase, alpha/beta fold family protein	NQLPRSSSSR	646.265268	1290.515984	2	24	2phosST	K	S	73.26	NQLPR(s)(s)(s)SR	AT3G29770.1
9	soluble	nh4_5	AT3G29770.1	hydrolase, alpha/beta fold family protein	NQLPRSSSSR	646.26566	1290.516768	2	23	2phosST	K	S	73.26	NQLPR(s)(s)(s)SR	AT3G29770.1
9	soluble	nh4_30	AT3G29770.1	hydrolase, alpha/beta fold family protein	NQLPRSSSSR	646.26569	1290.516828	2	18	2phosST	K	S	73.26	NQLPR(s)(s)(s)SR	AT3G29770.1
9	soluble	full	AT3G29770.1	hydrolase, alpha/beta fold family protein	NQLPRSSSSR	646.265563	1290.516574	2	17	2phosST	K	S	73.26	NQLPR(s)(s)(s)SR	AT3G29770.1
9	soluble	kcl_5	AT3G29770.1	hydrolase, alpha/beta fold family protein	NQLPRSSSSR	646.26539	1290.516228	2	15	2phosST	K	S	73.26	NQLPR(s)(s)(s)SR	AT3G29770.1
9	soluble	k	AT3G29770.1	hydrolase, alpha/beta fold family protein	NQLPRSSSSR	646.264669	1290.514786	2	15	2phosST	K	S	73.26	NQLPR(s)(s)(s)SR	AT3G29770.1
9	soluble	nh4_3	AT3G29770.1	hydrolase, alpha/beta fold family protein	NQLPRSSSSR	646.265006	1290.51546	2	15	2phosST	K	S	73.26	NQLPR(s)(s)(s)SR	AT3G29770.1
9	soluble	nh4_30	AT3G29770.1	hydrolase, alpha/beta fold family protein	NQLPRSSSSR	646.266158	1290.517764	2	15	2phosST	K	S	73.26	NQLPR(s)(s)(s)SR	AT3G29770.1
8	soluble	nh4_3	AT3G30842.1	ATPDR10/PDR10 (PLEIOTROPIC DRUG RESISTANCE 10); ATP binding / ATPase/ nucleoside-triphosphatase/ n	EMLVGYVGISGLSTEQR	967.94056	1933.866568	2	20	1Met(ox) 1phosY	R	K	31	E(oxM)LVG(pY)VGISGLSTEQR	AT3G30842.1
8	soluble	nh4_5	AT3G30842.1	ATPDR10/PDR10 (PLEIOTROPIC DRUG RESISTANCE 10); ATP binding / ATPase/ nucleoside-triphosphatase/ n	EMLVGYVGISGLSTEQR	967.944822	1933.875092	2	19	1Met(ox) 1phosY	R	K	31	E(oxM)LVG(pY)VGISGLSTEQR	AT3G30842.1
2	membrane	no3_5	AT3G33073.1	unknown protein	ERETLAVYR	608.785051	1215.55555	2	21	1phos	R	K	41.85	ERE(pT)LAVYR	AT3G33073.1
2	membrane	no3_10	AT3G44200.1	kinase	RTSLIAHQSR	624.818786	1247.62302	2	16	1phos	R	Q	50.52	RTSLIAHQ(pS)R	AT3G44200.1
3	soluble	k	AT3G44240.1	CCR4-NOT transcription complex protein, putative	FGSLELR	451.210179	900.405806	2	18	1phosST		R	50.52	FG(pS)LELR	AT3G44240.1
9	soluble	kcl_10	AT3G44630.1	disease resistance protein RPP1-WsB-like (TIR-NBS-LRR class), putative	NLKWMDLSDSR	722.818988	1443.623424	2	23	1phosST	R	D	56.01	NLKWMDLSD(pS)R	AT3G44630.1, AT3G44630.2, AT3G44630.3
9	soluble	nh4_10	AT3G44630.1	disease resistance protein RPP1-WsB-like (TIR-NBS-LRR class), putative	NLKWMDLSDSR	722.819244	1443.623936	2	22	1phosST	R	D	56.01	NLKWMDLSD(pS)R	AT3G44630.1, AT3G44630.2, AT3G44630.3
9	soluble	nh4_30	AT3G44630.1	disease resistance protein RPP1-WsB-like (TIR-NBS-LRR class), putative	NLKWMDLSDSR	722.819203	1443.623854	2	22	1phosST	R	D	56.01	NLKWMDLSD(pS)R	AT3G44630.1, AT3G44630.2, AT3G44630.3
9	soluble	kcl_5	AT3G44630.1	disease resistance protein RPP1-WsB-like (TIR-NBS-LRR class), putative	NLKWMDLSDSR	722.819535	1443.624518	2	21	1phosST	R	D	56.01	NLKWMDLSD(pS)R	AT3G44630.1, AT3G44630.2, AT3G44630.3
9	soluble	nh4_3	AT3G44630.1	disease resistance protein RPP1-WsB-like (TIR-NBS-LRR class), putative	NLKWMDLSDSR	722.819277	1443.624002	2	16	1phosST	R	D	56.01	NLKWMDLSD(pS)R	AT3G44630.1, AT3G44630.2, AT3G44630.3
9	soluble	kcl_30	AT3G44630.1	disease resistance protein RPP1-WsB-like (TIR-NBS-LRR class), putative	NLKWMDLSDSR	722.819364	1443.624176	2	15	1phosST	R	D	56.01	NLKWMDLSD(pS)R	AT3G44630.1, AT3G44630.2, AT3G44630.3
9	soluble	nh4_5	AT3G44630.1	disease resistance protein RPP1-WsB-like (TIR-NBS-LRR class), putative	NLKWMDLSDSR	722.818583	1443.622614	2	15	1phosST	R	D	56.01	NLKWMDLSD(pS)R	AT3G44630.1, AT3G44630.2, AT3G44630.3
9	soluble	nh4_10	AT3G44730.1	kinesin motor protein-related	DLLVSDGSSRR	642.803519	1283.592486	2	19	1phosST	R	L	35.78	DLLVSDG(pS)SRR	AT3G44730.1
12	soluble	nh4_5	AT3G44730.1	kinesin motor protein-related	LTQVLQDSLGGQAK	769.388695	1536.762838	2	19	1phosST	K	T	49.23	LTQVLQD(pS)LGGQAK	AT3G44730.1
11	soluble	full	AT3G45810.1	ferric reductase-like transmembrane component family protein	QIKTENGIDK	613.299728	1224.584904	2	15	1phosST	R	E	30.65	QIK(pT)ENGIDK	AT3G45810.1
6	membrane	nh4_5	AT3G46330.1	MEE39 (maternal effect embryo arrest 39); kinase	SLLVINLSGNK	619.325998	1236.637444	2	22	1phos	K	L	67.31	SLLVINL(pS)GNK	AT3G46330.1
9	soluble	nh4_10	AT3G46450.1	SEC14 cytosolic factor family protein / phosphoglyceride transfer family protein	SRNSMMATVSSGK	726.304318	1450.594084	2	21	1Met(ox) 1phosST	R	E	41.92	(s)RN(s)(oxM)MATVSSGK	AT3G46450.1, AT3G46450.2
9	soluble	full	AT3G46530.1	RPP13 (RECOGNITION OF PERONOSPORA PARASITICA 13); ATP binding	ETYGIGGLK	509.23271	1016.450868	2	17	1phosST	R	E	32.87	E(pT)YGIGGLK	AT3G46530.1
9	soluble	nh4_10	AT3G46530.1	RPP13 (RECOGNITION OF PERONOSPORA PARASITICA 13); ATP binding	ETYGIGGLK	509.231267	1016.447982	2	15	1phosST	R	E	32.87	E(pT)YGIGGLK	AT3G46530.1
9	soluble	kcl_5	AT3G46530.1	RPP13 (RECOGNITION OF PERONOSPORA PARASITICA 13); ATP binding	ETYGIGGLK	509.231345	1016.448138	2	15	1phosST	R	E	32.87	E(pT)YGIGGLK	AT3G46530.1
1	membrane	no3_10	AT3G46660.1	UDP-glucoronosyl/UDP-glucosyl transferase family protein	RSVVLVPFPAQGHISPMMQLAK	829.426586	2485.25793	3	18	1phosST	R	T	33.77	RSVVLVPFPAQGHI(pS)PMMQLAK	AT3G46660.1
1	membrane	k	AT3G46660.1	UDP-glucoronosyl/UDP-glucosyl transferase family protein	RSVVLVPFPAQGHISPMMQLAK	829.42673	2485.258362	3	16	1phosST	R	T	33.77	RSVVLVPFPAQGHI(pS)PMMQLAK	AT3G46660.1
3	soluble	nh4_3	AT3G47210.1	similar to unknown protein [Arabidopsis thaliana] (TAIR:AT3G47250.1); similar to unknown protein [	VLLLESAGK	505.273599	1008.532646	2	22	1phosST		R	83.38	VLLLE(pS)AGK	AT3G47200.1, AT3G47200.2, AT3G47210.1
3	soluble	k	AT3G47210.1	similar to unknown protein [Arabidopsis thaliana] (TAIR:AT3G47250.1); similar to unknown protein [	VLLLESAGK	505.273518	1008.532484	2	22	1phosST		R	83.38	VLLLE(pS)AGK	AT3G47200.1, AT3G47200.2, AT3G47210.1
1	membrane	k	AT3G47570.1	leucine-rich repeat transmembrane protein kinase, putative	VTHLELGR	502.754505	1003.494458	2	22	1phosST	R	L	35.44	V(pT)HLELGR	AT3G47570.1
14	membrane	no3	AT3G47780.1	ABC transporter family protein	QG(sKV(sVDMEKPDVTHESK	1090.9891	2179.978124	2	23	1pS	R	K		QG(s)KV(s)VDMEKPDVTHESK	0
14	membrane	no3	AT3G47780.1	ABC transporter family protein	RPSLQR	418.7017	835.403424	2	31	1pS	R	Q		RP(pS)LQR	AT3G47780.1
11	soluble	full	AT3G48170.1	ALDH10A9 (Aldehyde dehydrogenase 10A9); 3-chloroallyl aldehyde dehydrogenase	SPIIVFDDVDIDK	778.373646	1554.73274	2	16	1phosST	K	A	49.23	(pS)PIIVFDDVDIDK	AT3G48170.1
4	membrane	nh4_5	AT3G48425.1	endonuclease/exonuclease/phosphatase family protein	FGATIKEGR	529.757237	1057.499922	2	19	1phos	R	L	40.47	FGA(pT)IKEGR	AT3G48425.1
9	soluble	nh4_30	AT3G48430.1	REF6 (RELATIVE OF EARLY FLOWERING 6); transcription factor	NEELDSYMEGPSTRLR	686.279099	2055.815469	3	17	1phosY 1phosST	K	V	43.04	NEELD(pS)(pY)MEGPSTRLR	AT3G48430.1
2	membrane	k	AT3G48470.1	EMB2423 (EMBRYO DEFECTIVE 2423)	KMASSIAFMFSK	722.33039	1442.646228	2	16	1Met(ox) 1phos	R	V	32.89	K(oxM)AS(pS)IAFMFSK	AT3G48470.1
11	soluble	nh4_5	AT3G48680.1	GAMMA CAL2 (GAMMA CARBONIC ANHYDRASE-LIKE 2); acyltransferase/ transferase	YVTVGAYSLLR	661.326438	1320.638324	2	16	1phosY	R	S	44.23	(pY)VTVGAYSLLR	AT3G48680.1, AT5G63510.1
9	soluble	nh4_3	AT3G48680.1	GAMMA CAL2 (GAMMA CARBONIC ANHYDRASE-LIKE 2); acyltransferase/ transferase	YVTVGAYSLLR	661.324634	1320.634716	2	18	1phosY	R	S	53.09	(pY)VTVGAYSLLR	AT3G48680.1, AT5G63510.1
8	soluble	nh4_5	AT3G48680.1	GAMMA CAL2 (GAMMA CARBONIC ANHYDRASE-LIKE 2); acyltransferase/ transferase	YVTVGAYSLLR	661.327604	1320.640656	2	16	1phosY	R	S	54.51	(pY)VTVGAYSLLR	AT3G48680.1, AT5G63510.1
8	soluble	no3_5	AT3G48680.1	GAMMA CAL2 (GAMMA CARBONIC ANHYDRASE-LIKE 2); acyltransferase/ transferase	YVTVGAYSLLR	661.324687	1320.634822	2	16	1phosY	R	S	54.51	(pY)VTVGAYSLLR	AT3G48680.1, AT5G63510.1
14	membrane	no3	AT3G48740.1	MTN3-like protein	LGTVSSPEPISVVR	760.8821	1519.764104	2	46	1pS	K	Q		LGTVS(pS)PEPISVVR	AT3G48740.1
12	membrane	nh4_30	AT3G48860.1	similar to unknown protein [Arabidopsis thaliana] (TAIR:AT5G23700.1); similar to unnamed protein p	QVASLGEGVSLEAK	734.363394	1466.712236	2	15	1phosST	K	L	37.02	QVASLGEGV(pS)LEAK	AT3G48860.1, AT3G48860.2, AT5G23700.1
9	soluble	kcl_5	AT3G48970.1	copper-binding family protein	MSMTVEIR	531.719911	1061.42527	2	16	1Met(ox) 1phosST	-	V	86.47	(oxM)(pS)MTVEIR	AT3G48970.1
9	soluble	nh4_30	AT3G48970.1	copper-binding family protein	MSMTVEIR	531.717024	1061.419496	2	15	1Met(ox) 1phosST	-	V	86.47	(oxM)(pS)MTVEIR	AT3G48970.1
1	membrane	nh4_3	AT3G48990.1	AMP-dependent synthetase and ligase family protein	LLLTSKEGNAPAQEAASK	954.468076	1906.9216	2	16	1phosST	K	L	53.05	LLL(t)(s)KEGNAPAQEAASK	AT3G48990.1
10	soluble	no3_5	AT3G49030.1	F-box family protein	EVATYILENARLLK	571.640731	1711.900365	3	19	1phosY	K	K	41.92	EVAT(pY)ILENARLLK	AT3G49030.1
11	soluble	kcl_5	AT3G49055.1	protein binding	DQLIAVLKSEVEK	776.409233	1550.803914	2	17	1phosST	R	L	51.74	DQLIAVLK(pS)EVEK	AT3G49055.1
11	soluble	kcl_10	AT3G49055.1	protein binding	DQLIAVLKSEVEK	776.408521	1550.80249	2	16	1phosST	R	L	51.74	DQLIAVLK(pS)EVEK	AT3G49055.1
8	soluble	nh4_3	AT3G49055.1	protein binding	DQLIAVLKSEVEK	776.408743	1550.802934	2	18	1phosST	R	L	57.98	DQLIAVLK(pS)EVEK	AT3G49055.1
11	soluble	kcl_10	AT3G49220.1	pectinesterase family protein	KPSQAISK	469.739236	937.46392	2	19	1phosST	R	A	38.48	KPSQAI(pS)K	AT3G49220.1
9	soluble	kcl_30	AT3G49340.1	cysteine proteinase, putative	TSRFEIFTNNLK	775.367981	1548.72141	2	16	1phosST	K	F	56.01	TSRFEIF(pT)NNLK	AT3G49340.1
10	soluble	k	AT3G49670.1	BAM2 (big apical meristem 2); ATP binding / protein serine/threonine kinase	MGENFLNGSIPKELFGLPK	1086.039316	2170.06408	2	21	1phosST	R	L	31	MGENFLNG(pS)IPKELFGLPK	AT3G49670.1
1	membrane	nh4_10	AT3G49790.1	ATP binding	VTFETVRSLLEVLIER	992.532398	1983.050244	2	19	1phosST	R	A	35.34	V(t)FE(t)VRSLLEVLIER	AT3G49790.1
9	soluble	nh4_3	AT3G50080.1	VFB2 (VIER F-BOX PROTEINE 2); ubiquitin-protein ligase	FDSVTKLALR	655.307119	1308.599686	2	15	2phosST	R	C	39.19	FD(pS)V(pT)KLALR	AT3G50080.1, AT5G67250.1
14	membrane	no3	AT3G50150.1	expressed protein	IGYAR	330.1406	658.281126	2	22	1pS	K	N		IG(pY)AR	AT2G12550.1, AT2G44880.1, AT3G50150.1, AT3G50170.1, AT3G50170.2, AT4G38340.1, AT4G38440.1
9	soluble	nh4_3	AT3G50370.1	similar to unnamed protein product [Vitis vinifera] (GB:CAO71840.1); similar to hypothetical prote	MVDRITTSSTLDLSVPMR	1099.484766	2196.95498	2	22	1Met(ox) 2phosST	R	S	31	MVDRI(t)(t)SSTLDL(pS)VP(oxM)R	AT3G50370.1
9	soluble	nh4_10	AT3G50370.1	similar to unnamed protein product [Vitis vinifera] (GB:CAO71840.1); similar to hypothetical prote	MVDRITTSSTLDLSVPMR	1099.485004	2196.955456	2	15	1Met(ox) 2phosST	R	S	31	MVDRI(t)(t)SSTLDL(pS)VP(oxM)R	AT3G50370.1
9	soluble	nh4_30	AT3G50370.1	similar to unnamed protein product [Vitis vinifera] (GB:CAO71840.1); similar to hypothetical prote	MVDRITTSSTLDLSVPMR	1099.485032	2196.955512	2	15	1Met(ox) 2phosST	R	S	31	MVDRI(t)(t)SSTLDL(pS)VP(oxM)R	AT3G50370.1
11	membrane	nh4_5	AT3G50590.1	transducin family protein / WD-40 repeat family protein	LQRVQGASALSAK	744.846657	1487.678762	2	18	2phosST	R	D	30.4	LQRVQGA(pS)AL(pS)AK	AT3G50590.1
1	membrane	k	AT3G50920.1	phosphatidic acid phosphatase-related / PAP2-related	WVVSVLFGSIILLR	841.468587	1680.922622	2	34	1phosST	K	H	55.41	WVVSVLFG(pS)IILLR	AT3G50920.1, AT3G50920.2
1	membrane	nh4_3	AT3G50920.1	phosphatidic acid phosphatase-related / PAP2-related	WVVSVLFGSIILLR	841.46863	1680.922708	2	30	1phosST	K	H	55.41	WVVSVLFG(pS)IILLR	AT3G50920.1, AT3G50920.2
1	membrane	nh4_10	AT3G50920.1	phosphatidic acid phosphatase-related / PAP2-related	WVVSVLFGSIILLR	841.468649	1680.922746	2	28	1phosST	K	H	55.41	WVVSVLFG(pS)IILLR	AT3G50920.1, AT3G50920.2
1	membrane	no3_10	AT3G50920.1	phosphatidic acid phosphatase-related / PAP2-related	WVVSVLFGSIILLR	841.468635	1680.922718	2	25	1phosST	K	H	55.41	WVVSVLFG(pS)IILLR	AT3G50920.1, AT3G50920.2
1	membrane	k	AT3G50920.1	phosphatidic acid phosphatase-related / PAP2-related	WVVSVLFGSIILLR	841.468789	1680.923026	2	17	1phosST	K	H	55.41	WVVSVLFG(pS)IILLR	AT3G50920.1, AT3G50920.2
1	membrane	no3_30	AT3G50920.1	phosphatidic acid phosphatase-related / PAP2-related	WVVSVLFGSIILLR	841.46863	1680.922707	2	99	1phosST	K	H	55.41	WVVSVLFG(pS)IILLR	AT3G50920.1, AT3G50920.2
6	membrane	k	AT3G51140.1	similar to CDF1 (CELL GROWTH DEFECT FACTOR 1), heat shock protein binding [Arabidopsis thaliana] (	LNNRNSAWPVLK	746.372611	1490.73067	2	20	1phos	K	S	46.8	LNNRN(pS)AWPVLK	AT3G51140.1
3	soluble	no3_30	AT3G51690.1	DNA helicase homolog PIF1.	DPIKTLLK	504.28323	1006.551908	2	20	1phosST		K	58.87	DPIK(pT)LLK	AT3G51690.1
3	soluble	no3_30	AT3G52190.1	PHF1 (PHOSPHATE TRANSPORTER TRAFFIC FACILITATOR1); nucleotide binding	TASTMAVSLDGKYIALGGK	1021.974984	2041.935416	2	20	1phosY 1phosST		K	40.26	TAS(pT)MAVSLDGK(pY)IALGGK	AT3G52190.1
3	soluble	no3_30	AT3G52200.1	LTA3 (Dihydrolipoamide S-acetyltransferase 3); dihydrolipoyllysine-residue acetyltransferase	ILIPEGSK	468.746031	935.47751	2	17	1phosST		K	35.44	ILIPEG(pS)K	AT3G52200.1
8	membrane	nh4_10	AT3G52250.1	myb family transcription factor	LFGTVLTTDENGIK	794.383502	1586.752452	2	16	1phos	K	Q	37.02	LFGTVLT(pT)DENGIK	AT3G52250.1
10	soluble	k	AT3G52340.1	SPP2; sucrose-phosphatase	SLRDTIDELK	635.313219	1268.611886	2	19	1phosST	K	K	62.96	SLRD(pT)IDELK	AT3G52340.1, AT3G52340.2, AT3G52340.3
14	soluble	no3	AT3G52390.1	similar to tatD-related deoxyribonuclease family protein	IIVTGGSLEESR	670.819993	1339.625434	2	27	1pT	R	E		IIV(pT)GGSLEESR	AT3G52390.1, AT3G52390.2
14	membrane	no3	AT3G52400.1	syntaxin, putative (SYP122)	TSVADG(s(sPPHSHNIEMSK	1030.9326	2059.865192	2	42	1pS	K	A		TSVADG(s)(s)PPHSHNIEMSK	0
3	soluble	no3_30	AT3G52990.1	pyruvate kinase, putative	QTREMLK	493.227448	984.440344	2	19	1phosST		R	40.22	Q(pT)REMLK	AT3G52990.1, AT3G52990.2
3	soluble	nh4_3	AT3G52990.1	pyruvate kinase, putative	QTREMLK	493.228527	984.442502	2	18	1phosST		R	40.22	Q(pT)REMLK	AT3G52990.1, AT3G52990.2
3	soluble	no3_10	AT3G52990.1	pyruvate kinase, putative	QTREMLK	493.226667	984.438782	2	16	1phosST		R	40.22	Q(pT)REMLK	AT3G52990.1, AT3G52990.2
3	soluble	nh4_10	AT3G52990.1	pyruvate kinase, putative	QTREMLK	493.226985	984.439418	2	15	1phosST		R	40.22	Q(pT)REMLK	AT3G52990.1, AT3G52990.2
12	membrane	k	AT3G53420.1	PIP2A (PLASMA MEMBRANE INTRINSIC PROTEIN 2A); water channel	SLGSFR	373.666744	745.318936	2	17	1phosST	K	S	61.36	SLG(pS)FR	AT2G37170.1, AT2G37180.1, AT3G53420.1, AT3G53420.2, AT4G24280.1
12	membrane	nh4_10	AT3G53420.1	PIP2A (PLASMA MEMBRANE INTRINSIC PROTEIN 2A); water channel	SLGSFR	373.666418	745.318284	2	16	1phosST	K	S	61.36	SLG(pS)FR	AT2G37170.1, AT2G37180.1, AT3G53420.1, AT3G53420.2, AT4G24280.1
14	membrane	no3	AT3G53420.1	aquaporin PIP2a	SLGSFRSAANV	634.7468	1267.493568	2	32	2pS	K	-		SLG(pS)FR(pS)AANV	AT2G37170.1, AT2G37180.1, AT3G53420.1, AT3G53420.2
12	soluble	kcl_3	AT3G53810.1	lectin protein kinase, putative	FQNLSLISRK	643.339267	1284.663982	2	16	1phosST	K	R	39.19	FQNL(pS)LISRK	AT3G53810.1
4	membrane	nh4_10	AT3G54230.1	nucleic acid binding	LASKTSLLASK	599.824194	1197.633836	2	18	1phos	K	K	59.27	LASKTSLLA(pS)K	AT3G54230.1
12	soluble	nh4_30	AT3G54280.1	ATP binding / DNA binding / helicase	GTLEEKVMSLQK	721.854202	1441.693852	2	21	1phosST	R	F	44.23	GTLEEKVM(pS)LQK	AT3G54280.1
3	soluble	no3_10	AT3G54280.1	ATP binding / DNA binding / helicase	GTLEEKVMSLQK	721.854661	1441.69477	2	21	1phosST		R	54.51	GTLEEKVM(pS)LQK	AT3G54280.1
3	soluble	no3_30	AT3G54280.1	ATP binding / DNA binding / helicase	GTLEEKVMSLQK	721.853922	1441.693292	2	20	1phosST		R	54.51	GTLEEKVM(pS)LQK	AT3G54280.1
3	soluble	nh4_3	AT3G54280.1	ATP binding / DNA binding / helicase	GTLEEKVMSLQK	721.854275	1441.693998	2	19	1phosST		R	54.51	GTLEEKVM(pS)LQK	AT3G54280.1
3	soluble	no3_30	AT3G54280.1	ATP binding / DNA binding / helicase	GTLEEKVMSLQK	721.856987	1441.699422	2	17	1phosST		R	54.51	GTLEEKVM(pS)LQK	AT3G54280.1
3	soluble	no3_10	AT3G54280.1	ATP binding / DNA binding / helicase	GTLEEKVMSLQK	721.857213	1441.699874	2	15	1phosST		R	54.51	GTLEEKVM(pS)LQK	AT3G54280.1
2	membrane	k	AT3G54400.1	aspartyl protease family protein	SSLYYVNLVGIR	732.363773	1462.712994	2	18	1phos	R	V	79.35	SSL(y)(y)VNLVGIR	AT3G54400.1
9	soluble	kcl_10	AT3G54510.1	early-responsive to dehydration protein-related / ERD protein-related	EYSMDAFTISNITRGSNK	1065.471585	2128.928618	2	17	1Met(ox) 1phosST	R	L	30.37	EYS(oxM)DAFTISNI(t)RG(s)NK	AT3G54510.1, AT3G54510.2
4	membrane	nh4_30	AT3G55100.1	ABC transporter family protein	YMINWTRTPELIGTR	973.95707	1945.899588	2	21	1Met(ox) 1phos	R	V	95.78	Y(oxM)INWTR(pT)PELIGTR	AT3G55100.1
3	soluble	no3_10	AT3G55190.1	esterase/lipase/thioesterase family protein	ISLDLENR	520.243631	1038.47271	2	18	1phosST		R	61.19	I(pS)LDLENR	AT3G55190.1
4	membrane	no3_30	AT3G55360.1	ATTSC13/CER10/ECR/TSC13 (ENOYL-COA REDUCTASE); 3-oxo-5-alpha-steroid 4-dehydrogenase/ fatty acid e	MKVTVVSR	500.26129	998.508028	2	20	1phos	-	S	34.11	MKV(pT)VVSR	AT3G55360.1
4	membrane	no3_10	AT3G55360.1	ATTSC13/CER10/ECR/TSC13 (ENOYL-COA REDUCTASE); 3-oxo-5-alpha-steroid 4-dehydrogenase/ fatty acid e	MKVTVVSR	500.260923	998.507294	2	19	1phos	-	S	34.11	MKV(pT)VVSR	AT3G55360.1
9	membrane	full	AT3G55650.1	pyruvate kinase, putative	TLGMVSLPLSPIESLAASVVSTAQSVFASAIVVLTK	981.477224	3921.879792	4	21	1Met(ox) 4phos	K	G	30.24	(pT)LG(oxM)V(pS)LPL(pS)PIESLAASVV(s)(t)AQ(s)VFASAIVVLTK	AT3G55650.1
9	soluble	kcl_5	AT3G55980.1	zinc finger (CCCH-type) family protein	SNLCSSRTLTEIESR	956.893545	1911.772538	2	24	2phosST	K	Q	73.29	(pS)NLC(pS)SRTLTEIESR	AT3G55980.1
9	soluble	nh4_30	AT3G55980.1	zinc finger (CCCH-type) family protein	SNLCSSRTLTEIESR	956.897605	1911.780658	2	23	2phosST	K	Q	73.29	(pS)NLC(pS)SRTLTEIESR	AT3G55980.1
9	soluble	nh4_10	AT3G55980.1	zinc finger (CCCH-type) family protein	SNLCSSRTLTEIESR	956.894052	1911.773552	2	22	2phosST	K	Q	73.29	(pS)NLC(pS)SRTLTEIESR	AT3G55980.1
9	soluble	kcl_5	AT3G55980.1	zinc finger (CCCH-type) family protein	SNLCSSRTLTEIESR	956.897925	1911.781298	2	21	2phosST	K	Q	73.29	(pS)NLC(pS)SRTLTEIESR	AT3G55980.1
9	soluble	nh4_3	AT3G55980.1	zinc finger (CCCH-type) family protein	SNLCSSRTLTEIESR	956.893595	1911.772638	2	21	2phosST	K	Q	73.29	(pS)NLC(pS)SRTLTEIESR	AT3G55980.1
9	soluble	k	AT3G55980.1	zinc finger (CCCH-type) family protein	SNLCSSRTLTEIESR	956.893407	1911.772262	2	21	2phosST	K	Q	73.29	(pS)NLC(pS)SRTLTEIESR	AT3G55980.1
9	soluble	nh4_5	AT3G55980.1	zinc finger (CCCH-type) family protein	SNLCSSRTLTEIESR	956.893403	1911.772254	2	21	2phosST	K	Q	73.29	(pS)NLC(pS)SRTLTEIESR	AT3G55980.1
9	soluble	nh4_5	AT3G55980.1	zinc finger (CCCH-type) family protein	SNLCSSRTLTEIESR	956.893311	1911.77207	2	21	2phosST	K	Q	73.29	(pS)NLC(pS)SRTLTEIESR	AT3G55980.1
9	soluble	nh4_30	AT3G55980.1	zinc finger (CCCH-type) family protein	SNLCSSRTLTEIESR	956.894064	1911.773576	2	21	2phosST	K	Q	73.29	(pS)NLC(pS)SRTLTEIESR	AT3G55980.1
9	soluble	kcl_30	AT3G55980.1	zinc finger (CCCH-type) family protein	SNLCSSRTLTEIESR	956.898011	1911.78147	2	20	2phosST	K	Q	73.29	(pS)NLC(pS)SRTLTEIESR	AT3G55980.1
9	soluble	nh4_10	AT3G55980.1	zinc finger (CCCH-type) family protein	SNLCSSRTLTEIESR	956.893425	1911.772298	2	19	2phosST	K	Q	73.29	(pS)NLC(pS)SRTLTEIESR	AT3G55980.1
9	soluble	kcl_30	AT3G55980.1	zinc finger (CCCH-type) family protein	SNLCSSRTLTEIESR	956.897776	1911.781	2	18	2phosST	K	Q	73.29	(pS)NLC(pS)SRTLTEIESR	AT3G55980.1
9	soluble	kcl_10	AT3G55980.1	zinc finger (CCCH-type) family protein	SNLCSSRTLTEIESR	956.897657	1911.780762	2	15	2phosST	K	Q	73.29	(pS)NLC(pS)SRTLTEIESR	AT3G55980.1
9	soluble	nh4_5	AT3G56410.2	similar to unknown protein [Arabidopsis thaliana] (TAIR:AT5G05190.1); similar to unknown protein [	LASSKDLK	511.217137	1020.419722	2	16	2phosST	K	H	46.61	LA(pS)(pS)KDLK	AT3G56410.2
12	membrane	kcl_10	AT3G56760.1	calcium-dependent protein kinase, putative / CDPK, putative	TAILKSSTEATK	665.342088	1328.669624	2	18	1phosST	K	D	44.23	TAILKSS(pT)EATK	AT3G56760.1
6	membrane	k	AT3G56760.1	calcium-dependent protein kinase, putative / CDPK, putative	TAILKSSTEATK	665.340685	1328.666818	2	17	1phos	K	D	56.01	TAILKSS(pT)EATK	AT3G56760.1
9	membrane	kcl_10	AT3G56760.1	calcium-dependent protein kinase, putative / CDPK, putative	TAILKSSTEATK	665.337983	1328.661414	2	19	1phos	K	D	60.79	TAILKSS(pT)EATK	AT3G56760.1
10	membrane	kcl_10	AT3G56760.1	calcium-dependent protein kinase, putative / CDPK, putative	TAILKSSTEATK	665.33793	1328.661308	2	20	1phos	K	D	62.3	TAILKSS(pT)EATK	AT3G56760.1
10	membrane	no3_5	AT3G56760.1	calcium-dependent protein kinase, putative / CDPK, putative	TAILKSSTEATK	665.339374	1328.664196	2	21	1phos	K	D	62.3	TAILKSS(pT)EATK	AT3G56760.1
10	membrane	full	AT3G56760.1	calcium-dependent protein kinase, putative / CDPK, putative	TAILKSSTEATK	665.338624	1328.662696	2	22	1phos	K	D	62.3	TAILKSS(pT)EATK	AT3G56760.1
8	membrane	nh4_3	AT3G56760.1	calcium-dependent protein kinase, putative / CDPK, putative	TAILKSSTEATK	665.343333	1328.672114	2	22	1phos	K	D	67.31	TAILKSS(pT)EATK	AT3G56760.1
8	membrane	nh4_5	AT3G56760.1	calcium-dependent protein kinase, putative / CDPK, putative	TAILKSSTEATK	665.342885	1328.671218	2	21	1phos	K	D	67.31	TAILKSS(pT)EATK	AT3G56760.1
8	membrane	no3_10	AT3G56760.1	calcium-dependent protein kinase, putative / CDPK, putative	TAILKSSTEATK	665.343121	1328.67169	2	19	1phos	K	D	67.31	TAILKSS(pT)EATK	AT3G56760.1
8	membrane	nh4_30	AT3G56760.1	calcium-dependent protein kinase, putative / CDPK, putative	TAILKSSTEATK	665.342989	1328.671426	2	18	1phos	K	D	67.31	TAILKSS(pT)EATK	AT3G56760.1
8	membrane	no3_5	AT3G56760.1	calcium-dependent protein kinase, putative / CDPK, putative	TAILKSSTEATK	665.342648	1328.670744	2	18	1phos	K	D	67.31	TAILKSS(pT)EATK	AT3G56760.1
8	membrane	nh4_10	AT3G56760.1	calcium-dependent protein kinase, putative / CDPK, putative	TAILKSSTEATK	665.342886	1328.67122	2	17	1phos	K	D	67.31	TAILKSS(pT)EATK	AT3G56760.1
8	membrane	k	AT3G56760.1	calcium-dependent protein kinase, putative / CDPK, putative	TAILKSSTEATK	665.342798	1328.671044	2	17	1phos	K	D	67.31	TAILKSS(pT)EATK	AT3G56760.1
8	membrane	k	AT3G56760.1	calcium-dependent protein kinase, putative / CDPK, putative	TAILKSSTEATK	665.343031	1328.67151	2	16	1phos	K	D	67.31	TAILKSS(pT)EATK	AT3G56760.1
4	membrane	nh4_10	AT3G57410.1	VLN3 (VILLIN 3); actin binding	TSSPSRDR	493.205856	984.39716	2	16	1phos	R	S	46.61	TS(pS)PSRDR	AT3G57410.1
1	membrane	no3_30	AT3G57910.1	D111/G-patch domain-containing protein	NLTGLGGEAAK	555.762142	1109.509731	2	99	1phosST	R	E	39.19	NL(pT)GLGGEAAK	AT3G57910.1
2	membrane	no3_30	AT3G59190.1	F-box family protein	VNFDSLVEASIGLR	800.391916	1598.76928	2	15	1phos	K	M	30.4	VNFD(pS)LVEASIGLR	AT3G59190.1, AT3G59240.1
1	membrane	nh4_10	AT3G59220.1	PRN (PIRIN); calmodulin binding	YKELSSLDIPR	700.849405	1399.684258	2	42	1phosST	K	A	56.01	YKELS(pS)LDIPR	AT3G59220.1
1	membrane	no3_30	AT3G59220.1	PRN (PIRIN); calmodulin binding	YKELSSLDIPR	700.849405	1399.684257	2	99	1phosST	K	A	56.01	YKELS(pS)LDIPR	AT3G59220.1
1	membrane	k	AT3G59220.1	PRN (PIRIN); calmodulin binding	YKELSSLDIPR	700.849405	1399.684257	2	99	1phosST	K	A	56.01	YKELS(pS)LDIPR	AT3G59220.1
1	membrane	k	AT3G59220.1	PRN (PIRIN); calmodulin binding	YKELSSLDIPR	700.849405	1399.684257	2	99	1phosST	K	A	56.01	YKELS(pS)LDIPR	AT3G59220.1
1	membrane	k	AT3G59410.1	protein kinase family protein	GALRADRPTR	596.802793	1191.591034	2	16	1phosST	R	K	31.72	GALRADRP(pT)R	AT3G59410.1
9	membrane	nh4_10	AT3G60280.1	UCC3 (UCLACYANIN 3); copper ion binding	AGYDNCDSSGATQNFADGDTK	1108.911663	2215.808774	2	73	1phos	K	I	64.66	AG(pY)DNCDSSGATQNFADGDTK	AT3G60280.1
9	membrane	k	AT3G60280.1	UCC3 (UCLACYANIN 3); copper ion binding	AGYDNCDSSGATQNFADGDTK	1108.911806	2215.80906	2	68	1phos	K	I	64.66	AG(pY)DNCDSSGATQNFADGDTK	AT3G60280.1
9	membrane	nh4_3	AT3G60280.1	UCC3 (UCLACYANIN 3); copper ion binding	AGYDNCDSSGATQNFADGDTK	1108.912169	2215.809786	2	74	1phos	K	I	64.66	AG(pY)DNCDSSGATQNFADGDTK	AT3G60280.1
9	membrane	nh4_5	AT3G60280.1	UCC3 (UCLACYANIN 3); copper ion binding	AGYDNCDSSGATQNFADGDTK	1108.911965	2215.809378	2	47	1phos	K	I	64.66	AG(pY)DNCDSSGATQNFADGDTK	AT3G60280.1
9	membrane	nh4_30	AT3G60280.1	UCC3 (UCLACYANIN 3); copper ion binding	AGYDNCDSSGATQNFADGDTK	1108.912082	2215.809612	2	41	1phos	K	I	64.66	AG(pY)DNCDSSGATQNFADGDTK	AT3G60280.1
2	membrane	no3_5	AT3G60680.1	similar to unknown protein [Arabidopsis thaliana] (TAIR:AT2G45260.1); similar to expressed protein	LRALETVSNR	619.817049	1237.619546	2	20	1phos	K	L	41.85	LRALE(pT)VSNR	AT3G60680.1
14	membrane	no3	AT3G61260.1	remorin family protein	IALE(sE(sPAK	562.7582	1123.516342	2	32	1pS	K	V		IALE(s)E(s)PAK	0
14	membrane	no3	AT3G61260.1	remorin family protein	IALE(sE(sPAKVTTPAPADTPAPAPAEIPAPAPAPTPADVTK	1010.2537	4037.014848	4	62	1pS	K	D		IALE(s)E(s)PAKVTTPAPADTPAPAPAEIPAPAPAPTPADVTK	0
14	membrane	no3	AT3G61260.1	remorin family protein	LSFVR	351.1646	700.329268	2	27	1pS	R	A		L(pS)FVR	AT1G03060.1, AT1G13130.1, AT2G42660.1, AT3G04050.1, AT3G22700.1, AT3G24900.1, AT3G25010.1, AT3G25020.1, AT3G25960.1, AT3G26140.1, AT3G54460.1, AT3G55650.1, AT3G55810.1, AT3G61260.1, AT4G02660.1, AT4G08390.1, AT4G08390.2, AT4G08390.3, AT4G26390.1, AT5G08570.1, AT5G19870.1, AT5G56350.1, AT5G63680.1, ATCG00750.1
9	soluble	kcl_30	AT3G61300.1	C2 domain-containing protein	MMSNLKLGVEVISAR	872.438931	1742.86331	2	25	1Met(ox) 1phosST	-	L	53.05	(m)(m)(pS)NLKLGVEVISAR	AT3G61300.1
9	soluble	nh4_10	AT3G61300.1	C2 domain-containing protein	MMSNLKLGVEVISAR	872.438931	1742.863309	2	99	1Met(ox) 1phosST	-	L	53.05	(m)(m)(pS)NLKLGVEVISAR	AT3G61300.1
9	soluble	k	AT3G61300.1	C2 domain-containing protein	MMSNLKLGVEVISAR	872.438931	1742.863309	2	99	1Met(ox) 1phosST	-	L	53.05	(m)(m)(pS)NLKLGVEVISAR	AT3G61300.1
9	soluble	nh4_30	AT3G61300.1	C2 domain-containing protein	MMSNLKLGVEVISAR	872.438931	1742.863309	2	99	1Met(ox) 1phosST	-	L	53.05	(m)(m)(pS)NLKLGVEVISAR	AT3G61300.1
9	soluble	nh4_3	AT3G61300.1	C2 domain-containing protein	MMSNLKLGVEVISAR	872.438931	1742.863309	2	99	1Met(ox) 1phosST	-	L	53.05	(m)(m)(pS)NLKLGVEVISAR	AT3G61300.1
9	soluble	k	AT3G61300.1	C2 domain-containing protein	MMSNLKLGVEVISAR	872.438931	1742.863309	2	99	1Met(ox) 1phosST	-	L	53.05	(m)(m)(pS)NLKLGVEVISAR	AT3G61300.1
9	soluble	nh4_3	AT3G61300.1	C2 domain-containing protein	MMSNLKLGVEVISAR	872.438931	1742.863309	2	99	1Met(ox) 1phosST	-	L	53.05	(m)(m)(pS)NLKLGVEVISAR	AT3G61300.1
9	soluble	nh4_5	AT3G61300.1	C2 domain-containing protein	MMSNLKLGVEVISAR	872.438931	1742.863309	2	99	1Met(ox) 1phosST	-	L	53.05	(m)(m)(pS)NLKLGVEVISAR	AT3G61300.1
9	soluble	nh4_10	AT3G61300.1	C2 domain-containing protein	MMSNLKLGVEVISAR	872.438931	1742.863309	2	99	1Met(ox) 1phosST	-	L	53.05	(m)(m)(pS)NLKLGVEVISAR	AT3G61300.1
9	soluble	kcl_30	AT3G61300.1	C2 domain-containing protein	MMSNLKLGVEVISAR	872.438931	1742.863309	2	99	1Met(ox) 1phosST	-	L	53.05	(m)(m)(pS)NLKLGVEVISAR	AT3G61300.1
9	soluble	kcl_5	AT3G61300.1	C2 domain-containing protein	MMSNLKLGVEVISAR	872.438931	1742.863309	2	99	1Met(ox) 1phosST	-	L	53.05	(m)(m)(pS)NLKLGVEVISAR	AT3G61300.1
9	soluble	nh4_30	AT3G61300.1	C2 domain-containing protein	MMSNLKLGVEVISAR	872.438931	1742.863309	2	99	1Met(ox) 1phosST	-	L	53.05	(m)(m)(pS)NLKLGVEVISAR	AT3G61300.1
9	soluble	nh4_5	AT3G61300.1	C2 domain-containing protein	MMSNLKLGVEVISAR	872.438931	1742.863309	2	99	1Met(ox) 1phosST	-	L	53.05	(m)(m)(pS)NLKLGVEVISAR	AT3G61300.1
9	soluble	kcl_5	AT3G61300.1	C2 domain-containing protein	MMSNLKLGVEVISAR	872.438931	1742.863309	2	99	1Met(ox) 1phosST	-	L	53.05	(m)(m)(pS)NLKLGVEVISAR	AT3G61300.1
9	soluble	nh4_10	AT3G61480.1	similar to unknown protein [Arabidopsis thaliana] (TAIR:AT5G28350.2); similar to unknown protein [	ADLQLSTVRELSIMTAK	1066.457932	2130.901312	2	20	1Met(ox) 3phosST	K	S	49.83	ADLQL(pS)(pT)VRELSI(oxM)(pT)AK	AT3G61480.1, AT5G28350.1, AT5G28350.2
9	soluble	nh4_5	AT3G61480.1	similar to unknown protein [Arabidopsis thaliana] (TAIR:AT5G28350.2); similar to unknown protein [	ADLQLSTVRELSIMTAK	1066.457589	2130.900626	2	18	1Met(ox) 3phosST	K	S	49.83	ADLQL(pS)(pT)VRELSI(oxM)(pT)AK	AT3G61480.1, AT5G28350.1, AT5G28350.2
9	soluble	kcl_5	AT3G61480.1	similar to unknown protein [Arabidopsis thaliana] (TAIR:AT5G28350.2); similar to unknown protein [	ADLQLSTVRELSIMTAK	1066.458124	2130.901696	2	16	1Met(ox) 3phosST	K	S	49.83	ADLQL(pS)(pT)VRELSI(oxM)(pT)AK	AT3G61480.1, AT5G28350.1, AT5G28350.2
9	soluble	kcl_30	AT3G61480.1	similar to unknown protein [Arabidopsis thaliana] (TAIR:AT5G28350.2); similar to unknown protein [	ADLQLSTVRELSIMTAK	1066.457553	2130.900554	2	15	1Met(ox) 3phosST	K	S	49.83	ADLQL(pS)(pT)VRELSI(oxM)(pT)AK	AT3G61480.1, AT5G28350.1, AT5G28350.2
14	membrane	no3	AT3G62700.1	glutathione-conjugate transporter	SISIESPR	484.7171	967.434294	2	36	1pS	R	Q		SI(pS)IESPR	AT3G62700.1
9	membrane	nh4_5	AT3G63400.1	peptidyl-prolyl cis-trans isomerase cyclophilin-type family protein	YHTPSPERSPPR	752.334509	1502.654466	2	20	1phos	K	H	48.06	YH(pT)PSPERSPPR	AT3G63400.1
8	soluble	nh4_30	AT3G63410.1	APG1 (ALBINO OR PALE GREEN MUTANT 1); methyltransferase	ASLMLNGAITFPK	721.855089	1441.695626	2	16	1phosST	M	G	43.04	ASLMLNGAI(pT)FPK	AT3G63410.1
8	soluble	nh4_5	AT3G63410.1	APG1 (ALBINO OR PALE GREEN MUTANT 1); methyltransferase	ASLMLNGAITFPK	721.859103	1441.703654	2	15	1phosST	M	G	43.04	ASLMLNGAI(pT)FPK	AT3G63410.1
12	membrane	k	AT3G63490.2	ribosomal protein L1 family protein	AGTVTANIPQSSRR	769.376801	1536.73905	2	15	1phosST	K	G	32.02	AG(pT)VTANIPQSSRR	AT3G63490.2
9	soluble	kcl_10	AT3G66652.1	fip1 motif-containing protein	IQDGWSSPSLSLR	843.328095	1684.641638	2	36	3phosST	R	D	33.8	IQDGW(pS)(pS)P(pS)LSLR	AT3G66652.1
9	soluble	kcl_30	AT3G66652.1	fip1 motif-containing protein	IQDGWSSPSLSLR	843.328783	1684.643014	2	36	3phosST	R	D	33.8	IQDGW(pS)(pS)P(pS)LSLR	AT3G66652.1
9	soluble	full	AT3G66652.1	fip1 motif-containing protein	IQDGWSSPSLSLR	843.329041	1684.64353	2	36	3phosST	R	D	33.8	IQDGW(pS)(pS)P(pS)LSLR	AT3G66652.1
9	soluble	nh4_5	AT3G66652.1	fip1 motif-containing protein	IQDGWSSPSLSLR	843.328561	1684.64257	2	36	3phosST	R	D	33.8	IQDGW(pS)(pS)P(pS)LSLR	AT3G66652.1
9	soluble	nh4_30	AT3G66652.1	fip1 motif-containing protein	IQDGWSSPSLSLR	843.329173	1684.643794	2	36	3phosST	R	D	33.8	IQDGW(pS)(pS)P(pS)LSLR	AT3G66652.1
9	soluble	nh4_10	AT3G66652.1	fip1 motif-containing protein	IQDGWSSPSLSLR	843.327483	1684.640414	2	34	3phosST	R	D	33.8	IQDGW(pS)(pS)P(pS)LSLR	AT3G66652.1
9	soluble	nh4_3	AT3G66652.1	fip1 motif-containing protein	IQDGWSSPSLSLR	843.32849	1684.642428	2	34	3phosST	R	D	33.8	IQDGW(pS)(pS)P(pS)LSLR	AT3G66652.1
9	soluble	nh4_5	AT3G66652.1	fip1 motif-containing protein	IQDGWSSPSLSLR	843.328192	1684.641832	2	34	3phosST	R	D	33.8	IQDGW(pS)(pS)P(pS)LSLR	AT3G66652.1
9	soluble	nh4_3	AT3G66652.1	fip1 motif-containing protein	IQDGWSSPSLSLR	843.328869	1684.643186	2	33	3phosST	R	D	33.8	IQDGW(pS)(pS)P(pS)LSLR	AT3G66652.1
9	soluble	nh4_30	AT3G66652.1	fip1 motif-containing protein	IQDGWSSPSLSLR	843.328664	1684.642776	2	33	3phosST	R	D	33.8	IQDGW(pS)(pS)P(pS)LSLR	AT3G66652.1
9	soluble	k	AT3G66652.1	fip1 motif-containing protein	IQDGWSSPSLSLR	843.326616	1684.63868	2	31	3phosST	R	D	33.8	IQDGW(pS)(pS)P(pS)LSLR	AT3G66652.1
9	soluble	kcl_30	AT3G66652.1	fip1 motif-containing protein	IQDGWSSPSLSLR	843.328443	1684.642334	2	29	3phosST	R	D	33.8	IQDGW(pS)(pS)P(pS)LSLR	AT3G66652.1
9	soluble	k	AT3G66652.1	fip1 motif-containing protein	IQDGWSSPSLSLR	843.317255	1684.619958	2	29	3phosST	R	D	33.8	IQDGW(pS)(pS)P(pS)LSLR	AT3G66652.1
9	soluble	kcl_5	AT3G66652.1	fip1 motif-containing protein	IQDGWSSPSLSLR	843.322631	1684.63071	2	29	3phosST	R	D	33.8	IQDGW(pS)(pS)P(pS)LSLR	AT3G66652.1
9	soluble	full	AT3G66652.1	fip1 motif-containing protein	IQDGWSSPSLSLR	843.327755	1684.640958	2	25	3phosST	R	D	33.8	IQDGW(pS)(pS)P(pS)LSLR	AT3G66652.1
9	soluble	kcl_10	AT3G66652.1	fip1 motif-containing protein	IQDGWSSPSLSLR	843.322553	1684.630554	2	24	3phosST	R	D	33.8	IQDGW(pS)(pS)P(pS)LSLR	AT3G66652.1
9	soluble	kcl_5	AT3G66652.1	fip1 motif-containing protein	IQDGWSSPSLSLR	843.326578	1684.638604	2	24	3phosST	R	D	33.8	IQDGW(pS)(pS)P(pS)LSLR	AT3G66652.1
1	membrane	no3_10	AT4G00320.1	F-box family protein	GVLDIDLQIPSSR	746.868467	1491.722382	2	15	1phosST	R	G	43.04	GVLDIDLQIPS(pS)R	AT4G00320.1
12	soluble	nh4_30	AT4G01023.1	zinc finger (C3HC4-type RING finger) family protein	VAAMATKAGETATMAADMVK	1048.467715	2094.920878	2	21	3Met(ox) 1phosST	K	E	35.06	VAA(oxM)A(pT)KAGETAT(oxM)AAD(oxM)VK	AT4G01023.1
12	soluble	nh4_5	AT4G01023.1	zinc finger (C3HC4-type RING finger) family protein	VAAMATKAGETATMAADMVK	1048.469229	2094.923906	2	21	3Met(ox) 1phosST	K	E	35.06	VAA(oxM)A(pT)KAGETAT(oxM)AAD(oxM)VK	AT4G01023.1
12	soluble	nh4_10	AT4G01023.1	zinc finger (C3HC4-type RING finger) family protein	VAAMATKAGETATMAADMVK	1048.469066	2094.92358	2	20	3Met(ox) 1phosST	K	E	35.06	VAA(oxM)A(pT)KAGETAT(oxM)AAD(oxM)VK	AT4G01023.1
8	soluble	nh4_10	AT4G01023.1	zinc finger (C3HC4-type RING finger) family protein	VAAMATKAGETATMAADMVK	1048.465556	2094.91656	2	19	3Met(ox) 1phos	K	E	36.54	VAA(oxM)A(t)KAGE(t)A(t)(oxM)AAD(oxM)VK	AT4G01023.1
8	soluble	nh4_10	AT4G01023.1	zinc finger (C3HC4-type RING finger) family protein	VAAMATKAGETATMAADMVK	1048.465406	2094.91626	2	15	3Met(ox) 1phos	K	E	36.54	VAA(oxM)A(t)KAGE(t)A(t)(oxM)AAD(oxM)VK	AT4G01023.1
8	soluble	no3_10	AT4G01023.1	zinc finger (C3HC4-type RING finger) family protein	VAAMATKAGETATMAADMVK	1048.465082	2094.915612	2	24	3Met(ox) 1phos	K	E	43.81	VAA(oxM)A(pT)KAGETAT(oxM)AAD(oxM)VK	AT4G01023.1
8	soluble	k	AT4G01023.1	zinc finger (C3HC4-type RING finger) family protein	VAAMATKAGETATMAADMVK	1048.465554	2094.916556	2	23	3Met(ox) 1phos	K	E	43.81	VAA(oxM)A(pT)KAGETAT(oxM)AAD(oxM)VK	AT4G01023.1
8	soluble	no3_10	AT4G01023.1	zinc finger (C3HC4-type RING finger) family protein	VAAMATKAGETATMAADMVK	1048.465742	2094.916932	2	21	3Met(ox) 1phos	K	E	43.81	VAA(oxM)A(pT)KAGETAT(oxM)AAD(oxM)VK	AT4G01023.1
8	soluble	k	AT4G01023.1	zinc finger (C3HC4-type RING finger) family protein	VAAMATKAGETATMAADMVK	1048.465505	2094.916458	2	15	3Met(ox) 1phos	K	E	43.81	VAA(oxM)A(pT)KAGETAT(oxM)AAD(oxM)VK	AT4G01023.1
11	membrane	k	AT4G01150.1	Identical to Uncharacterized protein At4g01150, chloroplast precursor [Arabidopsis Thaliana] (GB:O	ASSEETSSIDTNELITDLK	1066.987394	2131.960236	2	66	1phosST	R	E	75.25	ASSEETS(pS)IDTNELITDLK	AT4G01150.1, AT4G01150.2
11	membrane	kcl_5	AT4G01150.1	Identical to Uncharacterized protein At4g01150, chloroplast precursor [Arabidopsis Thaliana] (GB:O	ASSEETSSIDTNELITDLK	1066.972882	2131.931212	2	50	1phosST	R	E	75.25	ASSEETS(pS)IDTNELITDLK	AT4G01150.1, AT4G01150.2
11	membrane	kcl_3	AT4G01150.1	Identical to Uncharacterized protein At4g01150, chloroplast precursor [Arabidopsis Thaliana] (GB:O	ASSEETSSIDTNELITDLK	1066.973957	2131.933362	2	41	1phosST	R	E	75.25	ASSEETS(pS)IDTNELITDLK	AT4G01150.1, AT4G01150.2
11	membrane	nh4_30	AT4G01150.1	Identical to Uncharacterized protein At4g01150, chloroplast precursor [Arabidopsis Thaliana] (GB:O	ASSEETSSIDTNELITDLK	1066.974281	2131.93401	2	36	1phosST	R	E	75.25	ASSEETS(pS)IDTNELITDLK	AT4G01150.1, AT4G01150.2
11	membrane	nh4_5	AT4G01150.1	Identical to Uncharacterized protein At4g01150, chloroplast precursor [Arabidopsis Thaliana] (GB:O	ASSEETSSIDTNELITDLK	1066.974056	2131.93356	2	26	1phosST	R	E	75.25	ASSEETS(pS)IDTNELITDLK	AT4G01150.1, AT4G01150.2
11	membrane	kcl_10	AT4G01150.1	Identical to Uncharacterized protein At4g01150, chloroplast precursor [Arabidopsis Thaliana] (GB:O	ASSEETSSIDTNELITDLK	1066.973263	2131.931974	2	21	1phosST	R	E	75.25	ASSEETS(pS)IDTNELITDLK	AT4G01150.1, AT4G01150.2
1	membrane	no3_10	AT4G01400.1	pentatricopeptide (PPR) repeat-containing protein	AFELFKSSR	582.777943	1163.541334	2	22	1phosST	K	L	51.27	AFELFK(s)(s)R	AT4G01400.1, AT4G01400.3
10	soluble	no3_3	AT4G01660.1	ABC1At (ARABIDOPSIS THALIANA ABC TRANSPORTER 1)	SFTRLVNGVSLVAK	825.907227	1649.799902	2	23	2phosST	K	E	40.85	(pS)F(pT)RLVNGVSLVAK	AT4G01660.1
10	soluble	kcl_10	AT4G01660.1	ABC1At (ARABIDOPSIS THALIANA ABC TRANSPORTER 1)	SFTRLVNGVSLVAK	825.907057	1649.799562	2	21	2phosST	K	E	40.85	(pS)F(pT)RLVNGVSLVAK	AT4G01660.1
10	soluble	full	AT4G01660.1	ABC1At (ARABIDOPSIS THALIANA ABC TRANSPORTER 1)	SFTRLVNGVSLVAK	825.907112	1649.799672	2	21	2phosST	K	E	40.85	(pS)F(pT)RLVNGVSLVAK	AT4G01660.1
10	soluble	k	AT4G01660.1	ABC1At (ARABIDOPSIS THALIANA ABC TRANSPORTER 1)	SFTRLVNGVSLVAK	825.907142	1649.799732	2	20	2phosST	K	E	40.85	(pS)F(pT)RLVNGVSLVAK	AT4G01660.1
10	soluble	kcl_5	AT4G01660.1	ABC1At (ARABIDOPSIS THALIANA ABC TRANSPORTER 1)	SFTRLVNGVSLVAK	825.906846	1649.79914	2	17	2phosST	K	E	40.85	(pS)F(pT)RLVNGVSLVAK	AT4G01660.1
8	membrane	nh4_3	AT4G01920.1	DC1 domain-containing protein	YPPPEVIDISK	669.326339	1336.638126	2	19	1phos	K	T	35.78	(pY)PPPEVIDISK	AT4G01920.1
1	membrane	no3_30	AT4G02400.1	similar to U3 ribonucleoprotein (Utp) family protein [Arabidopsis thaliana] (TAIR:AT5G08600.1); si	MLSRGLTER	571.775552	1141.536552	2	15	1phosST	R	Y	32.87	ML(s)RGL(t)ER	AT4G02400.1
12	membrane	nh4_10	AT4G02580.1	NADH-ubiquinone oxidoreductase 24 kDa subunit, putative	VKEILSYYPSNYK	842.407053	1682.799554	2	20	1phosY	K	Q	49.23	VKEILSYYPSN(pY)K	AT4G02580.1
4	membrane	nh4_30	AT4G02710.1	kinase interacting family protein	GQLEEGEEAIEKLFTVNR	1071.517361	2141.02017	2	29	1phos	K	K	38.65	GQLEEGEEAIEKLF(pT)VNR	AT4G02710.1
4	membrane	k	AT4G02710.1	kinase interacting family protein	GQLEEGEEAIEKLFTVNR	1071.517361	2141.020197	2	99	1phos	K	K	38.65	GQLEEGEEAIEKLF(pT)VNR	AT4G02710.1
4	membrane	nh4_5	AT4G02710.1	kinase interacting family protein	GQLEEGEEAIEKLFTVNR	1071.517361	2141.020197	2	99	1phos	K	K	38.65	GQLEEGEEAIEKLF(pT)VNR	AT4G02710.1
4	membrane	nh4_3	AT4G02710.1	kinase interacting family protein	GQLEEGEEAIEKLFTVNR	1071.517361	2141.020197	2	99	1phos	K	K	38.65	GQLEEGEEAIEKLF(pT)VNR	AT4G02710.1
4	membrane	no3_3	AT4G02710.1	kinase interacting family protein	GQLEEGEEAIEKLFTVNR	1071.517361	2141.020197	2	99	1phos	K	K	38.65	GQLEEGEEAIEKLF(pT)VNR	AT4G02710.1
4	membrane	nh4_10	AT4G02710.1	kinase interacting family protein	GQLEEGEEAIEKLFTVNR	1071.517361	2141.020197	2	99	1phos	K	K	38.65	GQLEEGEEAIEKLF(pT)VNR	AT4G02710.1
4	membrane	no3_5	AT4G02710.1	kinase interacting family protein	GQLEEGEEAIEKLFTVNR	1071.517361	2141.020197	2	99	1phos	K	K	38.65	GQLEEGEEAIEKLF(pT)VNR	AT4G02710.1
12	membrane	kcl_30	AT4G03115.1	mitochondrial substrate carrier family protein	AAALTASQLATYDEAK	852.406452	1702.798352	2	16	1phosST	R	R	35.34	AAAL(t)A(s)QLA(t)YDEAK	AT4G03115.1
11	membrane	kcl_10	AT4G03115.1	mitochondrial substrate carrier family protein	AAALTASQLATYDEAK	852.399957	1702.785362	2	16	1phosST	R	R	38.85	AAAL(t)A(s)QLATYDEAK	AT4G03115.1
11	membrane	nh4_5	AT4G03115.1	mitochondrial substrate carrier family protein	AAALTASQLATYDEAK	852.401249	1702.787946	2	16	1phosST	R	R	38.85	AAAL(t)A(s)QLATYDEAK	AT4G03115.1
11	membrane	kcl_3	AT4G03115.1	mitochondrial substrate carrier family protein	AAALTASQLATYDEAK	852.400917	1702.787282	2	16	1phosST	R	R	38.85	AAAL(t)A(s)QLATYDEAK	AT4G03115.1
5	membrane	no3_30	AT4G03150.1	similar to Os12g0534100 [Oryza sativa (japonica cultivar-group)] (GB:NP_001066929.1); similar to h	SSWVCSSVTR	624.753378	1247.492204	2	25	1phos	M	N	40.47	SSWVCSSV(pT)R	AT4G03150.1
5	membrane	no3_5	AT4G03150.1	similar to Os12g0534100 [Oryza sativa (japonica cultivar-group)] (GB:NP_001066929.1); similar to h	SSWVCSSVTR	624.753378	1247.492231	2	99	1phos	M	N	40.47	SSWVCSSV(pT)R	AT4G03150.1
5	membrane	no3_3	AT4G03150.1	similar to Os12g0534100 [Oryza sativa (japonica cultivar-group)] (GB:NP_001066929.1); similar to h	SSWVCSSVTR	624.753378	1247.492231	2	99	1phos	M	N	40.47	SSWVCSSV(pT)R	AT4G03150.1
[truncated: 1,024 more rows]
