# Supplementary material for: Nitrate and ammonium lead to distinct global dynamic phosphorylation patterns when resupplied to nitrogen-starved Arabidopsis seedlings
Source: Plant J. 2012 Jan 20;69(6):978–95. doi: 10.1111/j.1365-313X.2011.04848.x (PMC3380553; doi:10.1111/j.1365-313X.2011.04848.x)
Supplement: Supplementary file 11 [file tpj0069-0978-SD11.txt]

			relative peptide intensity levels					rsd relative peptide intensity levels
Accession (AGI code)	Sequence with modifications	treatment	0	3	5	10	30	rsd0	rsd3	rsd5	rsd10	rsd30	motif	MAP Kinase substrate	pS	pT	pY	description
AT1G09180.1	YYLGL(pT)NFTTGK	NO3	0.07990061	0.74635434	0.3329384	1	0.058065455	0.016233502	0.32901208	0.267103681	0.514155279	0.031623128				(pT)		ATSARA1A (ARABIDOPSIS THALIANA SECRETION-ASSOCIATED RAS SUPER FAMILY 1); GTP binding
AT5G45380.1	VVEAYA(pS)GDEDVDVPAEELREEK	NO3	0.9900366	0.6028697	0.028353311	0.8670526	1	0.201146921	0.265760381	0.022746772	0.445799683	0.544611729	......S.DE...		(pS)			sodium:solute symporter family protein
AT3G08710.1	VTSIIDSVPE(pS)PQRP	NO3	0.92678356	0.9081532	0.66823417	0.75758266	1	0.188295726	0.400337145	0.536098564	0.389515128	0.544611729			(pS)			ATH9 (thioredoxin H-type 9)
AT5G24840.1	VTE(pY)VKER	NO3	1	0.49823222	0.9969245	0.001856516	0.5593887	0.203171192	0.219633505	0.799794213	0.000954537	0.304649634					(pY)	tRNA (guanine-N7-)-methyltransferase
AT4G35600.1	VG(pS)GMIVAIK	NO3	1	0.9148484	0.6399691	0.3437936	0.65712166	0.203171192	0.403288588	0.513422603	0.176763292	0.35787616	...R..S......	MPK5, MPK8, MPK16	(pS)			CONNEXIN 32; ATP binding / kinase/ protein kinase/ protein serine/threonine kinase
AT1G30360.1	VAAASAAQ(pS)LHCQMVDKWTVTEAPEPR	NO3	0.15200303	0.14102891	1	0.38381195	0.3013999	0.030882637	0.06216915	0.802261545	0.197338944	0.164145915			(pS)			ERD4 (early-responsive to dehydration 4)
AT5G01490.1	TV(pS)ASSLIR	NO3	1	0.53136444	0.09273065	0.27999502	0.51277626	0.203171192	0.234239033	0.074394236	0.143960917	0.279263961	...R..S......		(pS)			CAX4 (CATION EXCHANGER 4); calcium:cation antiporter/ calcium:hydrogen antiporter/ cation:cation antiporter
AT5G49890.1	TTFG(pS)QILR	NO3	0.9980649	1	0.915617	0.66415936	0.88534325	0.202778032	0.440825585	0.734564311	0.341481045	0.482168305	...R..S......		(pS)			CLC-C (CHLORIDE CHANNEL C); anion channel/ voltage-gated chloride channel
AT1G72880.1	TSKNNGL(pS)AALVSNLQDVLSK	NO3	1	0.29102415	0.8474366	0.015880002	0.23389302	0.203171192	0.128290891	0.679865796	0.008164786	0.127380887			(pS)			acid phosphatase survival protein SurE
AT1G02280.1	TIDVLL(pY)VDR	NO3	0.7499416	1	0.94679487	0.787816	0.536565	0.152366522	0.440825585	0.759577123	0.405059759	0.292219601					(pY)	TOC33 (TRANSLOCON AT THE OUTER ENVELOPE MEMBRANE OF CHLOROPLASTS 33); GTP binding / GTPase/ protein binding
AT3G14380.1	TDQ(pT)AIDESALVLNRTEK	NO3	0.21031688	0.6846728	0.17662445	1	0.081456795	0.042730332	0.301821274	0.141699001	0.514155279	0.044362326				(pT)		integral membrane family protein
AT4G35230.1	SY(pS)TNLAYTPPEYLR	NO3	0.8253361	0.86826444	0.4467296	0.34764937	1	0.167684516	0.38275318	0.358393984	0.178745752	0.544611729			(pS)			BSK1 (BR-SIGNALING KINASE 1); ATP binding / binding / kinase/ protein kinase/ protein tyrosine kinase
AT1G37130.1	SV(pS)TPFMNTTAK	NO3	1	0.965	0.6893	0.4818	0.2981	0.2024	0.1563	0.1379	0.216	0.199		MPK7	(pS)			NIA2 (NITRATE REDUCTASE 2); nitrate reductase (NADH)/ nitrate reductase
AT1G04210.1	SSALTLLSEISGLKCL(pT)R	NO3	0.39221558	0.6722055	1	0.001176585	0.23403469	0.079686909	0.296325373	0.802261545	0.000604947	0.127458033				(pT)		leucine-rich repeat family protein / protein kinase family protein
AT3G53420.1	SLG(pS)FR(pS)AANV	NO3	1	0.73398674	0.6771582	0.37778503	0.79864	0.203171192	0.32356014	0.543257965	0.194240162	0.434948723	......S.G....		(pS)			PIP2A (PLASMA MEMBRANE INTRINSIC PROTEIN 2A); water channel
AT3G63300.1	SHDDIV(t)L(t)AAAATALRGAATLK	NO3	0.2525099	0.25301725	1	0.3674709	0.3433778	0.051302734	0.111536475	0.802261545	0.188937104	0.187007573						phosphoinositide binding
AT3G02700.1	SGQAA(s)IVAAA(pS)VLL(s)SPLR	NO3	1	0.34660548	0.9623784	0.3036378	0.13530499	0.203171192	0.152792559	0.772079189	0.156116975	0.073688684			(pS)			NC domain-containing protein
AT1G20160.1	SAKSADASEG(pS)AR	NO3	1	0.009557159	0.17215669	0.000905296	0.046374667	0.203171192	0.00421304	0.138114688	0.000465463	0.025256188	.....GS......		(pS)			ATSBT5.2; identical protein binding / serine-type endopeptidase
AT3G24300.1	SA(pT)PPRV	NO3	1	0.77331895	0.050306745	0.14389063	0.9618123	0.203171192	0.340898775	0.040359167	0.073982128	0.523814267				(pT)		AMT1;3 (AMMONIUM TRANSPORTER 1;3); ammonium transmembrane transporter
AT1G57990.1	QTTAEGSANPEPDQIL(pS)PR	NO3	0.8836546	0.5517279	0.74130386	0.45159015	0.52030545	0.164537269	0.52293553	0.594719591	0.469492805	0.678390518	......SP.R...		(pS)			ATPUP18; purine transmembrane transporter
AT5G42030.1	QTLQF(s)E(t)LK	NO3	0.79596186	0.4922347	1	0.35000873	0.55773973	0.288553479	0.216989647	0.802261545	0.399707459	0.303751606						ABIL4 (ABL INTERACTOR-LIKE PROTEIN 4)
AT1G42740.1	QTAK(pS)S(pT)APLLLNPPPK	NO3	0.1308701	0.6304602	0.28926367	1	0.1509384	0.026589035	0.277922995	0.232065116	0.514155279	0.08220283			(pS)	(pT)		similar to unknown protein [Arabidopsis thaliana] (TAIR:AT3G42120.1)
AT1G78800.1	QNL(pS)DV(pT)LTVAGGYDER	NO3	0.12242937	1	0.88469124	0.44554815	0.15922706	0.024874122	0.440825585	0.709753744	0.229080936	0.086716924			(pS)	(pT)		glycosyl transferase family 1 protein
AT1G15690.1	QFN(t)IPGLMEGTAKPDYA(t)CVK	NO3	0.080430076	0.5338814	0.14371872	1	0.039115872	0.016341075	0.235348579	0.115300001	0.514155279	0.021302963						AVP1; ATPase/ hydrogen-translocating pyrophosphatase
AT4G35390.1	NKPKPP(t)II(t)R	NO3	1	0.003738638	0.02969233	0.000107308	0.00125158	0.203171192	0.001648087	0.023821014	5.5173E-05	0.000681625						AGF1 (AT-hook protein of GA feedback 1); transcription factor
AT5G42800.1	MTGWMYFVSK(pT)LAEK	NO3	0.8880786	0.7957447	0.9162953	0.8564019	1	0.18043198	0.350784635	0.735108462	0.440323561	0.544611729				(pT)		DFR (DIHYDROFLAVONOL 4-REDUCTASE); dihydrokaempferol 4-reductase
AT2G47000.1	MSSIE(pS)FKQSSLR	NO3	1	0.38223967	0.4414482	0.3794184	0.5946907	0.203171192	0.168501019	0.354156915	0.195079968	0.32387552			(pS)			ABCB4 (ATP BINDING CASSETTE SUBFAMILY B4); ATPase
AT1G53310.1	MA(pS)IDVHLR	NO3	0.6083522	0.59595215	0.90522337	0.811874	1	0.123599639	0.26271095	0.726225884	0.417429277	0.544611729	......S.D....		(pS)			ATPPC1 (PHOSPHOENOLPYRUVATE CARBOXYLASE 1); catalytic/ phosphoenolpyruvate carboxylase
AT1G10520.1	LLAESKG(pY)R	NO3	0.2319652	1	0.565741	0.4053027	0.9278352	0.047128646	0.440825585	0.453872261	0.208388522	0.505309952	......SP.K...				(pY)	DNA polymerase lambda (POLL)
AT3G48740.1	LGTVS(pS)PEPISVVR	NO3	0.82226187	0.855487	0.92153025	0.7442976	1	0.167059928	0.377120557	0.739308267	0.382684559	0.544611729			(pS)			nodulin MtN3 family protein
AT1G04010.1	L(pT)FETALKLR	NO3	1	0.7739964	0.8025898	0.008123811	0.6900982	0.203171192	0.341197414	0.643886935	0.0041769	0.375835594				(pT)		phosphatidate-sterol O-acyltransferase/ phosphatidylcholine-sterol O-acyltransferase/ phosphatidylethanolamine-sterol O-acyltransferase
AT3G61260.1	L(pS)FVR	NO3	1	0.6736631	0.005373979	0.13768691	0.78658533	0.203171192	0.296967926	0.004311337	0.070792453	0.42838361			(pS)			DNA-binding family protein / remorin family protein
AT5G37430.1	L(oxM)SFQLLNILE(pS)AKK	NO3	0.5268787	0.40592134	1	0.67583126	0.47678643	0.107046579	0.178940517	0.802261545	0.347482197	0.259663477			(pS)			unknown protein
AT5G49890.1	KI(pS)GILDDGSVGFR	NO3	0.81128305	0.8964684	0.74075806	0.5527841	1	0.164829351	0.395186203	0.594281698	0.284216849	0.544611729	...R..S......		(pS)			CLC-C (CHLORIDE CHANNEL C); anion channel/ voltage-gated chloride channel
AT1G01100.1	KDEPAEE(pS)DGDLGFGLFD	NO3	0.49039775	0.5524662	0.79140586	0.97947913	1	0.099634694	0.243541245	0.634914502	0.503604374	0.544611729	......S.G....		(pS)			60S acidic ribosomal protein P1 (RPP1A);
AT1G69870.1	IS(pS)PGSILDAEK	NO3	0.8534666	0.9577826	0.6361037	0.7797246	1	0.173399824	0.422215075	0.514627107	0.400899532	0.544611729			(pS)			proton-dependent oligopeptide transport (POT) family protein
AT4G32230.1	IRT(pT)ISPLMGL(pS)HELVR	NO3	0.11335972	0.12430495	1	0.99868435	0.05977459	0.023031429	0.054796802	0.802261545	0.513478838	0.032553942	......S.E....		(pS)	(pT)		unknown protein
AT2G26510.1	INEL(oxM)P(pT)RFL	NO3	1	0.18382609	0.6694924	0.010975273	0.017179618	0.203171192	0.081035242	0.537108031	0.005642994	0.009356222				(pT)		PDE135 (pigment defective embryo 135); transmembrane transporter
AT3G52390.1	IIV(pT)GGSLEESR	NO3	0.8804789	0.7374746	0.8392265	1	0.5156164	0.178887951	0.32509768	0.673279114	0.514155279	0.280810749				(pT)		tatD-related deoxyribonuclease family protein
AT4G29810.1	IISQLEPEVL(pS)PIKPADDQLSLSDLD(oxM)VK	NO3	0.5775248	1	0.80713224	0.6026202	0.77648425	0.117336397	0.440825585	0.647531172	0.309840357	0.422882442	......SP.K...	MPK5, MPK16	(pS)			ATMKK2 (ARABIDOPSIS THALIANA MAP KINASE KINASE 2); MAP kinase kinase/ kinase
AT3G21380.1	IFGQDTEVI(t)(s)LIFK	NO3	0.2315541	0.4724578	1	0.31521127	0.26534373	0.047045123	0.208271481	0.802261545	0.162067531	0.144509302						LOCATED IN: cellular_component unknown; CONTAINS InterPro DOMAIN/s: Mannose-binding lectin (InterPro:IPR001229); BEST Arabidopsis thaliana protein match is: MBP1 (MYROSINASE-BINDING PROTEIN 1); protein binding (TAIR:AT1G52040.1); Has 1279 Blast hits to 507 proteins in 33 species: Archae - 0; Bacteria - 0; Metazoa - 0; Fungi - 0; Plants - 1276; Viruses - 0; Other Eukaryotes - 3 (source: NCBI BLink…
AT5G02310.1	IEN(oxM)INQSL(pT)R	NO3	0.8524774	0.6090697	0.15904623	0.4615618	1	0.173198843	0.26849351	0.12759668	0.237314438	0.544611729				(pT)		PRT6 (PROTEOLYSIS 6); ubiquitin-protein ligase
AT2G06140.1	IDDIKV(t)LF(s)K	NO3	0.895014	0.1006305	0.8667443	0.041628905	0.35335016	0.181841064	0.012812336	0.201729956	0.036779203	0.044988757						similar to unknown protein [Arabidopsis thaliana] (TAIR:AT5G32605.1); similar to erythrocyte membrane-associated (GB:XP_731351.1); contains InterPro domain Prefoldin; (InterPro:IPR009053)
AT1G33490.1	I(t)GGPHFPL(t)(s)DALKK	NO3	0.47006306	0.67272604	0.5040619	0.030159079	0.12519625	0.08384691	0.566855151	0.439539384	0.019395007	0.08051248						unknown protein
AT5G54820.1	I(pS)GEVI(pS)RIINDLR	NO3	0.82270235	1	0.9184384	0.7253064	0.47198597	0.250736752	0.440825585	0.084414007	0.279402783	0.257049099	......S.E....		(pS)			F-box family protein
AT4G13510.1	HGGFAYMYFDDDE(pS)HKAIQLR	NO3	0.39584213	0.46779457	1	0.39000466	0.28896314	0.08042372	0.206215815	0.802261545	0.200522954	0.157372721			(pS)			AMT1;1 (AMMONIUM TRANSPORTER 1;1); ammonium transmembrane transporter
AT4G13510.1	HGGFAYMYFDDDE(pS)HK	NO3	0.30174437	0.56656206	0.87583566	1	0.8790124	0.061305761	0.249755057	0.702649278	0.514155279	0.478720457			(pS)			AMT1;1 (AMMONIUM TRANSPORTER 1;1); ammonium transmembrane transporter
AT3G24300.1	HGGFAYIYHDNDDE(s)HRVDPG(s)PFPR	NO3	0.081295215	0.51349306	1	0.58880824	0.49221712	0.016516845	0.226360868	0.802261545	0.302738858	0.268067216						AMT1;3 (AMMONIUM TRANSPORTER 1;3); ammonium transmembrane transporter
AT3G24300.1	HGGFAYIYHDNDDE(pS)HRVDPG(pS)PFPR	NO3	0.4509639	1	0.959397	0.75781316	0.63996536	0.091622879	0.440825585	0.769687315	0.389633621	0.348532647			(pS)			AMT1;3 (AMMONIUM TRANSPORTER 1;3); ammonium transmembrane transporter
AT1G78900.1	GV(pS)VPALDKDCLWEFQPNK	NO3	0.069120415	0.6178741	0.212783	1	0.06490722	0.014043276	0.272374693	0.170707611	0.514155279	0.035349236	...R..S......		(pS)			VHA-A (VACUOLAR ATP SYNTHASE SUBUNIT A); ATP binding / hydrogen ion transporting ATP synthase
AT2G21880.1	GQYHD(pS)VTDIIDPDQSR	NO3	0.18327124	0.25037876	1	0.29228455	0.3161633	0.037235439	0.110373365	0.802261545	0.150279645	0.172186247			(pS)			ATRAB7A; GTP binding
AT4G30190.1	GLDIETPSHY(pT)V	NO3	0.6328041	0.841556	0.843597	0.5481722	1	0.128567567	0.370979433	0.67678544	0.281845632	0.544611729				(pT)		AHA2; ATPase/ hydrogen-exporting ATPase
AT2G18960.1	GLDIDTAGHHY(pT)V	NO3	0.5013529	0.68217045	0.45961794	0.5526211	1	0.101860469	0.300718189	0.368733789	0.284133069	0.544611729				(pT)		AHA1 (ARABIDOPSIS H+ ATPASE 1); ATPase/ hydrogen-exporting ATPase
AT2G47800.1	GITGLVTAE(pT)NSPTKPSDAVSVEK	NO3	0.7222481	0.80629206	1	0.572146	0.9798576	0.146740006	0.355434171	0.802261545	0.29417188	0.533641961				(pT)		ATMRP4 (ARABIDOPSIS THALIANA MULTIDRUG RESISTANCE-ASSOCIATED PROTEIN 4); ATPase
AT5G27150.1	GFVPFVPG(pS)PTER	NO3	0.7205194	1	0.5368567	0.6536027	0.93188196	0.146388785	0.440825585	0.430699503	0.336053278	0.507513864	......SP.....		(pS)			NHX1 (NA+/H+ EXCHANGER); protein binding / sodium ion transmembrane transporter/ sodium:hydrogen antiporter
AT2G21940.1	FRGL(pS)LAR	NO3	1	0.003050391	0.46042398	0.000329011	0.116795	0.203171192	0.001344691	0.36938045	0.000169163	0.063607929	...R..S......		(pS)			shikimate kinase
AT1G63640.1	FEV(pS)DIEQGDMVPVLQSLK	NO3	0.0643781	0.6663126	0.12858403	0.99891603	0.019900467	0.018257134	0.293727638	0.058963134	0.001877473	0.017137374	......SD.E...		(pS)			kinesin motor protein-related
AT1G63640.1	FEV(pS)DIEQGD(oxM)VPVLQSLK	NO3	0.18797652	0.35428473	0.08785408	1	0.029099686	0.038191413	0.15617778	0.070481951	0.514155279	0.01584803	......SD.E...		(pS)			kinesin motor protein-related
AT5G39320.1	FDWDHPLHLQPM(s)P(t)(t)VK	NO3	0.6683232	0.6422742	1	0.9265974	0.83762485	0.135784023	0.283130896	0.802261545	0.476414958	0.456180311	......SP.....					UDP-glucose 6-dehydrogenase
AT3G06340.1	F(pS)H(pS)IPSFRLTGTEGR	NO3	0.022225587	0.009009382	0.03250287	1	0.013411279	0.004515599	0.003971566	0.026075804	0.514155279	0.00730394			(pS)			DNAJ heat shock N-terminal domain-containing protein
AT3G08510.1	EVP(pS)FIQR	NO3	0.9869712	0.87185735	0.22961028	0.5991715	1	0.20052412	0.384337018	0.184207497	0.30806719	0.544611729			(pS)			ATPLC2 (PHOSPHOLIPASE C 2); phospholipase C
AT1G24180.1	ESPIPDA(s)ELF(t)NMYVK	NO3	0.7906252	0.6170605	0.93799144	0.96591336	1	0.160632273	0.272016039	0.752514443	0.496629452	0.544611729						IAR4; oxidoreductase
AT1G08090.1	EQSFAFSVQ(pS)PIVHTDK	NO3	1	0.87387186	0.056200005	0.25771916	0.083476074	0.203171192	0.385225066	0.045087102	0.132507674	0.045462051	......SP.....		(pS)			ATNRT2:1 (NITRATE TRANSPORTER 2:1); nitrate transmembrane transporter
AT2G27710.1	EE(pS)DDDMGFSLFE	NO3	0.34009925	0.30189255	0.6415314	0.7490399	1	0.069098367	0.133081954	0.514675957	0.385122816	0.544611729	......SDDD...		(pS)			60S acidic ribosomal protein P2 (RPP2B)
AT5G60100.1	EDLQ(pS)LEQTLK	NO3	0.9616111	1	0.90258276	0.7089009	0.6736106	0.195371668	0.440825585	0.724107441	0.364485163	0.366856262	......S.E....		(pS)			APRR3 (ARABIDOPSIS PSEUDO-RESPONSE REGULATOR 3); transcription regulator/ two-component response regulator
AT5G61020.1	DYNKIDFPET(pY)TEAK	NO3	0.119486794	0.41689837	0.25656936	1	0.054938626	0.024276274	0.183779471	0.205835725	0.514155279	0.029920219					(pY)	ECT3
AT5G24450.1	DRPDNLVLRLPVTS(pS)PK	NO3	1	0.42890263	0.14154592	0.34878942	0.06486785	0.203171192	0.189071253	0.113556856	0.179331919	0.035327791			(pS)			unknown protein
AT5G43280.1	DLGLV(pS)KVFGSK	NO3	0.1028997	0.83985233	0.008082639	1	0.061900534	0.020906255	0.370228393	0.006484391	0.514155279	0.033711755			(pS)			ATDCI1 (DELTA(3
AT5G60660.1	ALG(pS)FG(pS)FGSFR	NO3	0.7156833	1	0.81352544	0.5437006	0.7521817	0.145406224	0.440825585	0.652660185	0.279546522	0.409646976	.....GSF.....		(pS)			PIP2;4 (PLASMA MEMBRANE INTRINSIC PROTEIN 2;4); water channel
AT5G67385.1	AEA(pY)LNEVALK	NO3	0.6247307	0.5859522	0.8234847	1	0.9597957	0.126927283	0.25830274	0.660650101	0.514155279	0.52271599					(pY)	protein binding / signal transducer
AT1G32400.1	AANTPAEYD(pS)DDEYLAPR	NO3	0.37433487	0.72995675	0.2868608	0.7634663	1	0.474631267	0.321783604	0.397869506	0.392540237	0.544611729	......SDDE...		(pS)			TOM2A (TOBAMOVIRUS MULTIPLICATION 2A); protein binding
AT1G79190.1	A(t)DAI(t)SRQER	NO3	0.34852618	0.2558604	0.55984956	1	0.014681867	0.070810482	0.112789807	0.449145778	0.514155279	0.007995917	......TP.....					binding
AT1G69380.1	A(pY)FLSTSIDLK	NO3	0.010906822	0.006747683	0.04976376	1	0.000151282	0.002215952	0.002974551	0.039923554	0.514155279	8.23901E-05					(pY)	unknown protein
AT1G72100.1	A(pT)(pS)VGILVGLFGHVLSR	NO3	0.48070845	0.37773857	0.8588143	0.96921724	0.54847217	0.35891432	0.43757957	0.199666751	0.04353337	0.473657718	......S.G....		(pS)	(pT)		late embryogenesis abundant domain-containing protein / LEA domain-containing protein
AT1G33770.1	(pT)VIVERPSR	NO3	1	0.10615364	0.46664208	0.007373591	0.005889148	0.203171192	0.046795239	0.374368992	0.003791171	0.003207299				(pT)		protein kinase family protein
AT1G71880.1	(pT)AGDLAGPSASVK	NO3	0.9333079	0.17231475	0.7840281	0.09387956	1	0.189621276	0.075960751	0.628995622	0.04826867	0.544611729	......SPE....			(pT)		SUC1 (Sucrose-proton symporter 1); carbohydrate transmembrane transporter/ sucrose:hydrogen symporter/ sugar:hydrogen symporter
AT2G39010.1	(pS)QLHELHA	NO3	1	0.7597	0.1869	0.3688	0.5111	0.2032	0.3349	0.15	0.1735	0.1783	.....GS......		(pS)			PIP2E (PLASMA MEMBRANE INTRINSIC PROTEIN 2E); water channel
AT1G63070.1	(pS)QL(pS)LALAILGK	NO3	1	0.72912514	0.8265315	0.7063431	0.83765674	0.203171192	0.321417016	0.663094456	0.363170043	0.456197688			(pS)			pentatricopeptide (PPR) repeat-containing protein
AT4G13510.1	(pS)P(s)P(s)GANTTPTPV	NO3	0.8688638	0.5411484	0.040294994	0.63246524	0.9233375	0.185454521	0.066166145	0.032327123	0.059653392	0.108417135			(pS)			AMT1;1 (AMMONIUM TRANSPORTER 1;1); ammonium transmembrane transporter
AT5G37600.1	(pS)LVSDLINLNLSDSTDK	NO3	0.2373	0.2704	0.7855	1	0.8131	0.1032	0.052063	0.2689	0.2573	0.2142			(pS)			ATGSR1; copper ion binding / glutamate-ammonia ligase
AT1G66200.1	(pS)LLADLVNLDISDNSEK	NO3	0.8095	1	0.5255	0.6212	0.5718	0.145748868	0.244082558	0.233081527	0.120221639	0.137307079			(pS)			ATGSR2; copper ion binding / glutamate-ammonia ligase
AT3G24840.1	(pS)IEQDLQKTK	NO3	0.9085916	0.8588556	1	0.66028327	0.9730527	0.12927092	0.378605532	0.802261545	0.339488124	0.529935901	.L.R..S......		(pS)			SEC14 cytosolic factor
AT4G23610.1	(pS)ETIPAKR	NO3	0.10480374	0.79016334	0.18956964	1	0.04455945	0.021293101	0.348324203	0.152084432	0.514155279	0.024267599			(pS)			unknown protein
AT3G50920.1	WVVSVLFG(pS)IILLR	NO3	0.9690256	NaN	0.18075575	0.33558726	1	0.196878088		0.145013382	0.172543965	0.544611729	.....GS......		(pS)			phosphatidic acid phosphatase-related / PAP2-related
AT2G38940.1	VYG(oxM)(t)L(oxM)V(oxM)VLC(s)IASGLSFGHEPK	NO3	1	NaN	0.010477562	0.007329478	0.36092877	0.203171192		0.011761369	0.007733818	0.094248453						ATPT2 (ARABIDOPSIS THALIANA PHOSPHATE TRANSPORTER 2); carbohydrate transmembrane transporter/ inorganic phosphate transmembrane transporter/ phosphate transmembrane transporter/ sugar:hydrogen symporter
AT1G15400.1	VSPAVDPP(pS)PR	NO3	0.8650683	0.9574358	NaN	0.918336	1	0.175756965	0.422062179		0.472167276	0.544611729			(pS)			unknown protein
AT4G13510.1	VEPR(pS)P(pS)P(s)GANT(t)PTPV	NO3	0.09932628	0.41954467	NaN	0.2265922	1	0.02018024	0.184946024		0.116503573	0.544611729			(pS)			AMT1;1 (AMMONIUM TRANSPORTER 1;1); ammonium transmembrane transporter
AT3G24300.1	VDPG(pS)PFPR	NO3	0.5907622	1	NaN	0.9184272	0.8114363	0.120025862	0.440825585		0.472214194	0.441917737			(pS)			AMT1;3 (AMMONIUM TRANSPORTER 1;3); ammonium transmembrane transporter
AT1G15400.1	V(pS)PAVDPP(pS)PR	NO3	0.49782956	0.729033	NaN	1	0.77590865	0.101144627	0.321376384		0.514155279	0.422568943			(pS)			unknown protein
AT5G47910.1	TS(pS)AAIHALK	NO3	0.94390666	0.736564	NaN	0.06612078	1	0.19177464	0.324696247		0.03399635	0.544611729	.M.R..S......		(pS)			RBOHD (RESPIRATORY BURST OXIDASE HOMOLOGUE D); NAD(P)H oxidase
AT2G36800.1	TQVPVET(pY)VPAGDWK	NO3	0.5156837	0.55210584	0.5516473	NaN	1	0.104772072	0.243382384	0.442565408		0.544611729					(pY)	DOGT1 (DON-GLUCOSYLTRANSFERASE 1); UDP-glycosyltransferase/ cis-zeatin O-beta-D-glucosyltransferase/ glucosyltransferase/ quercetin 4'-O-glucosyltransferase/ quercetin 7-O-glucosyltransferase/ trans-zeatin O-beta-D-glucosyltransferase/ transferase
AT1G22280.1	TDQAILSN(pS)SDLGR	NO3	1	0.9538428	NaN	0.7091253	0.9775752	0.203171192	0.420478323		0.36460051	0.532398907			(pS)			protein phosphatase 2C
AT5G17010.1	SSGEI(pS)PEREPLIK	NO3	0.9377404	0.771443	NaN	0.68243337	1	0.190521836	0.340071822		0.350876706	0.544611729	......SP.R...		(pS)			sugar transporter family protein
AT3G17420.1	SNATTLPVTQ(pS)PR	NO3	0.9447595	0.88575655	NaN	0.59021384	1	0.191947912	0.390464139		0.30346155	0.544611729	......SPR....		(pS)			GPK1; ATP binding / kinase/ protein kinase/ protein serine/threonine kinase
AT1G59870.1	SL(pS)TADGNR	NO3	0.8442867	0.48118532	NaN	0.7091066	1	0.220211911	0.212118794		0.364590917	0.544611729	.....GS......		(pS)			PEN3 (PENETRATION 3); ATPase
AT2G26540.1	RSSVL(y)PA(s)LK	NO3	0.8966214	0.61124384	NaN	0.8738232	0.45220897	0.179056975	0.124820307		0.178440871	0.09234426						HEMD; uroporphyrinogen-III synthase
AT5G54870.1	RLG(pT)EGLDLSDVLVEVEK	NO3	0.6609691	NaN	9.53E-04	1	0.3908367	0.134289875		0.000764937	0.514155279	0.212854244				(pT)		unknown protein
AT1G72860.1	RAT(pT)LLDDGVLQGCLGLK	NO3	1	NaN	0.32684854	0.27143666	0.022857998	0.203171192		0.262218003	0.139560593	0.012448733				(pT)		disease resistance protein (TIR-NBS-LRR class)
AT1G15400.1	QG(pS)SGIVFDDR	NO3	1	0.90299886	NaN	0.5424649	0.74863744	0.203171192	0.398064991		0.278911195	0.407716715			(pS)			unknown protein
AT3G27300.1	QG(pS)RGPAEADQLLK	NO3	0.59052396	0.6897901	1	NaN	0.367967	0.119977455	0.304077146	0.802261545		0.200399152	......S.G....		(pS)			G6PD5 (glucose-6-phosphate dehydrogenase 5); glucose-6-phosphate dehydrogenase
AT2G47000.1	MSSIE(pS)FKQS(pS)LR	NO3	0.9425744	0.8659985	NaN	0.52552253	1	0.191503958	0.381754309		0.270200183	0.544611729			(pS)			ABCB4 (ATP BINDING CASSETTE SUBFAMILY B4); ATPase
AT1G50730.1	LV(oxM)MVRGLADPLTSL(pY)CR	NO3	1	NaN	0.049283504	0.03504741	0.40863663	0.203171192		0.03953826	0.01801981	0.222548304					(pY)	unknown protein
AT1G63070.1	LRDGDEAA(pS)AELIK	NO3	0.7593096	0.887356	1	0.66817176	NaN	0.154269829	0.39116923	0.802261545	0.343544035				(pS)			pentatricopeptide (PPR) repeat-containing protein
AT2G18510.1	LLAA(pT)NPTAQK	NO3	NaN	0.34528995	1	0.8134601	0.23678362		0.152212643	0.802261545	0.4182448	0.128955142				(pT)		emb2444 (embryo defective 2444); RNA binding / nucleic acid binding / nucleotide binding
AT5G04930.1	EVTFGDLG(pS)KR	NO3	1	0.88010794	NaN	0.42474082	0.2588477	0.203171192	0.387974102		0.218382729	0.140971506	.....GS......		(pS)			ALA1 (aminophospholipid ATPase1); ATPase
AT2G39010.1	AYG(pS)VRSQLHELHA	NO3	1	0.2664616	0.85253084	NaN	0.35775438	0.203171192	0.117463091	0.683952689		0.194837223	.....GS......		(pS)			PIP2E (PLASMA MEMBRANE INTRINSIC PROTEIN 2E); water channel
AT4G35100.1	ALG(pS)FR(pS)NATN	NO3	1	0.8087682	NaN	0.4771723	0.997846	0.203171192	0.356525728		0.245340643	0.543438624			(pS)			PIP3 (PLASMA MEMBRANE INTRINSIC PROTEIN 3); water channel
AT4G35100.1	ALG(pS)FR	NO3	1	0.54374176	NaN	0.039302804	0.09614211	0.203171192	0.239695273		0.020207744	0.052360122			(pS)			PIP3 (PLASMA MEMBRANE INTRINSIC PROTEIN 3); water channel
AT2G45820.1	ALAVVEKPIEEH(pT)PKK	NO3	0.90479326	0.53791934	NaN	0.35629883	1	0.183827926	0.237128611		0.183192926	0.544611729	......SP.....			(pT)		DNA-binding protein
AT2G45820.1	ALAVVEKPIEEH(pT)PK	NO3	1	0.42622983	NaN	0.30186003	0.83222544	0.203171192	0.187893012		0.15520293	0.453239724	......SP.....			(pT)		DNA-binding protein
AT3G25070.1	ADE(pS)PEKVTVVPK	NO3	0.78512967	0.6024506	NaN	0.44027102	1	0.159515733	0.265575629		0.226367669	0.544611729			(pS)			RIN4 (RPM1 INTERACTING PROTEIN 4); protein binding
AT1G28580.1	(s)II(s)FGD(s)IAD(t)GNLLGLSDPK	NO3	1	0.722607	0.054595623	0.019258002	NaN	0.203171192	0.318543666	0.04379997	0.009901603		......S.G....					GDSL-motif lipase
AT2G18960.1	(pT)LHGLQPK	NO3	0.94674575	1	NaN	0.5749103	0.93441325	0.07531286	0.440825585		0.29559317	0.508892425				(pT)		AHA1 (ARABIDOPSIS H+ ATPASE 1); ATPase/ hydrogen-exporting ATPase
AT4G30190.1	(pT)LHGLQPK	NO3	0.94674575	1	NaN	0.5749103	0.93441325	0.07531286	0.440825585		0.29559317	0.508892425				(pT)		AHA2; ATPase/ hydrogen-exporting ATPase
AT1G51800.1	(pS)HHGFEPPVIAK	NO3	0.7876072	1	NaN	0.6406786	0.91235936	0.160019093	0.440825585		0.329408266	0.49688162			(pS)			leucine-rich repeat protein kinase
AT2G41370.1	(pS)GLPPEILAK	NO3	0.067898236	NaN	1	0.02167203	0.33056152	0.013794966		0.802261545	0.011142789	0.180027676			(pS)			BOP2 (BLADE ON PETIOLE2); protein binding
AT5G57110.1	(pS)EHADSDSDTFYIPSK	NO3	0.3964154	0.94286424	NaN	0.9806809	1	0.080540192	0.415638678		0.50422226	0.544611729			(pS)			ACA8 (AUTOINHIBITED CA2+ -ATPASE
AT5G20250.1	(oxM)(pT)IKPAVRISDGNLIIK	NO3	0.17075399	NaN	0.001121509	1	0.36493087	0.034692292		0.000899744	0.514155279	0.198745629				(pT)		DIN10 (DARK INDUCIBLE 10); hydrolase
AT3G59220.1	YKELS(pS)LDIPR	NO3	1	NaN	0.18202795	NaN	0.24553868	0.203171192		0.146034027		0.133723247	......S.D....		(pS)			PRN (PIRIN); calmodulin binding
AT5G04930.1	VRVDPVLLQL(pT)K	NO3	0.53981197	NaN	1	NaN	0.8751539	0.109674238		0.802261545		0.476619084	.....GS......			(pT)		ALA1 (aminophospholipid ATPase1); ATPase
AT1G78400.1	VNCGPGHGI(pS)VGSLGKFK	NO3	0.2817859	NaN	1	0.35391307	NaN	0.057250778		0.802261545	0.181966269		......S.G....		(pS)			glycoside hydrolase family 28 protein / polygalacturonase (pectinase) family protein
AT3G04820.1	VIYPSNDIAEI(pY)HDLAKK	NO3	0.2523109	NaN	0.4517656	1	NaN	0.051262304		0.362434161	0.514155279						(pY)	pseudouridine synthase
AT1G30360.1	VAAASAAQ(pS)LHCQMVDK	NO3	NaN	0.38067353	NaN	1	0.8747636		0.167810625		0.514155279	0.476406506			(pS)			ERD4 (early-responsive to dehydration 4)
AT1G15400.1	TTGRV(pS)PAVDPP(pS)PR	NO3	0.9230981	0.7318852	NaN	NaN	1	0.187546944	0.322633714			0.544611729			(pS)			unknown protein
AT3G52400.1	TSVADG(s)(s)PPHSHNIEMSK	NO3	0.49567288	0.6975405	NaN	NaN	1	0.10070645	0.307493719			0.544611729	.....GSF.....					SYP122 (SYNTAXIN OF PLANTS 122); SNAP receptor
AT1G34750.1	TDQAILSH(pS)SDLGR	NO3	1	0.90596116	NaN	NaN	0.8580509	0.203171192	0.399370861			0.46730456	......S.D....		(pS)			protein phosphatase 2C
AT1G51710.1	TALYVKE(pS)LID(pS)LPR	NO3	1	NaN	0.18737894	0.25173834	NaN	0.203171192		0.150326918	0.129432603				(pS)			UBP6 (UBIQUITIN-SPECIFIC PROTEASE 6); calmodulin binding / ubiquitin-specific protease
AT3G56760.1	TAILKSS(pT)EATK	NO3	1	NaN	0.14933826	0.054710373	NaN	0.203171192		0.119808339	0.028129627		......SP.....			(pT)		calcium-dependent protein kinase
AT4G03150.1	SSWVCSSV(pT)R	NO3	NaN	0.004221526	0.00246227	NaN	1		0.001860956	0.001975385		0.544611729				(pT)		unknown protein
AT3G47780.1	RP(pS)LQR	NO3	0.9831745	0.71187603	NaN	NaN	1	0.199752738	0.313813176			0.544611729	...R..S......		(pS)			ATATH6; ATPase
AT2G33240.1	QQLQ(s)LLE(t)LNTTEPHYIR	NO3	0.3260634	NaN	0.27474722	1	NaN	0.066246688		0.220419137	0.514155279							XID; motor/ protein binding
AT3G47780.1	QG(s)KV(s)VDMEKPDVTHESK	NO3	0.9179865	0.6617622	NaN	NaN	1	0.186508415	0.291721704			0.544611729	...R..S......					ATATH6; ATPase
AT1G75220.1	Q(ss)MMGSSQVIR	NO3	1	0.5378848	NaN	NaN	0.2770441	0.203171192	0.237113358			0.150881461			Q(ss)MMGSSQVIR	Q(ss)MMGSSQVIR	Q(ss)MMGSSQVIR	integral membrane protein
AT4G38350.1	NLSL(s)F(s)(s)ESSIEEELKR	NO3	1	NaN	0.72778463	NaN	0.09649321	0.203171192		0.583873646		0.052551333						hedgehog receptor
AT2G47000.1	MSSIE(pS)FK	NO3	0.78975165	1	NaN	NaN	0.7531736	0.160454787	0.440825585			0.410187158			(pS)			ABCB4 (ATP BINDING CASSETTE SUBFAMILY B4); ATPase
AT1G77140.1	MQGNV(s)KHV(t)LVTEMSK	NO3	0.71799344	NaN	1	0.8032572	NaN	0.145875584		0.802261545	0.412998938							VPS45 (VACUOLAR PROTEIN SORTING 45); protein transporter
AT5G16715.1	MLA(pS)EGIKR	NO3	0.4903839	NaN	0.44324166	1	NaN	0.099631878		0.355595739	0.514155279				(pS)			EMB2247 (embryo defective 2247); ATP binding / aminoacyl-tRNA ligase/ nucleotide binding / valine-tRNA ligase
AT1G58370.1	LKLFL(pT)YQISVWVK	NO3	1	0.7213617	NaN	0.16014378	NaN	0.203171192	0.317994692		0.082338773					(pT)		RXF12; endo-1
AT3G25210.1	LILL(t)S(t)NR	NO3	1	0.11929923	NaN	0.8057717	NaN	0.203171192	0.052590154		0.414291779							FUNCTIONS IN: molecular_function unknown; INVOLVED IN: biological_process unknown; LOCATED IN: chloroplast; EXPRESSED IN: 19 plant structures; EXPRESSED DURING: 13 growth stages; CONTAINS InterPro DOMAIN/s: Pentatricopeptide repeat (InterPro:IPR002885); BEST Arabidopsis thaliana protein match is: unknown protein (TAIR:AT2G27800.1); Has 13348 Blast hits to 4225 proteins in 143 species: Archae - 3;…
AT3G02880.1	LIEEVSHSSG(pS)PNPV(pS)D	NO3	0.4879495	0.74230677	NaN	NaN	1	0.099137282	0.327227811			0.544611729			(pS)			leucine-rich repeat transmembrane protein kinase
AT3G04200.1	LF(pY)KVLK	NO3	1	NaN	NaN	0.036199365	0.59907055	0.203171192			0.018612094	0.326260832					(pY)	germin-like protein
AT3G60190.1	LDLMDKG(pT)NALEVLEGR	NO3	1	NaN	NaN	0.46220565	0.82702124	0.203171192			0.23764547	0.450405454				(pT)		ADL1E (ARABIDOPSIS DYNAMIN-LIKE 1E); GTP binding / GTPase
AT4G39610.1	ITGTLFG(pY)R	NO3	1	0.41292065	NaN	0.16311249	NaN	0.203171192	0.182025993		0.083865151						(pY)	unknown protein
ATCG00040.1	IPI(pS)(pS)IIGSLAK	NO3	0.5577339	NaN	NaN	0.23291515	1	0.113315462			0.119754554	0.544611729			(pS)			Encodes a maturase located in the trnK intron in the chloroplast genome.
AT3G50150.1	IG(pY)AR	NO3	1	0.763109	NaN	NaN	0.84040993	0.203171192	0.336397978			0.457697098					(pY)	unknown protein
AT4G27010.1	HG(pT)LRFLLETLR	NO3	0.24129014	NaN	0.17124973	1	NaN	0.049023206		0.13738708	0.514155279					(pT)		unknown protein
AT1G10560.1	HCKTNGIVLAGI(pS)R	NO3	1	NaN	NaN	0.47945747	0.1479283	0.203171192			0.246515585	0.080563484			(pS)			PUB18 (PLANT U-BOX 18); ubiquitin-protein ligase
AT4G02710.1	GQLEEGEEAIEKLF(pT)VNR	NO3	1	0.25583613	0.018942116	NaN	NaN	0.203171192	0.112779108	0.01519653			.L.R..S......			(pT)		kinase interacting family protein
AT4G25510.1	GEFFITLE(s)PIL(s)DEHI(pS)K	NO3	0.19254203	0.004260175	1	NaN	NaN	0.039118994	0.001877994	0.802261545			......SP.....		(pS)			unknown protein
AT4G04630.1	EV(s)GVKQ(s)(s)APMNVPDW(s)K	NO3	1	NaN	0.49954784	NaN	0.17522202	0.203171192		0.400768025		0.095427971						unknown protein
AT5G40840.3	EMIED(pS)SKLLAK	NO3	0.002973413	NaN	0.015017486	1	NaN	0.000604112		0.012047952	0.514155279				(pS)			SYN2
AT1G05150.1	DNDVPVS(pY)SGSGGPTK	NO3	0.84322757	1	NaN	0.21647032	NaN	0.171319551	0.440825585		0.111299356		......SP.....				(pY)	calcium-binding EF hand family protein
AT5G43280.1	DLGLVSKVFG(pS)K	NO3	0.20531882	NaN	1	0.26186007	NaN	0.041714872		0.802261545	0.134636733				(pS)			ATDCI1 (DELTA(3
AT3G27080.1	D(t)E(t)EFDRILLFEQIR	NO3	0.4398885	NaN	0.602942	1	NaN	0.089372673		0.483717188	0.514155279							TOM20-3 (TRANSLOCASE OF OUTER MEMBRANE 20 KDA SUBUNIT 3); P-P-bond-hydrolysis-driven protein transmembrane transporter
AT3G11820.1	AS(pS)FIR	NO3	0.81783515	1	NaN	NaN	0.8408854	0.166160548	0.440825585			0.457956061			(pS)			SYP121 (SYNTAXIN OF PLANTS 121); SNAP receptor/ protein anchor
AT5G27970.1	AEV(pS)KISITTL(oxM)AR	NO3	1	0.6546005	NaN	0.12183266	NaN	0.203171192	0.288564653		0.062640906				(pS)			binding
AT5G51660.1	AENSLSSENPAALN(s)(s)GSSK	NO3	0.16573197	NaN	0.9534695	1	NaN	0.03367196		0.764931922	0.514155279							CPSF160; nucleic acid binding
AT1G11720.1	AED(pT)VKLYYNK	NO3	1	0.29598296	NaN	NaN	0.035341017	0.203171192	0.130476857			0.019247133				(pT)		ATSS3 (starch synthase 3); starch synthase/ transferase
AT2G27030.1	ADQL(pT)DDQISEFK	NO3	0.072960235	NaN	0.14944388	1	NaN	0.014823419		0.119893073	0.514155279					(pT)		CAM5 (CALMODULIN 5); calcium ion binding
AT1G72350.1	AAELSVLCGAQIGIITF(pS)R	NO3	1	0.00345723	NaN	NaN	0.08012077	0.203171192	0.001524035			0.043634712		MPK4, MPK6	(pS)			MADS-box protein (AGL60)
AT4G30190.1	(s)(s)LEDIKNETVDLEK	NO3	1	0.09488489	0.60483295	NaN	NaN	0.203171192	0.041827688	0.485234238								AHA2; ATPase/ hydrogen-exporting ATPase
AT5G13460.1	(pT)KPKDETLNEK	NO3	1	NaN	0.7932923	0.6822279	NaN	0.203171192		0.63642788	0.350771075					(pT)		IQD11 (IQ-domain 11); calmodulin binding
AT5G06270.1	(pS)PKLELK	NO3	0.7163701	NaN	NaN	0.47427753	1	0.145545768			0.243852291	0.544611729			(pS)			unknown protein
AT2G18960.1	(pS)GLEDIKNETVDLEK	NO3	1	0.09273658	0.4297227	NaN	NaN	0.203171192	0.040880656	0.34474999					(pS)			AHA1 (ARABIDOPSIS H+ ATPASE 1); ATPase/ hydrogen-exporting ATPase
AT5G64380.1	(oxM)Q(pS)LTLTR	NO3	0.057594433	1	NaN	0.040587	NaN	0.01170153	0.440825585		0.020868021				(pS)			fructose-1
AT1G29900.1	(oxM)AAKLSVGY(pT)LDQIPNDITR	NO3	1	NaN	NaN	0.18776196	0.6109446	0.203171192			0.096538804	0.332727621				(pT)		CARB (CARBAMOYL PHOSPHATE SYNTHETASE B); ATP binding / carbamoyl-phosphate synthase/ catalytic
AT1G29090.1	(oxM)(pT)SILFMLVSLTILSMNLK	NO3	0.23505734	NaN	0.7084755	1	NaN	0.047756881		0.568382609	0.514155279					(pT)		peptidase C1A papain family protein
AT2G26780.1	VLEIL(pS)HVNKR	NO3	1				0.182026995	0.203171192				0.099134036			(pS)			binding
AT2G01410.1	VFL(s)PLP(s)LPGDDEDIAR	NO3	0.645238901				1	0.131093957				0.544611729						FUNCTIONS IN: molecular_function unknown; INVOLVED IN: biological_process unknown; LOCATED IN: plasma membrane; EXPRESSED IN: 26 plant structures; EXPRESSED DURING: 15 growth stages; CONTAINS InterPro DOMAIN/s: Six-bladed beta-propeller
AT5G52410.2	VEV(oxM)V(t)TV(t)K	NO3	1		0.001700338			0.203171192		0.001364116								unknown protein
AT4G01023.1	VAA(oxM)A(pT)KAGETAT(oxM)AAD(oxM)VK	NO3	0.230616677			1		0.046854665			0.514155279					(pT)		zinc finger (C3HC4-type RING finger) family protein
AT4G40020.1	V(pS)ELLEEMK	NO3	0.158710288	1				0.032245358	0.440825585						(pS)			unknown protein
AT3G13340.1	TYG(pS)LLEFGR	NO3	0.335869582				1	0.068239023				0.544611729	.....GS......		(pS)			WD-40 repeat family protein
AT5G46310.1	TSKYPLLDL(pS)FK	NO3		0.575984282		1			0.253908608		0.514155279			MPK3, MPK5, MPK10	(pS)			WRKY family transcription factor
AT4G05210.1	TLF(pS)V(pS)(pT)HGVFLNKR	NO3	0.908880771			1		0.18465839			0.514155279				(pS)	(pT)		bacterial transferase hexapeptide repeat-containing protein
AT5G56160.1	TK(pS)VLHITLTK	NO3	1				0.001950418	0.203171192				0.001062221			(pS)			transporter
AT1G26170.1	TE(t)(t)TLVTPVLK	NO3	0.98073719		1			0.199257544		0.802261545								binding / protein transporter
AT5G05680.1	STPANSVEGRSILLD(pY)VK	NO3	1		0.002145141			0.203171192		0.001720964							(pY)	nuclear pore complex protein-related
AT3G22980.1	SSSISLK(pY)K	NO3	1		0.355121903			0.203171192		0.284900646							(pY)	elongation factor Tu family protein
AT5G37410.1	SLS(pS)LEVLK	NO3	0.838036068			1		0.170264787			0.514155279		......S.E....		(pS)			unknown protein
AT1G53350.1	SL(pS)LQER	NO3	1	0.858648486				0.203171192	0.378514221				...RS.S......		(pS)			ATP binding
AT3G62700.1	SI(pS)IESPR	NO3	1	0.53377237				0.203171192	0.235300517				...RS.S......		(pS)			ATMRP10; ATPase
AT4G23640.1	SI(pS)EANIAGSSR	NO3	1	0.433789954				0.203171192	0.19122571				...RS.S......		(pS)			TRH1 (TINY ROOT HAIR 1); potassium ion transmembrane transporter
AT4G14730.1	SDIE(pT)GGGNELYPGMK	NO3	0.531765785				1	0.108039488				0.544611729				(pT)		transmembrane protein-related
AT3G49590.1	S(pS)QDAAVGVLVHMLK	NO3		0.664235084		1			0.292811819		0.514155279		.....RSP.....		(pS)			FUNCTIONS IN: molecular_function unknown; INVOLVED IN: biological_process unknown; LOCATED IN: cellular_component unknown; EXPRESSED IN: 23 plant structures; EXPRESSED DURING: 15 growth stages; CONTAINS InterPro DOMAIN/s: Autophagy-related protein 13 (InterPro:IPR018731); BEST Arabidopsis thaliana protein match is: unknown protein (TAIR:AT3G18770.1); Has 1841 Blast hits to 549 proteins in 149 spe…
AT5G55320.1	RWNLIV(s)A(s)LR	NO3	0.051449484			1		0.010453053			0.514155279							membrane bound O-acyl transferase (MBOAT) family protein / wax synthase-related
AT3G46660.1	RSVVLVPFPAQGHI(pS)PMMQLAK	NO3	1			0.541328807		0.203171192			0.278327064		...G..SP.....		(pS)			UGT76E12 (UDP-GLUCOSYL TRANSFERASE 76E12); UDP-glycosyltransferase/ quercetin 3-O-glucosyltransferase/ quercetin 7-O-glucosyltransferase/ transferase
AT1G06970.1	RSVLMSY(pT)WR	NO3	1		0.001889683			0.203171192		0.00151602						(pT)		CHX14 (CATION/HYDROGEN EXCHANGER 14); monovalent cation:proton antiporter/ sodium:hydrogen antiporter
AT1G61105.1	QRLLTPC(pS)K	NO3	1			0.048150902		0.203171192			0.02475704				(pS)			disease resistance protein-related
AT3G52990.1	Q(pT)REMLK	NO3				1	0.866458475				0.514155279	0.471883448	......S.E....			(pT)		pyruvate kinase
AT5G02900.1	MSPIKPDVLPSGHKVDS(pS)MK	NO3		0.101752311	1				0.044855022	0.802261545					(pS)			CYP96A13; electron carrier/ heme binding / iron ion binding / monooxygenase/ oxygen binding
AT1G08060.1	ML(pT)HIKK	NO3		1			0.117064748		0.440825585			0.063754835				(pT)		MOM (MORPHEUS MOLECULE)
AT3G55360.1	MKV(pT)VVSR	NO3				0.08356179	1				0.042963735	0.544611729				(pT)		CER10; 3-oxo-5-alpha-steroid 4-dehydrogenase/ fatty acid elongase/ trans-2-enoyl-CoA reductase (NADPH)
AT1G73850.1	M(pS)IEEEMEILMGLIDLK	NO3	0.181914595				1	0.036959805				0.544611729	......S.E....		(pS)			structural constituent of ribosome
AT5G59250.1	LVDDAYL(pS)VK	NO3	1				0.410329903	0.203171192				0.223470478			(pS)			sugar transporter family protein
AT1G54640.1	LNLNE(t)(t)LLK	NO3		0.140911997	1				0.062117614	0.802261545								F-box family protein-related
AT4G16970.1	LLLSSGHPESVIDL(s)(s)K	NO3	0.692885129			1		0.140774298			0.514155279		.....GS......					ATP binding / kinase/ protein kinase/ protein serine/threonine kinase
AT5G53700.1	LKP(t)G(s)GHPTIGVER	NO3	0.68020524				1	0.138198109				0.544611729						INVOLVED IN: biological_process unknown; LOCATED IN: cellular_component unknown; BEST Arabidopsis thaliana protein match is: nucleic acid binding / nucleotide binding (TAIR:AT5G03480.1); Has 74 Blast hits to 54 proteins in 11 species: Archae - 0; Bacteria - 0; Metazoa - 0; Fungi - 0; Plants - 68; Viruses - 0; Other Eukaryotes - 6 (source: NCBI BLink).
AT1G24220.1	LG(pS)FR	NO3		0.52379919			1		0.230904084			0.544611729	.....GSF.....		(pS)			paired amphipathic helix repeat-containing protein
AT2G34660.1	LASLAEN(pS)LNAVER	NO3			1		0.047099023			0.802261545		0.025650681			(pS)			ATMRP2 (ARABIDOPSIS THALIANA MULTIDRUG RESISTANCE-ASSOCIATED PROTEIN 2); ATPase
AT1G17840.1	LAANAFL(pS)G(pT)VLLNGR	NO3	0.448608892			1		0.091144403			0.514155279		...G..SP.....		(pS)	(pT)		WBC11 (WHITE-BROWN COMPLEX HOMOLOG PROTEIN 11); ATPase
AT1G26270.1	L(pS)M(s)LK(s)TLLGEK	NO3	0.934445969		1			0.189852502		0.802261545					(pS)			phosphatidylinositol 3- and 4-kinase family protein
AT2G38995.1	KT(pS)DPDALPTTAATR	NO3	1			0.872170609		0.203171192			0.448431123		...R..S......		(pS)			FUNCTIONS IN: molecular_function unknown; INVOLVED IN: biological_process unknown; LOCATED IN: cellular_component unknown; CONTAINS InterPro DOMAIN/s: Protein of unknown function DUF1298 (InterPro:IPR009721)
AT4G31160.1	KL(pS)ELR	NO3			0.082370986	1				0.066083074	0.514155279		......SP...R.		(pS)			DCAF1 (DDB1-CUL4 ASSOCIATED FACTOR 1); nucleotide binding
AT5G41790.1	K(pS)LSSMILEITDELK	NO3	0.789615572		1			0.160427137		0.802261545					(pS)			CIP1 (COP1-INTERACTIVE PROTEIN 1); protein binding
AT1G10040.1	ISFVGH(pS)LGGLIAR(pY)AIGR	NO3	1				0.801507477	0.203171192				0.436510373	......S.G....		(pS)		(pY)	unknown protein
AT4G17740.2	INPNF(pS)IQISK	NO3				0.927234086	1				0.4767423	0.544611729			(pS)			C-terminal processing protease
AT5G47690.1	ILFGFRV(oxM)(pS)R	NO3	1	0.682404439				0.203171192	0.300821336				.M.R..S......		(pS)			binding
AT1G31950.1	IITKA(pY)QEIAK	NO3	1	0.049460881				0.203171192	0.021803622								(pY)	terpene synthase/cyclase family protein
AT1G65950.1	IATAVEGVVR(s)(s)R	NO3	0.522725264			1		0.106202715			0.514155279							ABC1 family protein
AT3G61260.1	IALE(s)E(s)PAKVTTPAPADTPAPAPAEIPAPAPAPTPADVTK	NO3		0.174451303	1				0.076902597	0.802261545								DNA-binding family protein / remorin family protein
AT3G61260.1	IALE(s)E(s)PAK	NO3	0.390075558				1	0.079252116				0.544611729						DNA-binding family protein / remorin family protein
AT1G33490.1	I(t)GGPHFPL(t)(s)DALK	NO3	1	0.508991139				0.203171192	0.224376316									unknown protein
AT5G24230.1	HVIAFRG(pT)ILKPH(pS)R	NO3	1				0.878774928	0.203171192				0.478591133			(pS)	(pT)		LOCATED IN: cellular_component unknown; EXPRESSED IN: root; BEST Arabidopsis thaliana protein match is: triacylglycerol lipase (TAIR:AT5G24200.1); Has 125 Blast hits to 125 proteins in 14 species: Archae - 0; Bacteria - 0; Metazoa - 3; Fungi - 7; Plants - 115; Viruses - 0; Other Eukaryotes - 0 (source: NCBI BLink).
AT4G15180.1	H(pS)FIEDVVLR	NO3				0.499385254	1				0.256761565	0.544611729	......SP.K...		(pS)			SDG2 (SET DOMAIN-CONTAINING PROTEIN 2)
AT3G54280.1	GTLEEKVM(pS)LQK	NO3				1	0.057862876				0.514155279	0.031512801			(pS)			RGD3 (ROOT GROWTH DEFECTIVE 3); ATP binding / DNA binding / binding / helicase/ nucleic acid binding
AT2G43490.1	G(pS)SSESVDLVSGR	NO3	1			0.013980208		0.203171192			0.007187998		.L.R..S......		(pS)			RAB GTPase activator
AT2G24700.1	FVTL(pT)LTH(pS)SK	NO3	0.683832016		1			0.138934966		0.802261545					(pS)	(pT)		transcriptional factor B3 family protein
AT4G26570.1	ETVFSVSEIEAL(pY)ELFK	NO3	0.014600299		1			0.00296636		0.802261545							(pY)	ATCBL3 (ARABIDOPSIS THALIANA CALCINEURIN B-LIKE 3); calcium ion binding
AT2G36840.1	ELLG(pT)VKR	NO3	1		0.159292121			0.203171192		0.127793943						(pT)		ACT domain-containing protein
AT2G23300.1	ELEVE(pT)LLK	NO3	1		0.037619388			0.203171192		0.030180588						(pT)		leucine-rich repeat transmembrane protein kinase
AT3G12020.1	EGSYINK(pS)LL(pT)LGTVISK	NO3	1				0.657749886	0.203171192				0.358218303			(pS)	(pT)		kinesin motor protein-related
AT3G06545.1	EF(pT)TKLER	NO3			1		0.223357398			0.802261545		0.121643059				(pT)		unknown protein
AT2G42600.1	ECGI(pT)DPLR	NO3				0.700980707	1				0.360412931	0.544611729	......S.D....			(pT)		ATPPC2 (PHOSPHOENOLPYRUVATE CARBOXYLASE 2); catalytic/ phosphoenolpyruvate carboxylase
AT5G45060.1	DVNL(t)(s)LK	NO3	1		0.19705971			0.203171192		0.158093427								disease resistance protein (TIR-NBS-LRR class)
AT4G32980.1	DISNNVVTQGF(pS)QLIFGSK	NO3	0.90389946				1	0.183646331				0.544611729			(pS)			ATH1 (ARABIDOPSIS THALIANA HOMEOBOX GENE 1); DNA binding / sequence-specific DNA binding / transcription factor
AT2G44530.1	ASIVQP(s)P(t)FPALNLR	NO3	1		0.123863639			0.203171192		0.099371034								ribose-phosphate pyrophosphokinase
AT4G28080.1	AFPIE(pT)AVSNARPGK(pS)K	NO3				1	0.784128891				0.514155279	0.427045791			(pS)	(pT)		binding
AT4G10120.1	AADL(t)(s)GKGK	NO3		1		0.015227713			0.440825585		0.007829409							ATSPS4F; sucrose-phosphate synthase/ transferase
AT3G26240.1	(y)(s)KPNMVDILNLFK	NO3	1			0.014324615		0.203171192			0.007365076							DC1 domain-containing protein
AT3G19508.1	(pY)SIDESAATKLK	NO3	1	0.218715924				0.203171192	0.096415575								(pY)	unknown protein
AT3G25480.1	(pY)KPISAMNAFR	NO3	1				0.087546468	0.203171192				0.047678833					(pY)	rhodanese-like domain-containing protein
AT2G19160.1	(pY)(oxM)PEDI(pT)LELIK	NO3				0.034218634	1				0.017593691	0.544611729				(pT)	(pY)	unknown protein
AT5G15350.1	(pT)DYEGCIADHPIR	NO3	1		0.011758862			0.203171192		0.009433682						(pT)		plastocyanin-like domain-containing protein
AT5G48130.1	(pT)(pT)RFIELIETVP(oxM)SFR	NO3	0.120429593			1		0.024467824			0.514155279					(pT)		phototropic-responsive NPH3 family protein
AT1G64290.1	(pS)IGVDLITWTPSNDVVLFR	NO3			1		0.174981185			0.802261545		0.095296806	......S.G....		(pS)			F-box protein-related
AT4G01660.1	(pS)F(pT)RLVNGVSLVAK	NO3	0.703420299	1				0.142914741	0.440825585						(pS)	(pT)		ATABC1 (ARABIDOPSIS THALIANA ABC TRANSPORTER 1); transporter
AT1G57750.1	(oxM)VALEIIRN(pY)DFK	NO3	0.284050441			1		0.057710867			0.514155279						(pY)	CYP96A15 (CYTOCHROME P450 96 A1); midchain alkane hydroxylase/ oxygen binding
AT4G30190.1	(oxM)TAIEE(oxM)AG(oxM)DVLC(pS)DK	NO3		1		0.450124882			0.440825585		0.231434084				(pS)			AHA2; ATPase/ hydrogen-exporting ATPase
AT3G10380.1	YVQ(pT)FLER	NO3	1													(pT)		SEC8 (SUBUNIT OF EXOCYST COMPLEX 8)
AT1G45130.1	YVDGI(pS)FRTDNGPFK	NO3			1										(pS)			BGAL5 (beta-galactosidase 5); beta-galactosidase/ catalytic/ cation binding
AT5G61910.1	YL(pT)IL(pS)NIRR	NO3	1												(pS)	(pT)		FUNCTIONS IN: molecular_function unknown; INVOLVED IN: biological_process unknown; LOCATED IN: cellular_component unknown; EXPRESSED IN: 21 plant structures; EXPRESSED DURING: 14 growth stages; CONTAINS InterPro DOMAIN/s: Development and cell death domain (InterPro:IPR013989)
AT5G16630.1	YANN(pS)NDVEAKSLEVNSETVVK	NO3				1							......S.D.E..		(pS)			RAD4; damaged DNA binding
AT1G78750.1	WIN(pS)VVSR	NO3	1												(pS)			F-box family protein
AT4G26380.1	VVSGPESQLV(pS)LV(pT)R	NO3	1												(pS)	(pT)		DC1 domain-containing protein
AT1G62610.1	VVLVTGAS(pS)GIGR	NO3	1												(pS)			short-chain dehydrogenase/reductase (SDR) family protein
AT3G46850.1	VVLGNGK(pT)IVGR	NO3	1													(pT)		subtilase family protein
AT1G52200.1	VTTPSEEDSNNGLPVQQPG(pT)PNQR	NO3	1										......TP.....			(pT)		unknown protein
AT1G75010.1	VTTFFIL(s)(s)(s)EVETSNK	NO3			1													ARC3 (ACCUMULATION AND REPLICATION OF CHLOROPLASTS 3)
AT3G14040.1	VTGAKPGGA(pS)LDVK	NO3		1									......S.D....		(pS)			exopolygalacturonase / galacturan 1
AT5G07640.1	VTFFCDD(pS)NILEYV(pT)GK	NO3	1												(pS)	(pT)		zinc finger (C3HC4-type RING finger) family protein
AT4G08850.1	VTEIAI(pY)DNLL(pT)GPIPSSFGNLTK	NO3	1										......S.G....			(pT)	(pY)	kinase
AT3G19515.2	VSLA(t)(t)(y)MVVGASPKK	NO3	1															FUNCTIONS IN: molecular_function unknown; INVOLVED IN: biological_process unknown; LOCATED IN: cellular_component unknown; EXPRESSED IN: 22 plant structures; EXPRESSED DURING: 13 growth stages; CONTAINS InterPro DOMAIN/s: Apoptosis inhibitory 5 (InterPro:IPR008383); BEST Arabidopsis thaliana protein match is: unknown protein (TAIR:AT1G23935.1); Has 489 Blast hits to 360 proteins in 69 species: Ar…
AT4G21065.1	VSGLVEPD(pT)H(pT)(pY)PFLIK	NO3	1													(pT)	(pY)	FUNCTIONS IN: molecular_function unknown; INVOLVED IN: biological_process unknown; LOCATED IN: endomembrane system; CONTAINS InterPro DOMAIN/s: Pentatricopeptide repeat (InterPro:IPR002885); BEST Arabidopsis thaliana protein match is: CRR28 (CHLORORESPIRATORY REDUCTION28); endonuclease (TAIR:AT1G59720.1); Has 14270 Blast hits to 5372 proteins in 184 species: Archae - 1; Bacteria - 4; Metazoa - 15…
AT1G34320.1	VSEVSSLLGRAG(pT)(oxM)GLGK	NO3	1													(pT)		unknown protein
AT3G54140.1	VPEDKSLLFETADDE(pS)NIK	NO3	1												(pS)			PTR1 (PEPTIDE TRANSPORTER 1); dipeptide transporter/ transporter/ tripeptide transporter
AT1G62560.1	VPDPFENEVVVVIGNFA(pS)GADISRDIAK	NO3	1												(pS)			FMO GS-OX3 (FLAVIN-MONOOXYGENASE GLUCOSINOLATE S-OXYGENASE 3); 3-methylthiopropyl glucosinolate S-oxygenase/ 4-methylthiopropyl glucosinolate S-oxygenase/ 5-methylthiopropyl glucosinolate S-oxygenase/ 6-methylthiopropyl glucosinolate S-oxygenase/ 7-methyl
AT1G02090.1	VLPYD(pT)LMVELDV(pS)NVR	NO3	1												(pS)	(pT)		FUS5 (FUSCA 5); MAP kinase kinase
AT3G47210.1	VLLLE(pS)AGK	NO3	1										......S.G....		(pS)			unknown protein
AT5G40480.1	VLIFIA(pS)(pS)INVEENAGFVNVVQGR	NO3	1												(pS)			EMB3012 (embryo defective 3012)
AT5G02880.1	VLDLPL(pS)K	NO3				1									(pS)			UPL4; ubiquitin-protein ligase
AT2G34680.1	VKVLDL(pS)FNDFK	NO3				1							.....RSP.....		(pS)			AIR9; protein binding
AT2G34210.1	VIEGP(pS)KGK	NO3	1										......S.G....		(pS)			structural constituent of ribosome / transcription elongation regulator/ transcription initiation factor
AT3G10060.1	VGNGAEAVKG(pS)R	NO3				1							.....GS......		(pS)			immunophilin
AT4G13250.1	VENLE(oxM)VF(s)(s)VAVQIAR	NO3	1															short-chain dehydrogenase/reductase (SDR) family protein
AT3G22790.1	VE(pT)LEEILK	NO3	1													(pT)		kinase interacting family protein
AT5G41580.1	V(s)L(s)CPISR	NO3				1												zinc ion binding
AT3G47570.1	V(pT)HLELGR	NO3	1													(pT)		leucine-rich repeat transmembrane protein kinase
AT1G71710.1	TVFH(pS)VSALGLPK	NO3			1								...R..S......		(pS)			inositol polyphosphate 5-phosphatase
AT1G18680.1	TVAELLGQ(pS)K	NO3		1											(pS)			HNH endonuclease domain-containing protein
AT5G01020.1	TTAPL(pS)WSR	NO3	1												(pS)			protein kinase family protein
AT1G59610.1	TS(pT)APPLKLIDLPGLDQR	NO3	1													(pT)		ADL3 (ARABIDOPSIS DYNAMIN-LIKE 3); GTPase
AT3G48830.1	TPKDFDIL(t)(s)AELR	NO3				1												polynucleotide adenylyltransferase family protein / RNA recognition motif (RRM)-containing protein
AT1G07705.1	TLSSGGGL(pS)IP(pS)LG(pS)R	NO3	1												(pS)			transcription regulator
AT1G66600.1	TIK(pT)SLYQR	NO3		1												(pT)		WRKY63; transcription factor
AT5G13250.1	THHFSAVSEDDDNNKDIHLG(pS)DHHQAK	NO3				1							.....GS......		(pS)			unknown protein
AT1G22830.1	THDDE(pS)VPQVLFNSFR	NO3			1										(pS)			pentatricopeptide (PPR) repeat-containing protein
AT5G42950.1	TGMGTGDPNQ(pY)GNHSDVVR	NO3	1										......S.D....				(pY)	GYF domain-containing protein
AT1G12240.1	TGISLV(pY)DTIDFK	NO3	1														(pY)	ATBETAFRUCT4; beta-fructofuranosidase/ hydrolase
AT5G52840.1	TEIPAATP(pS)DPQLK	NO3				1									(pS)			NADH-ubiquinone oxidoreductase-related
AT2G26610.1	T(s)(s)SKDLR	NO3	1															FUNCTIONS IN: molecular_function unknown; LOCATED IN: chloroplast; CONTAINS InterPro DOMAIN/s: WD40 repeat-like (InterPro:IPR011046)
AT5G24740.1	SWKD(pS)TAMILSVI(pS)GR	NO3	1												(pS)			INVOLVED IN: protein localization; EXPRESSED IN: 22 plant structures; EXPRESSED DURING: 13 growth stages; CONTAINS InterPro DOMAIN/s: Vacuolar protein sorting-associated protein (InterPro:IPR009543); BEST Arabidopsis thaliana protein match is: phosphoinositide binding (TAIR:AT1G48090.2); Has 1782 Blast hits to 981 proteins in 148 species: Archae - 0; Bacteria - 0; Metazoa - 1018; Fungi - 290; Pla…
AT2G40130.2	SVTTDLNLRV(pS)(pS)VTTGSGLK	NO3		1											(pS)			heat shock protein-related
AT5G48460.1	SVNWSLVTNGV(pT)DEEKK	NO3				1										(pT)		fimbrin-like protein
AT5G66950.1	SVISCLQ(s)Q(s)GKTSSGIVK	NO3	1															catalytic/ pyridoxal phosphate binding
AT1G79990.1	SVGADEV(pT)DGERLPLAVK	NO3		1												(pT)		protein binding / structural molecule
AT4G11540.1	STIDYYDI(pS)YEVVVNI	NO3				1							.D....S.E....		(pS)			DC1 domain-containing protein
AT3G50050.1	SSQVSLSNL(t)(s)K	NO3	1															aspartyl protease family protein
AT5G38410.1	SSMLSSAAVVTSPAQAT(oxM)VAPF(pT)GLK	NO3			1											(pT)		ribulose bisphosphate carboxylase small chain 3B / RuBisCO small subunit 3B (RBCS-3B) (ATS3B)
AT4G24900.1	SSLF(t)(s)LER	NO3		1														unknown protein
AT3G54400.1	SSL(y)(y)VNLVGIR	NO3	1															aspartyl protease family protein
AT1G55890.1	SSL(pS)RVLR	NO3	1												(pS)			pentatricopeptide (PPR) repeat-containing protein
AT5G65030.1	SSK(pS)EVVGR	NO3	1												(pS)			unknown protein
AT1G44130.1	SSIFK(pT)FIK	NO3	1													(pT)		nucellin protein
AT1G27170.1	SSEITIPVE(pS)FAPMTKLR	NO3				1									(pS)			ATP binding / protein binding / transmembrane receptor
AT3G23110.1	SS(pS)LFKLR	NO3		1											(pS)			AtRLP37 (Receptor Like Protein 37); kinase/ protein binding
AT5G45190.1	SRNVDVGDALI(pS)Q(pS)PK	NO3				1									(pS)			cyclin family protein
AT3G17330.1	SNTQEATDD(pS)TPSTLK	NO3	1												(pS)			ECT6 (evolutionarily conserved C-terminal region 6)
AT3G52340.1	SLRD(pT)IDELK	NO3	1													(pT)		SPP2 (SUCROSE-6F-PHOSPHATE PHOSPHOHYDROLASE 2); catalytic/ magnesium ion binding / phosphatase/ sucrose-phosphatase
AT1G63660.1	SLNVFSLVI(pS)G(t)(s)(s)LK	NO3			1										(pS)			GMP synthase (glutamine-hydrolyzing)
AT5G48770.1	SLIHI(pS)KDGYIDIHSLIK	NO3	1										......S.D....		(pS)			disease resistance protein (TIR-NBS-LRR class)
AT3G53420.1	SLG(pS)FR	NO3	1										......S.G....		(pS)			PIP2A (PLASMA MEMBRANE INTRINSIC PROTEIN 2A); water channel
AT2G38940.1	SLEE(oxM)SGENEDNEN(pS)NNDSR	NO3	1												(pS)			ATPT2 (ARABIDOPSIS THALIANA PHOSPHATE TRANSPORTER 2); carbohydrate transmembrane transporter/ inorganic phosphate transmembrane transporter/ phosphate transmembrane transporter/ sugar:hydrogen symporter
AT1G79520.1	SLDTFRLPS(s)(s)PL(s)(s)GR	NO3	1															cation efflux family protein
AT5G42590.1	SLCTIHLL(pS)NK	NO3	1												(pS)			CYP71A16; electron carrier/ heme binding / iron ion binding / monooxygenase/ oxygen binding
AT3G25610.1	SL(pT)YALEDEIKK	NO3				1										(pT)		haloacid dehalogenase-like hydrolase family protein
AT1G17840.1	SKWINL(pS)VILS(oxM)III(pY)R	NO3	1										...G..SP.....		(pS)		(pY)	WBC11 (WHITE-BROWN COMPLEX HOMOLOG PROTEIN 11); ATPase
AT5G38460.1	SILMPFL(pS)ATLLALK	NO3	1												(pS)			ALG6
AT2G27410.1	SI(t)(s)VEPVLHK	NO3		1														unknown protein
AT1G03060.1	SGMVTGI(pS)GHQYK	NO3	1												(pS)			WD-40 repeat family protein / beige-related
AT5G35570.1	SEIV(pS)G(pS)SGSDPSGGFDSALNRK	NO3				1									(pS)			unknown protein
AT5G53310.1	SASDYELEVLL(pS)NR	NO3	1										...G..SP.....		(pS)			myosin heavy chain-related
AT1G02220.1	S(pT)GRPKPIMR	NO3				1										(pT)		ANAC003 (Arabidopsis NAC domain containing protein 3); transcription factor
AT4G34280.1	S(pS)SLSEIVK	NO3	1												(pS)			transducin family protein / WD-40 repeat family protein
AT3G44200.1	RTSLIAHQ(pS)R	NO3				1								MPK6	(pS)			NEK6 ("NIMA (NEVER IN MITOSIS
AT1G68580.2	RTISLPVA(t)(t)K	NO3	1															agenet domain-containing protein / bromo-adjacent homology (BAH) domain-containing protein
AT1G72410.1	RSSIVSD(oxM)STDLA(pS)EK	NO3	1												(pS)			COP1-interacting protein-related
AT3G16710.1	RSIATGFA(pS)IVK	NO3	1												(pS)			INVOLVED IN: biological_process unknown; LOCATED IN: cellular_component unknown; EXPRESSED IN: 10 plant structures; EXPRESSED DURING: LP.10 ten leaves visible
AT2G06200.1	RSGY(oxM)DDFF(pS)IEPSGSIK	NO3	1										......S.E....		(pS)			AtGRF6 (GROWTH-REGULATING FACTOR 6); transcription activator
AT5G35550.1	RGNI(pS)SDEEELIIR	NO3	1										......S.D.E..	MPK1, MPK2, MPK8	(pS)			TT2 (TRANSPARENT TESTA 2); DNA binding / transcription factor
AT1G09100.1	RFD(pS)EV(pS)GDR	NO3	1										...R..S......		(pS)			RPT5B (26S proteasome AAA-ATPase subunit RPT5B); ATPase/ calmodulin binding
AT2G35140.1	RAN(oxM)SN(pS)EDVAIPK	NO3	1										......S.D....		(pS)			FUNCTIONS IN: molecular_function unknown; INVOLVED IN: biological_process unknown; LOCATED IN: cellular_component unknown; CONTAINS InterPro DOMAIN/s: Development and cell death domain (InterPro:IPR013989)
AT4G33200.1	RAEVLDA(pS)AR	NO3	1												(pS)			XI-I; motor/ protein binding
AT1G71020.1	R(pT)AVSEIR	NO3	1													(pT)		armadillo/beta-catenin repeat family protein / U-box domain-containing protein
AT1G33870.1	R(oxM)(pT)QLLER	NO3	1													(pT)		avirulence-responsive protein
AT5G64940.1	QVEV(pS)VTPGGR	NO3			1										(pS)			ATATH13; transporter
AT5G09930.1	QSNNGA(s)(s)I(s)(s)GVR	NO3	1															ATGCN2; transporter
AT3G11964.1	QMEGLAVG(pT)LK	NO3	1													(pT)		RNA binding
AT1G68750.1	QLTSEISK(oxM)PLEEAL(pT)LAR	NO3	1													(pT)		ATPPC4; phosphoenolpyruvate carboxylase
AT5G09410.1	QI(pS)KI(oxM)LLK	NO3	1										...R..S......		(pS)			EICBP.B (ETHYLENE INDUCED CALMODULIN BINDING PROTEIN); calmodulin binding / transcription activator/ transcription regulator
AT2G35670.1	QGQGVWTEAE(pS)VAKK	NO3		1									......SP...R.		(pS)			FIS2 (FERTILIZATION INDEPENDENT SEED 2); transcription factor
AT4G16195.1	Q(pY)LSLFILIIFI(pT)(pT)K	NO3	1													(pT)	(pY)	self-incompatibility protein-related
AT5G08370.1	Q(pT)ADAMVSSGLSAIGYK	NO3		1												(pT)		AtAGAL2 (Arabidopsis thaliana ALPHA-GALACTOSIDASE 2); alpha-galactosidase/ catalytic/ hydrolase
AT5G04238.1	PV(pS)KM(pY)LPGFFK	NO3	1												(pS)		(pY)	unknown protein
AT2G43795.1	NY(pS)SDISR	NO3	1										...R..S......		(pS)			unknown protein
AT1G24540.1	NVLI(pS)AVVWVY(pT)HLR	NO3	1												(pS)	(pT)		CYP86C1; electron carrier/ heme binding / iron ion binding / monooxygenase/ oxygen binding
AT3G26910.1	NV(pY)E(oxM)SLVK	NO3	1										......S.D....				(pY)	hydroxyproline-rich glycoprotein family protein
AT5G16680.1	NT(pS)LP(pT)SNVLPR	NO3	1												(pS)	(pT)		PHD finger family protein
AT5G43630.1	NSGLK(pS)LWISR	NO3				1									(pS)			TZP; DNA binding / nucleic acid binding / zinc ion binding
AT2G38440.1	NSDLPSETSSISS(pT)(pS)EG(pS)R	NO3	1										......S.G....		(pS)	(pT)		SCAR2 (SCAR HOMOLOG 2)
AT3G16730.1	NSAHRGS(pS)VR	NO3		1									...R..S......		(pS)			unknown protein
AT3G29770.1	NQLPR(s)(s)(s)SR	NO3	1															MES11 (METHYL ESTERASE 11); hydrolase
AT3G23110.1	NNL(pS)GEIPR	NO3		1											(pS)			AtRLP37 (Receptor Like Protein 37); kinase/ protein binding
AT1G52830.1	NNEEA(pS)KAIGYVK	NO3				1									(pS)			IAA6 (INDOLE-3-ACETIC ACID 6); transcription factor
AT4G16900.1	NI(pS)PNIFRLTILK	NO3			1								......SP...R.		(pS)			ATP binding / protein binding / transmembrane receptor
AT2G36370.1	NFMLVK(pS)DK	NO3	1												(pS)			ubiquitin-protein ligase
AT2G21720.1	NFLIFSLFEEVPKGDYVLEELAEI(pS)LK	NO3	1												(pS)			unknown protein
AT5G51500.1	ND(s)(t)(t)GD(s)KGFPTWVSR	NO3				1												pectinesterase family protein
AT4G00280.1	NCYNVQPPQGKGFE(pY)LIITR	NO3			1												(pY)	FUNCTIONS IN: molecular_function unknown; INVOLVED IN: biological_process unknown; LOCATED IN: cellular_component unknown; EXPRESSED IN: stamen; EXPRESSED DURING: 4 anthesis; BEST Arabidopsis thaliana protein match is: leucine-rich repeat protein kinase
AT2G28100.1	NCLFLLNVPPN(s)(s)GLI(pS)EQDIKVLEEFSEMK	NO3	1												(pS)			ATFUC1 (alpha-L-fucosidase 1); alpha-L-fucosidase
AT5G63630.1	NANDS(pY)LTKTR	NO3	1														(pY)	DEAD box RNA helicase
AT3G48050.1	NAGAGGV(pS)EVLAAVKDEK	NO3	1												(pS)			DNA binding / protein binding / transcription regulator
AT2G17850.1	N(oxM)DGG(pY)IAWVNK	NO3	1														(pY)	FUNCTIONS IN: molecular_function unknown; INVOLVED IN: aging; LOCATED IN: endomembrane system; EXPRESSED IN: 9 plant structures; EXPRESSED DURING: 9 growth stages; CONTAINS InterPro DOMAIN/s: Rhodanese-like (InterPro:IPR001763); BEST Arabidopsis thaliana protein match is: unknown protein (TAIR:AT5G66170.2); Has 1960 Blast hits to 1954 proteins in 396 species: Archae - 22; Bacteria - 1018; Metazoa…
AT5G57035.1	MTNKFFELIGGAP(s)Y(s)(s)V(s)VAVK	NO3			1													ATP binding / kinase/ protein kinase/ protein serine/threonine kinase/ ubiquitin-protein ligase
AT4G20760.1	MRV(s)GLA(t)(s)(s)S(pS)SVPNWK	NO3	1												(pS)			short-chain dehydrogenase/reductase (SDR) family protein
AT5G47510.1	MQETDRDIHI(pS)DGTMNK	NO3	1										......S.G....		(pS)			SEC14 cytosolic factor family protein / phosphoglyceride transfer family protein
AT4G10100.1	MPSG(s)(t)TQK	NO3		1														CNX7; catalytic
AT1G01830.1	MMVSYGAIG(pY)LK	NO3		1													(pY)	armadillo/beta-catenin repeat family protein
AT1G27880.1	MKDLLILME(pS)PPYK	NO3	1										......SP.....		(pS)			ATP-dependent DNA helicase
AT3G49670.1	MGENFLNG(pS)IPKELFGLPK	NO3	1										.....GS......		(pS)			BAM2 (BARELY ANY MERISTEM 2); ATP binding / protein binding / protein kinase/ protein serine/threonine kinase
AT3G16510.1	MDVYAVVWI(pT)GDDSR	NO3	1													(pT)		C2 domain-containing protein
AT3G22760.1	MD(pT)PEKSETQIGTPVSK	NO3	1													(pT)		SOL1; transcription factor
AT1G49700.1	M(pT)YMYDHDHIPK	NO3	1													(pT)		unknown protein
AT4G36550.1	M(pS)KGGYF(pT)P(oxM)QR	NO3	1										......S.G....		(pS)	(pT)		binding / ubiquitin-protein ligase
AT5G48110.1	LYSVE(pY)GIDEWKR	NO3	1														(pY)	terpene synthase/cyclase family protein
AT4G09190.1	LWSSII(pT)(pT)PDFTSSVVTR	NO3	1													(pT)		F-box family protein
AT4G29540.1	LSSSL(s)(pY)(s)REDSR	NO3	1														(pY)	bacterial transferase hexapeptide repeat-containing protein
AT3G02810.1	LSSK(s)(s)QK	NO3	1															protein kinase family protein
AT3G06770.1	LSNI(pS)GENIGIAGK	NO3				1							......S.E....		(pS)			glycoside hydrolase family 28 protein / polygalacturonase (pectinase) family protein
AT2G33740.1	LSAVIG(pS)RR	NO3		1									.....GS......		(pS)			CUTA; copper ion binding
AT5G58150.1	LSALH(pY)LNLSR	NO3				1											(pY)	leucine-rich repeat transmembrane protein kinase
AT1G54890.1	LS(pY)EGKEISLPK	NO3				1											(pY)	late embryogenesis abundant protein-related / LEA protein-related
AT2G43060.1	LRNLVPGGGG(oxM)E(pT)SK	NO3				1										(pT)		transcription factor
AT5G07150.1	LREI(pT)GI(pT)PEAALPSR	NO3	1													(pT)		leucine-rich repeat family protein
AT3G60680.1	LRALE(pT)VSNR	NO3			1											(pT)		unknown protein
AT3G01290.1	LQQLDVQCE(pT)K	NO3	1													(pT)		band 7 family protein
AT2G45750.1	LNTLGVI(pY)ER	NO3		1													(pY)	dehydration-responsive family protein
AT3G51140.1	LNNRN(pS)AWPVLK	NO3	1												(pS)			INVOLVED IN: biological_process unknown; LOCATED IN: chloroplast
AT5G13600.1	LLRT(pS)MVLHASQVTQETLEK	NO3				1									(pS)			phototropic-responsive NPH3 family protein
AT5G16930.1	LLNL(pY)LEKYI(pS)K	NO3	1												(pS)		(pY)	AAA-type ATPase family protein
AT1G61010.1	LLLTD(pY)VK	NO3	1														(pY)	CPSF73-I (CLEAVAGE AND POLYADENYLATION SPECIFICITY FACTOR 73-I); protein binding
AT3G54180.1	LLGTP(pT)EQQWPGVSTLRDWHVYPK	NO3	1													(pT)		CDKB1;1 (CYCLIN-DEPENDENT KINASE B1;1); cyclin-dependent protein kinase/ kinase/ protein binding
AT3G09530.1	LLDEMRI(pS)IGR	NO3	1										......S.G....		(pS)			ATEXO70H3 (exocyst subunit EXO70 family protein H3); protein binding
AT2G29190.1	LKG(pS)(pS)NVLGGVGDR	NO3	1										.....GS......		(pS)			APUM2 (Arabidopsis Pumilio 2); RNA binding / binding
AT4G39850.1	LIGL(pS)VLQSGASSIIAPSLRHLTQR	NO3		1											(pS)			PXA1 (PEROXISOMAL ABC TRANSPORTER 1); ATPase
AT2G31660.1	LICKIFW(s)(s)IYLELPR	NO3	1															SAD2 (SUPER SENSITIVE TO ABA AND DROUGHT2); binding / protein transporter
AT1G22800.1	LI(oxM)(oxM)DT(pS)YD(oxM)IKSCR	NO3	1										......S.D....		(pS)			methyltransferase
AT1G34440.1	LHSAT(pS)RP(t)(t)(s)IIKEIK	NO3	1												(pS)			unknown protein
AT5G12430.1	LHKPINN(pS)VMEK	NO3				1									(pS)			DNAJ heat shock N-terminal domain-containing protein
AT2G07040.1	LGRLNHENLLPIVA(y)(y)YK	NO3	1															PRK2A; ATP binding / protein binding / protein kinase/ protein serine/threonine kinase/ protein tyrosine kinase
AT1G10520.1	LGLK(pY)FDDIK	NO3				1							......SP.K...				(pY)	DNA polymerase lambda (POLL)
AT1G06690.1	LGG(pS)DLKVTK	NO3		1									.....GS......		(pS)			aldo/keto reductase family protein
AT5G65830.1	LFG(pY)PLEEMKNK	NO3	1														(pY)	leucine-rich repeat family protein
AT2G27630.1	LF(pT)LEENER	NO3			1											(pT)		ubiquitin carboxyl-terminal hydrolase-related
AT2G42890.1	LEL(pS)RPGGARR	NO3				1									(pS)			AML2 (ARABIDOPSIS-MEI2-LIKE 2); RNA binding / nucleic acid binding / nucleotide binding
AT5G48820.1	LEKP(pS)SLIEPK	NO3	1												(pS)			ICK6 (INHIBITOR/INTERACTOR WITH CYCLIN-DEPENDENT KINASE); cyclin binding / cyclin-dependent protein kinase inhibitor
AT1G73060.1	LEIDFPPLP(s)(s)ISS(pY)K	NO3	1														(pY)	unknown protein
AT2G19580.1	LEGF(pS)NWLK	NO3	1												(pS)			TET2 (TETRASPANIN2)
AT1G52780.1	LEDISR(pT)PR	NO3	1										...R..S......			(pT)		unknown protein
AT4G24250.1	LE(pY)IISSLALDV(pS)EKR	NO3			1										(pS)		(pY)	MLO13 (MILDEW RESISTANCE LOCUS O 13); calmodulin binding
AT5G17820.1	LASDPQ(pT)RGIVAR	NO3		1												(pT)		peroxidase 57 (PER57) (P57) (PRXR10)
AT5G10550.1	L(pT)FTNAM(pS)YNPK	NO3	1												(pS)	(pT)		GTE2 (Global transcription factor group E 2); DNA binding
AT5G58840.1	L(pT)ESERER	NO3			1											(pT)		subtilase family protein
AT3G03300.1	L(pS)LG(pT)LDLNSSTVDSVEK	NO3				1							......S.G....		(pS)	(pT)		DCL2 (DICER-LIKE 2); ATP binding / ATP-dependent helicase/ RNA binding / double-stranded RNA binding / helicase/ nucleic acid binding / ribonuclease III
AT1G59800.1	L(oxM)LQDTASYY(s)(s)KASR	NO3	1															cullin-related
AT2G39370.1	L(oxM)KQ(s)(s)LGTK	NO3			1													unknown protein
AT5G16510.1	L(oxM)EKSVPFFD(pS)LK	NO3				1									(pS)			reversibly glycosylated polypeptide
AT2G32540.1	KYLAEE(s)L(t)R	NO3	1															ATCSLB04; cellulose synthase/ transferase/ transferase
AT3G53280.1	KV(pS)LELVPTLHR	NO3	1										......S.E....		(pS)			CYP71B5 (CYTOCHROME P450 71B5); electron carrier/ heme binding / iron ion binding / monooxygenase/ oxygen binding
AT5G44680.1	KSPPKPLNPIA(pS)K	NO3	1												(pS)			methyladenine glycosylase family protein
AT5G23450.1	KQ(pS)I(pT)PIFEDK	NO3	1										......SP.....		(pS)	(pT)		ATLCBK1 (A. THALIANA LONG-CHAIN BASE (LCB) KINASE 1); D-erythro-sphingosine kinase/ diacylglycerol kinase
AT1G05690.1	KP(s)(s)L(oxM)RLVPK	NO3	1															BT3 (BTB AND TAZ DOMAIN PROTEIN 3); protein binding / transcription regulator
AT5G05680.1	KNLIQDTQ(oxM)SQLQS(pT)LAK	NO3	1													(pT)		nuclear pore complex protein-related
AT5G63330.1	KIPM(pS)KPPVIPLTSSASLESEIPFEVAP(oxM)R	NO3			1										(pS)			DNA-binding bromodomain-containing protein
AT2G41240.1	KINTMF(s)(s)LR	NO3			1													BHLH100 (BASIC HELIX-LOOP-HELIX PROTEIN 100); DNA binding / transcription factor
AT1G50480.1	KGAP(pS)GFVLPIR	NO3			1										(pS)			THFS (10-FORMYLTETRAHYDROFOLATE SYNTHETASE); ATP binding / copper ion binding / formate-tetrahydrofolate ligase
AT4G08510.1	KFKP(pS)LLQK	NO3	1												(pS)			unknown protein
AT1G55200.1	K(pS)QANWVVLDK	NO3			1										(pS)			protein kinase family protein
AT3G48470.1	K(oxM)AS(pS)IAFMFSK	NO3	1												(pS)			EMB2423 (EMBRYO DEFECTIVE 2423)
AT2G28830.1	IVY(s)(s)GAVPGIVHVLQK	NO3			1													binding / structural constituent of ribosome / ubiquitin-protein ligase
AT2G45030.1	IVL(pT)DGASHAVD(pS)SELAFK	NO3	1												(pS)	(pT)		mitochondrial elongation factor
AT5G04180.1	IVHNSTEILQT(y)(y)KPVEAILK	NO3	1															ACA3 (ALPHA CARBONIC ANHYDRASE 3); carbonate dehydratase/ zinc ion binding
AT1G42970.1	IVDNE(pT)ISVDGK	NO3			1								......S.G....			(pT)		GAPB (GLYCERALDEHYDE-3-PHOSPHATE DEHYDROGENASE B SUBUNIT); glyceraldehyde-3-phosphate dehydrogenase (NADP+)/ glyceraldehyde-3-phosphate dehydrogenase
AT1G56230.1	ITEVRVGSWSYVEG(pS)IGK	NO3	1										......S.G....		(pS)			unknown protein
AT1G73920.1	ISKTNS(pS)K	NO3		1									......S.D....		(pS)			lipase family protein
AT1G59870.1	ISGYCEQ(pT)DIHSPQVTVR	NO3	1										.....GS......			(pT)		PEN3 (PENETRATION 3); ATPase
AT1G29430.1	ISFQR(s)(s)I(t)(t)SSQTAVEK	NO3	1															auxin-responsive family protein
AT2G35670.1	ISDIL(pT)TTQLAIAE(s)(s)EPK	NO3	1										......SP...R.			(pT)		FIS2 (FERTILIZATION INDEPENDENT SEED 2); transcription factor
AT2G45460.1	IS(pS)QNGASPSP(pS)LNSK	NO3	1										...R..S......		(pS)			forkhead-associated domain-containing protein / FHA domain-containing protein
AT1G32500.1	IRDSSAETLLSTPWP(pS)R	NO3	1												(pS)			ATNAP6 (NON-INTRINSIC ABC PROTEIN 6); protein binding / transporter
AT3G66652.1	IQDGW(pS)(pS)P(pS)LSLR	NO3	1												(pS)			fip1 motif-containing protein
AT5G08650.1	IPAPLD(pT)AGKPLR	NO3				1										(pT)		GTP-binding protein LepA
AT4G26030.1	INKDQTGGQ(pS)CR	NO3	1												(pS)			transcription factor
AT5G61350.1	INIGGDLI(pS)PK	NO3	1										......SPK....		(pS)			protein kinase family protein
AT1G50980.1	ILSIDN(pT)(pS)GK	NO3	1												(pS)	(pT)		F-box family protein
AT5G53110.1	ILQLNLN(s)(t)PF(s)GVYMR	NO3	1															FUNCTIONS IN: molecular_function unknown; INVOLVED IN: biological_process unknown; LOCATED IN: endomembrane system; EXPRESSED IN: 8 plant structures; EXPRESSED DURING: 4 anthesis
AT1G73960.1	ILQKII(pS)R	NO3		1											(pS)			TAF2 (TBP-ASSOCIATED FACTOR 2); metallopeptidase/ zinc ion binding
AT5G65460.1	ILAD(pS)LGG(s)(s)K	NO3	1										......S.G....		(pS)			kinesin motor protein-related
AT5G49050.1	IKMASG(pS)ER	NO3	1										.....GS......		(pS)			FUNCTIONS IN: molecular_function unknown; INVOLVED IN: biological_process unknown; LOCATED IN: cellular_component unknown; CONTAINS InterPro DOMAIN/s: Rossmann-like alpha/beta/alpha sandwich fold (InterPro:IPR014729); BEST Arabidopsis thaliana protein match is: universal stress protein (USP) family protein (TAIR:AT2G47710.1); Has 83 Blast hits to 82 proteins in 13 species: Archae - 0; Bacteria - …
AT5G02940.1	IITRP(pS)K(pS)LSK	NO3				1									(pS)			LOCATED IN: chloroplast
AT5G60610.1	IISFVP(pT)KVAV(pS)T(pS)IL(pS)K	NO3	1												(pS)	(pT)		F-box family protein
AT4G18790.1	IGP(pS)LEK	NO3	1										......S.E....		(pS)			NRAMP5; inorganic anion transmembrane transporter/ metal ion transmembrane transporter
AT3G07750.1	IGGTDVIA(pS)VK	NO3	1												(pS)			3' exoribonuclease family domain 1-containing protein
AT5G08530.1	IFTNL(pY)GLHDPFLK	NO3	1														(pY)	CI51 (51 kDa subunit of complex I); 4 iron
AT2G28650.1	IFLTLDVYQ(pT)IVDLLPK	NO3	1													(pT)		ATEXO70H8 (exocyst subunit EXO70 family protein H8); protein binding
AT1G09600.1	IFKLCGSPSEE(pY)WK	NO3	1														(pY)	protein kinase family protein
AT5G02310.1	IEN(oxM)INQ(s)L(t)R	NO3	1															PRT6 (PROTEOLYSIS 6); ubiquitin-protein ligase
AT5G35753.1	IDIAYLS(pS)KTDIEFGTMK	NO3	1												(pS)			FUNCTIONS IN: molecular_function unknown; INVOLVED IN: biological_process unknown; LOCATED IN: cellular_component unknown; CONTAINS InterPro DOMAIN/s: Molecular chaperone
AT4G39850.1	IASLNG(t)(t)VKYVLEQDK	NO3	1															PXA1 (PEROXISOMAL ABC TRANSPORTER 1); ATPase
AT2G20190.1	IAA(pT)LVPEK	NO3	1													(pT)		CLASP (CLIP-ASSOCIATED PROTEIN); binding
AT3G13670.1	I(s)GGNDR(s)AGA(s)ILEVALK	NO3	1										......SP.....	MPK1, MPK7, MPK16				protein kinase family protein
AT4G14040.1	I(pY)AIDTKTDPK	NO3		1													(pY)	SBP2 (SELENIUM-BINDING PROTEIN 2); selenium binding
AT2G32480.1	I(pT)KVRPR	NO3	1													(pT)		membrane-associated zinc metalloprotease
AT4G24740.1	I(pT)AREALR	NO3	1													(pT)		AFC2 (ARABIDOPSIS FUS3-COMPLEMENTING GENE 2); kinase/ protein kinase
AT4G33080.1	I(pS)VDDFELL(pT)IIGR	NO3		1									......S.D....		(pS)	(pT)		protein kinase
AT3G55190.1	I(pS)LDLENR	NO3				1							......S.D.E..		(pS)			esterase/lipase/thioesterase family protein
AT1G27070.1	HRLQQLQSELSSVLH(pS)LR	NO3				1									(pS)			5'-AMP-activated protein kinase-related
AT1G27070.1	HRLQQLQSEL(s)(s)VLHSLR	NO3	1															5'-AMP-activated protein kinase-related
AT5G07070.1	HPNVVEL(pY)EV(oxM)ATKSR	NO3			1												(pY)	CIPK2 (CBL-INTERACTING PROTEIN KINASE 2); ATP binding / kinase/ protein kinase/ protein serine/threonine kinase
AT5G11510.1	HNM(pS)EIP(oxM)PYTKESK	NO3	1											MPK3	(pS)			MYB3R-4 (myb domain protein 3R-4); DNA binding / transcription coactivator/ transcription factor
AT5G55390.1	HGLVS(pS)VPDH(pS)R	NO3	1												(pS)			EDM2; transcription factor
AT4G39450.1	HE(pT)A(pT)LLEAR	NO3	1													(pT)		unknown protein
AT2G41990.1	HAK(pT)D(pS)EATSIDAAALSPPR	NO3	1												(pS)	(pT)		unknown protein
AT5G11400.1	GYIDET(pT)FAPSR	NO3	1													(pT)		protein kinase-related
AT4G17130.1	GVSV(pT)INR(pS)LR	NO3	1												(pS)	(pT)		similar to C2 domain-containing protein [Arabidopsis thaliana] (TAIR:AT1G48090.2); similar to vacuolar protein sorting 13C protein-like [Oryza sativa (japonica cultivar-group)] (GB:BAD19476.1)
AT5G12100.1	GVSP(pS)VETYNILIGG(pY)GRK	NO3	1										......S.E....		(pS)		(pY)	pentatricopeptide (PPR) repeat-containing protein
AT4G00320.1	GVLDIDLQIPS(pS)R	NO3				1							......S.G....		(pS)			F-box family protein
AT5G56070.1	GSCQLQLT(pS)PPADDLLSR	NO3				1							......SP.....		(pS)			unknown protein
AT3G59410.1	GQLKDHGSNADEDNELL(pS)EEI(pT)AL(pS)AIFQEDCK	NO3	1										.D....S.E....		(pS)	(pT)		protein kinase family protein
AT1G16760.1	GQ(pT)LALIHVLPK	NO3				1										(pT)		protein kinase family protein
AT5G53150.1	GQ(pS)EIFK	NO3	1										.M.R..S......		(pS)			heat shock protein binding / unfolded protein binding
AT1G69060.1	GP(pS)PL(pS)PGIR	NO3				1							...R.PSP.....		(pS)			heat shock protein binding
AT1G10060.2	GNTIVTPATSGTILGGI(pT)RK	NO3				1										(pT)		branched-chain amino acid aminotransferase 1 / branched-chain amino acid transaminase 1 (BCAT1)
AT1G51580.1	GNQVD(pY)L(oxM)SKGGK	NO3	1														(pY)	KH domain-containing protein
AT5G26760.1	GLGSLLE(t)M(s)LTGAVPSFR	NO3				1												unknown protein
AT1G30820.1	GLGL(pT)PDILACR	NO3		1									......TP.....			(pT)		CTP synthase
AT1G31440.1	GLEGFIA(t)G(t)K	NO3	1															SH3 domain-containing protein 1 (SH3P1)
AT2G24190.1	GIL(pS)DAENLTEVR	NO3	1										......SD.E...		(pS)			short-chain dehydrogenase/reductase (SDR) family protein
AT3G08680.1	GI(pS)HIH(pS)ASGAKLLHGNIK	NO3	1										...R..S......		(pS)			leucine-rich repeat transmembrane protein kinase
AT1G61970.1	GHKTISV(pY)(pY)DFIK	NO3				1							......S.DE...				(pY)	mitochondrial transcription termination factor-related / mTERF-related
AT3G23750.1	GGFGVV(y)AGELHDG(t)KTAVK	NO3	1															leucine-rich repeat family protein / protein kinase family protein
AT3G05030.1	GFVPFVPG(pS)PTER	NO3	1										......SP.....		(pS)			NHX2 (SODIUM HYDROGEN EXCHANGER 2); sodium ion transmembrane transporter/ sodium:hydrogen antiporter
AT1G72645.1	GFSDNAYIKNGV(pY)(s)L(s)ELS(oxM)SK	NO3	1														(pY)	unknown protein
AT1G20620.1	GFFEVTHDISNL(pT)CADFLR	NO3	1													(pT)		CAT3 (CATALASE 3); catalase
AT5G10530.1	GEVI(pT)AIDEKLR	NO3	1													(pT)		lectin protein kinase
AT5G60590.2	GESSILEK(s)LNPGIG(t)IGVR	NO3				1												yrdC protein-related
AT2G34040.1	GAPSSRFLI(pY)LNK	NO3		1													(pY)	apoptosis inhibitory 5 (API5) family protein
AT3G59410.1	GALRADRP(pT)R	NO3	1										.D....S.E....			(pT)		protein kinase family protein
AT5G01020.1	G(pY)IDDNLRVGLK	NO3			1												(pY)	protein kinase family protein
AT1G16020.1	G(pT)VQ(oxM)LTLAR	NO3			1											(pT)		unknown protein
AT1G06550.1	G(pT)GRAFSAGGDLK	NO3	1													(pT)		enoyl-CoA hydratase/isomerase family protein
AT5G51770.1	G(pS)VLEVGNVVR	NO3	1										.....GS......		(pS)			protein kinase family protein
AT1G15040.1	G(pS)QILNVAAGGTLYQDIDK	NO3			1								.....GS......		(pS)			glutamine amidotransferase-related
AT1G74070.1	FSSIVSGKAGI(pT)YR	NO3	1										...R..S......			(pT)		peptidyl-prolyl cis-trans isomerase cyclophilin-type family protein
AT5G05630.1	FS(t)(s)(s)HLPNLME	NO3	1															amino acid permease family protein
AT1G63210.1	FQNI(pT)AEQATV(pY)LSDK	NO3	1										......SD.E...			(pT)	(pY)	RNA binding / hydrolase
AT4G22070.1	FPV(pS)LGGSR	NO3	1										......S.G....		(pS)			WRKY31; transcription factor
AT5G14090.1	FPLQEYFFG(pS)LIELPESK	NO3			1								.....GS......		(pS)			unknown protein
AT1G36925.1	FPC(pT)ATSR	NO3	1													(pT)		unknown protein
AT5G17020.1	FLVMVIRDLLNLCEI(pT)K	NO3	1													(pT)		XPO1A; protein binding / protein transporter/ receptor
AT3G26160.1	FLVGELFC(pS)K	NO3	1												(pS)			CYP71B17; electron carrier/ heme binding / iron ion binding / monooxygenase/ oxygen binding
AT1G04445.1	FLLPKMPP(pT)TMPETPK	NO3	1													(pT)		zinc finger (C2H2 type) family protein
AT5G05690.1	FL(pT)E(pT)PLALAQLKEEHEK	NO3	1											MPK5		(pT)		CPD (CONSTITUTIVE PHOTOMORPHOGENIC DWARF); electron carrier/ heme binding / iron ion binding / monooxygenase/ oxygen binding
AT5G16850.1	FI(t)I(s)VR	NO3	1															ATTERT (TELOMERASE REVERSE TRANSCRIPTASE); telomerase/ telomeric template RNA reverse transcriptase
AT4G26770.1	FI(pY)KLVSGLIK	NO3				1											(pY)	phosphatidate cytidylyltransferase/ transferase
AT5G61030.1	FGNILKQT(pT)NK	NO3	1													(pT)		GR-RBP3 (glycine-rich RNA-binding protein 3); ATP binding / RNA binding
AT3G44240.1	FG(pS)LELR	NO3	1										...R..S......		(pS)			CCR4-NOT transcription complex protein
AT5G24400.1	FESLSVSSIG(pT)GSTK	NO3				1										(pT)		emb2024 (embryo defective 2024); 6-phosphogluconolactonase/ catalytic
AT4G33210.1	FCPKISSV(pS)MSK	NO3			1										(pS)			F-box family protein (FBL15)
AT5G07940.1	FAPWA(pS)NQ(pS)YQQ(s)(t)HQGPFPGILGG(s)N(oxM)TSGFPYSR	NO3	1												(pS)			FUNCTIONS IN: molecular_function unknown; INVOLVED IN: biological_process unknown; LOCATED IN: cellular_component unknown; EXPRESSED IN: pollen tube; BEST Arabidopsis thaliana protein match is: dentin sialophosphoprotein-related (TAIR:AT5G07980.1); Has 1902 Blast hits to 1005 proteins in 152 species: Archae - 2; Bacteria - 147; Metazoa - 535; Fungi - 166; Plants - 86; Viruses - 0; Other Eukaryote…
AT2G36070.1	F(s)AA(t)EEVKESFK	NO3	1															ATTIM44-2; protein-transmembrane transporting ATPase
AT3G45130.1	F(s)(s)KHSSDLLYR	NO3				1												LAS1; lanosterol synthase
AT5G20610.1	EVEKI(pS)EALYVNK	NO3			1										(pS)			unknown protein
AT3G49030.1	EVAT(pY)ILENARLLK	NO3			1												(pY)	F-box family protein
AT5G07940.1	ETQ(pS)GHVGSRPSTSRK	NO3		1											(pS)			FUNCTIONS IN: molecular_function unknown; INVOLVED IN: biological_process unknown; LOCATED IN: cellular_component unknown; EXPRESSED IN: pollen tube; BEST Arabidopsis thaliana protein match is: dentin sialophosphoprotein-related (TAIR:AT5G07980.1); Has 1902 Blast hits to 1005 proteins in 152 species: Archae - 2; Bacteria - 147; Metazoa - 535; Fungi - 166; Plants - 86; Viruses - 0; Other Eukaryote…
AT1G17990.1	ETKQSIPLL(oxM)P(pY)K	NO3			1												(pY)	12-oxophytodienoate reductase
AT5G07350.1	ESPAMHI(pT)DLTV(pS)AAKK	NO3	1												(pS)	(pT)		tudor domain-containing protein / nuclease family protein
AT4G11810.1	ERSIEEWQEYYIN(pY)K	NO3	1														(pY)	SPX (SYG1/Pho81/XPR1) domain-containing protein
AT3G33073.1	ERE(pT)LAVYR	NO3			1											(pT)		unknown protein
AT1G16800.1	EQWF(pT)DAFTLLISLPK	NO3	1													(pT)		tRNA-splicing endonuclease positive effector-related
AT3G15180.1	ENIYKVVEEA(pS)VK	NO3			1										(pS)			proteasome-related
AT3G12020.1	ELRM(pS)K	NO3	1												(pS)			kinesin motor protein-related
AT1G18620.1	ELPRLSLD(pS)R	NO3	1										......S.D....		(pS)			unknown protein
AT4G14180.1	ELMQAELLN(pS)QQVTKLDR	NO3	1												(pS)			AtPRD1 (Arabidopsis thaliana Putative Recombination initiation Defect 1); protein binding / protein homodimerization
AT4G04980.1	ELLEFH(pS)KVE(pS)ILEK	NO3	1												(pS)			FUNCTIONS IN: molecular_function unknown; INVOLVED IN: biological_process unknown; EXPRESSED IN: leaf whorl
AT5G09400.1	EKLEN(pS)LILK	NO3	1										......S.D.E..		(pS)			KUP7; potassium ion transmembrane transporter
AT1G15280.1	EK(oxM)PHLD(pS)R	NO3		1									......SDDD...		(pS)			glycine-rich protein
AT4G21430.1	EIRELTSSD(s)(t)GALR	NO3				1												B160; protein binding / transcription factor/ zinc ion binding
AT4G13130.1	EIN(pS)EERFYK	NO3	1										......S.E....		(pS)			DC1 domain-containing protein
AT3G17340.1	EILVPLV(pS)VLHRLIDK	NO3				1									(pS)			binding / protein transporter
AT1G22530.1	EF(pT)APPPPPAPVK	NO3	1													(pT)		PATL2 (PATELLIN 2); transporter
AT3G11490.1	EE(pT)LDNFEAE(oxM)K	NO3	1													(pT)		rac GTPase activating protein
AT1G51538.1	EDDV(s)(s)MDHK	NO3	1										......S.G....					unknown protein
AT1G11060.1	ED(pY)PQNGGVVR	NO3	1														(pY)	unknown protein
AT5G48545.1	EASQLV(pS)CVR	NO3	1												(pS)			histidine triad family protein / HIT family protein
AT2G28050.1	EAQMLI(pT)IVVK	NO3				1										(pT)		pentatricopeptide (PPR) repeat-containing protein
AT5G18420.1	E(pY)GDKADPGPSSHIFADYSLK	NO3			1								......SPE....				(pY)	unknown protein
AT1G80870.1	E(oxM)NLLSPN(pS)VLDLGKGSK	NO3	1												(pS)			protein kinase family protein
AT1G59820.1	DVSA(pS)LSKR	NO3	1												(pS)			ALA3 (Aminophospholipid ATPase3); ATPase
AT2G38770.1	DVPAR(pY)LLR	NO3				1							......SP.....				(pY)	EMB2765 (EMBRYO DEFECTIVE 2765)
AT4G03520.1	DTIIGAVPKTTLTS(pS)LDK	NO3			1								......S.D....		(pS)			ATHM2; enzyme activator
AT3G11800.1	DSL(pT)NPFKNIF	NO3	1													(pT)		unknown protein
AT4G09660.1	DQDILNVI(pS)LVK	NO3			1										(pS)			INVOLVED IN: biological_process unknown; LOCATED IN: cellular_component unknown; CONTAINS InterPro DOMAIN/s: Zinc finger
AT1G36730.1	DKLT(pS)FILK	NO3		1											(pS)			eukaryotic translation initiation factor 5
AT4G18750.1	DIISWNTIIGGY(pS)K	NO3	1												(pS)			DOT4 (DEFECTIVELY ORGANIZED TRIBUTARIES 4)
AT5G20320.1	DIG(s)(s)LSLLPSI(oxM)HR	NO3			1													DCL4 (DICER-LIKE 4); RNA binding / protein binding / ribonuclease III
AT5G37450.1	DHV(pT)TIVK	NO3	1													(pT)		leucine-rich repeat transmembrane protein kinase
AT1G33260.1	DGSIDLEEVK(pT)MLR	NO3				1										(pT)		protein kinase family protein
AT2G39350.1	DGEIMAVLGA(s)G(s)GK	NO3	1															ABC transporter family protein
AT4G15053.1	DFLQAGLTVNPVL(pY)K	NO3	1														(pY)	unknown protein
AT3G57350.1	DFLHSL(pS)KTSMLPK	NO3	1										......S.D....		(pS)			FUNCTIONS IN: molecular_function unknown; INVOLVED IN: transport; LOCATED IN: nuclear pore; CONTAINS InterPro DOMAIN/s: Nucleoporin interacting component Nup93/Nic96 (InterPro:IPR007231); BEST Arabidopsis thaliana protein match is: nucleoporin interacting component family protein (TAIR:AT2G41620.1); Has 234 Blast hits to 230 proteins in 99 species: Archae - 0; Bacteria - 3; Metazoa - 124; Fungi -…
AT1G02380.1	DENRVETS(pS)QSLDL(pS)EK	NO3	1												(pS)			unknown protein
AT5G22700.1	DDQ(pS)ASFVI(s)NLG(s)SAKADIK	NO3			1										(pS)			F-box family protein
AT3G22950.1	DAM(pT)PAEITDALNLHSIK	NO3	1										......TP.....			(pT)		ATARFC1 (ADP-ribosylation factor C1); GTP binding
AT5G37410.1	D(y)IA(pS)(s)(t)(t)EFQRAV(y)IFQCL(t)(oxM)DFDDEK	NO3				1							......S.E....		(pS)			unknown protein
AT1G58390.1	D(pY)E(pS)DFVGLEVNVKK	NO3	1												(pS)		(pY)	disease resistance protein (CC-NBS-LRR class)
AT5G57500.1	D(pS)EIPKK	NO3				1									(pS)			transferase
AT1G63490.1	CWYGIPG(s)AA(s)AFEKV(oxM)R	NO3				1												transcription factor jumonji (jmjC) domain-containing protein
AT1G35220.1	CESLA(s)L(t)PA(t)LDRLFSR	NO3	1										......SDDE...					unknown protein
AT4G33240.1	CAAN(pS)IPSPSDETK	NO3	1												(pS)			1-phosphatidylinositol-4-phosphate 5-kinase/ ATP binding / phosphatidylinositol phosphate kinase/ protein binding / zinc ion binding
AT5G17980.1	AYRN(pT)YPLL(oxM)LVNGGVK	NO3			1								.....RSP.....			(pT)		C2 domain-containing protein
AT1G52430.1	AVD(pS)FLDR	NO3			1										(pS)			ubiquitin carboxyl-terminal hydrolase-related
AT1G01730.1	ATTTTTTTTSVLR(s)(s)E(t)EK	NO3	1															unknown protein;
AT3G20250.1	ASVF(pS)EVLPQASK	NO3				1									(pS)			APUM5 (Arabidopsis Pumilio 5); RNA binding / binding
AT4G01150.1	ASSEETS(pS)IDTNELITDLK	NO3	1										......S.D....		(pS)			unknown protein
AT1G70320.1	ASDNSVSASS(s)(t)AER	NO3	1										......S.D....					UPL2 (UBIQUITIN-PROTEIN LIGASE 2); ubiquitin-protein ligase
AT3G23640.1	AR(pS)WWANLVK	NO3	1												(pS)			HGL1 (heteroglycan glucosidase 1); hydrolase
AT5G37280.1	ANY(pT)LYQRPFLM(pT)VKVR	NO3	1													(pT)		zinc finger (C3HC4-type RING finger) family protein
AT2G19710.1	ANEKHSLPV(t)(t)K	NO3	1															unknown protein
AT2G20260.1	AMTSAATGFILTANVPAAIGGG(s)(s)K	NO3	1															PSAE-2 (photosystem I subunit E-2); catalytic
AT2G45290.1	ALPTYTPD(pS)PGDATR	NO3	1										......SP.....		(pS)			transketolase
AT5G60660.1	ALGSFGSFG(pS)FR	NO3			1								.....GSF.....		(pS)			PIP2;4 (PLASMA MEMBRANE INTRINSIC PROTEIN 2;4); water channel
AT1G50240.2	ALDLVLL(pS)LERFSK	NO3	1										.D....S.E....		(pS)			FU (FUSED); protein serine/threonine kinase
AT2G23770.1	AKIG(pS)LGSAR	NO3	1										......S.G....		(pS)			protein kinase family protein / peptidoglycan-binding LysM domain-containing protein
AT1G80870.1	AKI(pS)DFGLSR	NO3			1										(pS)			protein kinase family protein
AT1G52590.1	AILIPA(pS)FGRL(pT)ITSR	NO3	1										......S.G....		(pS)	(pT)		FUNCTIONS IN: molecular_function unknown; INVOLVED IN: biological_process unknown; LOCATED IN: plastoglobule; EXPRESSED IN: 22 plant structures; EXPRESSED DURING: 13 growth stages; CONTAINS InterPro DOMAIN/s: Putative thiol-disulphide oxidoreductase DCC (InterPro:IPR007263); BEST Arabidopsis thaliana protein match is: RNase H domain-containing protein (TAIR:AT1G24090.1); Has 622 Blast hits to 622…
AT2G28000.1	AIELPNA(oxM)ENAGAALIREVA(pS)K	NO3			1								......SPK....		(pS)			CPN60A (CHAPERONIN-60ALPHA); ATP binding / protein binding
AT5G57110.1	AIALECGIL(pS)SDADLSEPTLIEGK	NO3	1												(pS)			ACA8 (AUTOINHIBITED CA2+ -ATPASE
AT1G65730.1	AGFLKQPF(pT)R	NO3	1													(pT)		YSL7 (YELLOW STRIPE LIKE 7); oligopeptide transporter
AT3G60280.1	AG(pY)DNCDSSGATQNFADGDTK	NO3	1														(pY)	UCC3 (UCLACYANIN 3); copper ion binding / electron carrier
AT3G63490.2	AG(pT)VTANIPQSSRR	NO3	1													(pT)		ribosomal protein L1 family protein
AT4G01400.1	AFELFK(s)(s)R	NO3				1												FUNCTIONS IN: molecular_function unknown; INVOLVED IN: biological_process unknown; LOCATED IN: cellular_component unknown; EXPRESSED IN: 24 plant structures; EXPRESSED DURING: 15 growth stages; CONTAINS InterPro DOMAIN/s: COG4 transport (InterPro:IPR013167)
AT1G15940.1	AEVILE(pT)VAK	NO3	1										......S.E....			(pT)		binding
AT1G58250.1	AAR(pS)GNLSLDK	NO3	1												(pS)			SAB (SABRE)
AT1G58050.1	AALPI(pS)EVK	NO3	1										......S.D.E..		(pS)			helicase domain-containing protein
AT3G06500.1	A(pY)GKLTGD(pY)TLQER	NO3	1														(pY)	beta-fructofuranosidase
AT3G11940.1	A(pT)AADVDAEIQQALTNEVK	NO3	1													(pT)		ATRPS5A (RIBOSOMAL PROTEIN 5A); structural constituent of ribosome
AT3G04650.1	A(pT)(pS)LM(pS)L(pS)S(pS)FLQPLK	NO3	1												(pS)	(pT)		oxidoreductase
AT4G22750.1	(t)NFEQVFG(s)DKMYWFVPLY(pT)EDDK	NO3	1													(pT)		zinc finger (DHHC type) family protein
AT1G69920.1	(t)(t)(oxM)AQNG(s)N(t)TVK	NO3				1												ATGSTU12 (GLUTATHIONE S-TRANSFERASE TAU 12); glutathione transferase
AT2G46340.1	(s)NMLVAAN(s)(t)GNMKLLK	NO3	1										......S.G....					SPA1 (SUPPRESSOR OF PHYA-105 1); protein binding / signal transducer
AT2G10970.1	(s)A(s)(t)VLELAKAAL(s)LA(oxM)EK	NO3	1															invertase/pectin methylesterase inhibitor family protein
AT2G31340.1	(pY)WWQRIIR	NO3	1														(pY)	emb1381 (embryo defective 1381)
AT3G48680.1	(pY)VTVGAYSLLR	NO3			1												(pY)	GAMMA CAL2 (GAMMA CARBONIC ANHYDRASE-LIKE 2); transferase
AT1G28090.1	(pY)PQAPGSD(oxM)VFL(pS)R	NO3	1												(pS)		(pY)	polynucleotide adenylyltransferase family protein
AT3G49850.1	(pY)LTNVGTLVKK	NO3			1												(pY)	TRB3 (TELOMERE REPEAT BINDING FACTOR 3); DNA binding / double-stranded telomeric DNA binding / protein homodimerization/ single-stranded telomeric DNA binding / transcription factor
AT3G26840.1	(pY)KIMGGVPVSHFNI(pY)K	NO3	1														(pY)	esterase/lipase/thioesterase family protein
AT2G41360.1	(pY)ISTSINT(pT)KNNNNNNK	NO3	1													(pT)	(pY)	FUNCTIONS IN: molecular_function unknown; INVOLVED IN: biological_process unknown; CONTAINS InterPro DOMAIN/s: Cyclin-like F-box (InterPro:IPR001810)
AT3G14970.1	(pY)IDVVTELIDAILDLKK	NO3				1											(pY)	zinc finger (C3HC4-type RING finger) family protein
AT3G12150.1	(pY)GTAWEALR	NO3	1														(pY)	unknown protein
AT3G23400.1	(pY)(pS)FSPLTTPK	NO3	1												(pS)		(pY)	plastid-lipid associated protein PAP / fibrillin family protein
AT5G50900.1	(pT)VAVI(pS)RISMVESSK	NO3		1											(pS)	(pT)		armadillo/beta-catenin repeat family protein
AT3G12930.1	(pT)SSSLSCLSNR	NO3	1													(pT)		INVOLVED IN: biological_process unknown; LOCATED IN: chloroplast; EXPRESSED IN: 21 plant structures; EXPRESSED DURING: 13 growth stages; CONTAINS InterPro DOMAIN/s: Iojap-related protein (InterPro:IPR004394); Has 2517 Blast hits to 2517 proteins in 833 species: Archae - 0; Bacteria - 1551; Metazoa - 22; Fungi - 0; Plants - 35; Viruses - 0; Other Eukaryotes - 909 (source: NCBI BLink).
AT5G16440.1	(pT)QLSVR	NO3				1										(pT)		IPP1 (ISOPENTENYL DIPHOSPHATE ISOMERASE 1); isopentenyl-diphosphate delta-isomerase
AT1G20110.1	(pT)PVDIEAKR	NO3	1										...RS.S......			(pT)		zinc finger (FYVE type) family protein
AT5G02010.1	(pT)NSKPATNTK	NO3	1													(pT)		ROPGEF7; Rho guanyl-nucleotide exchange factor
AT4G15090.1	(pT)LVETLK	NO3	1													(pT)		FAR1 (FAR-RED IMPAIRED RESPONSE 1); transcription activator/ transcription factor
AT5G02400.1	(pT)LFANLISNNNKPRLK	NO3				1										(pT)		PLL2; catalytic/ protein serine/threonine phosphatase
AT1G53470.1	(pT)KTLMK	NO3	1										......S.E....			(pT)		MSL4 (MECHANOSENSITIVE CHANNEL OF SMALL CONDUCTANCE-LIKE 4)
AT4G28070.1	(pT)ISRLTEMNSK	NO3			1											(pT)		AFG1-like ATPase family protein
AT3G61490.1	(pT)AVGRGAFVK	NO3				1										(pT)		glycoside hydrolase family 28 protein / polygalacturonase (pectinase) family protein
AT2G36070.1	(pS)PRVGPSDSISLK	NO3	1												(pS)			ATTIM44-2; protein-transmembrane transporting ATPase
AT3G55980.1	(pS)NLC(pS)SRTLTEIESR	NO3	1												(pS)			SZF1 (SALT-INDUCIBLE ZINC FINGER 1); transcription factor
AT2G26680.1	(pS)NKEIAVQVK	NO3	1												(pS)			FUNCTIONS IN: molecular_function unknown; INVOLVED IN: biological_process unknown; EXPRESSED IN: 22 plant structures; EXPRESSED DURING: 13 growth stages; CONTAINS InterPro DOMAIN/s: Methyltransferase FkbM (InterPro:IPR006342); Has 827 Blast hits to 827 proteins in 145 species: Archae - 22; Bacteria - 329; Metazoa - 0; Fungi - 2; Plants - 28; Viruses - 2; Other Eukaryotes - 444 (source: NCBI BLink…
AT5G45450.1	(pS)MAKLGVPR	NO3	1												(pS)			iron transporter-related
AT4G00890.1	(pS)LPLSPL(s)PK(s)K	NO3	1												(pS)			proline-rich family protein
AT1G51160.1	(pS)L(pT)AK(oxM)DPVNADK	NO3	1												(pS)	(pT)		synbindin
AT2G19190.1	(pS)ILANGDIR	NO3		1											(pS)			FRK1 (FLG22-INDUCED RECEPTOR-LIKE KINASE 1); kinase
AT4G31350.1	(pS)HCLRNIAVMSESR	NO3	1												(pS)			unknown protein
AT2G30505.1	(pS)G(pS)FVDHIGQEDK	NO3	1												(pS)			Expressed protein
AT4G25650.1	(pS)DANVV(pT)FR	NO3	1												(pS)	(pT)		ACD1-LIKE (ACD1-LIKE); 2 iron
AT1G04120.1	(pS)(pS)FISCILGEIPKI(pS)GEVR	NO3	1												(pS)			ATMRP5; ATPase
AT1G78900.1	(oxM)PAF(pY)GGKL(pT)TFEDDEK	NO3	1										...R..S......			(pT)	(pY)	VHA-A (VACUOLAR ATP SYNTHASE SUBUNIT A); ATP binding / hydrogen ion transporting ATP synthase
AT4G00730.1	(oxM)NFGSLFDNTPGGG(pS)TGAR	NO3	1										......S.G....		(pS)			ANL2 (ANTHOCYANINLESS 2); transcription factor/ transcription regulator
AT3G05340.1	(oxM)N(pS)RWVIQK	NO3				1									(pS)			pentatricopeptide (PPR) repeat-containing protein
AT4G10730.1	(oxM)KEL(pT)EELEVEK	NO3	1													(pT)		ATP binding / kinase/ protein kinase/ protein serine/threonine kinase/ protein tyrosine kinase
AT1G20530.1	(oxM)K(pT)VPSVALMG(pS)LNLK	NO3	1										.....GS......		(pS)	(pT)		unknown protein
AT5G41130.1	(oxM)IGAVPV(pS)NINF(pY)K	NO3	1												(pS)		(pY)	acyltransferase/ catalytic
AT1G68585.1	(oxM)IETY(pS)ILV(pS)VLEKK	NO3	1												(pS)			unknown protein
AT2G37500.1	(oxM)H(s)C(s)H(t)HFVSFK	NO3	1															arginine biosynthesis protein ArgJ family
AT4G36860.2	(oxM)GWL(pT)KILK	NO3				1							......SP.R...			(pT)		zinc ion binding
AT5G19390.1	(oxM)EA(pS)LAALERPRGSASNTVFK	NO3	1												(pS)			pleckstrin homology (PH) domain-containing protein / RhoGAP domain-containing protein
AT4G14770.1	(oxM)DTPQK(s)I(t)QIGTPI(pS)K	NO3	1											MPK6	(pS)			TCX2 (TESMIN/TSO1-LIKE CXC 2); transcription factor
AT2G04330.1	(oxM)AVLYFL(t)(s)(s)IVVP(pT)K	NO3		1												(pT)		similar to unknown protein [Arabidopsis thaliana] (TAIR:AT2G23480.1); similar to unknown protein [Arabidopsis thaliana] (TAIR:AT5G35794.1); similar to unknown protein [Arabidopsis thaliana] (TAIR:AT3G29710.1); similar to unnamed protein product [Asper (GB:BAE61223.1); contains InterPro domain Protein of unknown function DUF287; (InterPro:IPR005048)
AT5G43750.1	(oxM)A(pT)VTILSPKSIPK	NO3	1													(pT)		unknown protein
AT4G30220.1	(oxM)A(pT)IPVNPKPFLNNLTGK	NO3	1													(pT)		RUXF (SMALL NUCLEAR RIBONUCLEOPROTEIN F)
AT5G40405.1	(oxM)(pY)KNLELGVLASK	NO3			1												(pY)	FUNCTIONS IN: molecular_function unknown; INVOLVED IN: biological_process unknown; LOCATED IN: cellular_component unknown; CONTAINS InterPro DOMAIN/s: Pentatricopeptide repeat (InterPro:IPR002885); BEST Arabidopsis thaliana protein match is: pentatricopeptide (PPR) repeat-containing protein (TAIR:AT5G66520.1); Has 12548 Blast hits to 5076 proteins in 168 species: Archae - 0; Bacteria - 2; Metazoa…
AT1G33530.1	(oxM)(pT)FSIEKLVDLK	NO3				1										(pT)		F-box family protein
AT3G61300.1	(m)(m)(pS)NLKLGVEVISAR	NO3	1												(pS)			C2 domain-containing protein
AT1G10940.1	(s)(t)VGTPAYIAPEVLSR	NO3	0.4939683	0.43279794	NaN	0.3989529	1	0.311619246	0.267118383		0.278711055	0.7						SNRK2.4 (SNF1-RELATED PROTEIN KINASE 2.4); kinase
AT4G13510.1	ISSEDEMAGMDM(pT)R	NH4	NaN	NaN	1	0.58305	0.35126325			0.802261545	0.299778229	0.191302086				(pT)		AMT1;1 (AMMONIUM TRANSPORTER 1;1); ammonium transmembrane transporter
AT3G19515.2	VSLA(t)(t)(y)MVVGASPKK	NH4	0.21752042	1	0.3234016	4.56E-04	0.18064594	0.069997373	0.457457043	0.173031055	0.000293814	0.051616987						FUNCTIONS IN: molecular_function unknown; INVOLVED IN: biological_process unknown; LOCATED IN: cellular_component unknown; EXPRESSED IN: 22 plant structures; EXPRESSED DURING: 13 growth stages; CONTAINS InterPro DOMAIN/s: Apoptosis inhibitory 5 (InterPro:IPR008383); BEST Arabidopsis thaliana protein match is: unknown protein (TAIR:AT1G23935.1); Has 489 Blast hits to 360 proteins in 69 species: Ar…
AT1G78400.1	VNCGPGHGI(pS)VGSLGKFK	NH4	0.03866159	0.94304025	1	0.21482792	0.070320584	0.012441176	0.431400403	0.535034607	0.138518524	0.020093099	......S.G....		(pS)			glycoside hydrolase family 28 protein / polygalacturonase (pectinase) family protein
AT3G04820.1	VIYPSNDIAEI(pY)HDLAKK	NH4	0.32223135	0.4498925	0.4970515	1	0.7683538	0.103693019	0.205806483	0.265939765	0.644788239	0.219546084					(pY)	pseudouridine synthase
AT1G72880.1	TSKNNGL(pS)AALVSNLQDVLSK	NH4	0.9601971	0.27671406	0.13614136	0.084074244	1	0.308988347	0.12658479	0.072840341	0.054210082	0.285735662			(pS)			acid phosphatase survival protein SurE
AT2G36800.1	TQVPVET(pY)VPAGDWK	NH4	0.002218421	0.003047203	0.000230261	0.003556723	1	0.000713881	0.001393964	0.000123198	0.002293333	0.285735662					(pY)	DOGT1 (DON-GLUCOSYLTRANSFERASE 1); UDP-glycosyltransferase/ cis-zeatin O-beta-D-glucosyltransferase/ glucosyltransferase/ quercetin 4'-O-glucosyltransferase/ quercetin 7-O-glucosyltransferase/ trans-zeatin O-beta-D-glucosyltransferase/ transferase
AT3G56760.1	TAILKSS(pT)EATK	NH4	0.95139456	1	0.18954855	0.32148778	0.056383155	0.30615573	0.457457043	0.101415034	0.20729154	0.016110678	......SP.....			(pT)		calcium-dependent protein kinase
AT5G65030.1	SSK(pS)EVVGR	NH4	0.85141474	0.64314914	1	0.3819589	0.29894122	0.273982544	0.294213091	0.535034607	0.24628261	0.085418165			(pS)			unknown protein
AT1G04210.1	SSALTLLSEISGLKCL(pT)R	NH4	0.4160794	1	0.26526773	0.44382235	0.20029476	0.133893019	0.457457043	0.141927423	0.286171431	0.057231355				(pT)		leucine-rich repeat family protein / protein kinase family protein
AT1G04210.1	SSALTLLSEISGLKCL(pT)R	NH4	0.4160794	0.26526773	1	0.44382235	0.20029476	0.133893019	0.141927423	0.457457043	0.286171431	0.057231355				(pT)		leucine-rich repeat family protein / protein kinase family protein
AT3G02700.1	SGQAA(s)IVAAA(pS)VLL(s)SPLR	NH4	0.64144194	0.8011276	0.4769754	0.68459105	1	0.206413971	0.36648148	0.255198356	0.441416275	0.285735662			(pS)			NC domain-containing protein
AT2G26540.1	RSSVL(y)PA(s)LK	NH4	0.19401403	1	0.7478032	0.5526768	0.4147028	0.163091209	0.457457043	0.239716278	0.397904396	0.298568818						HEMD; uroporphyrinogen-III synthase
AT2G06200.1	RSGY(oxM)DDFF(pS)IEPSGSIK	NH4	1	0.75097007	0.7845762	0.93356043	0.43645787	0.321796803	0.343536557	0.419775418	0.601948793	0.124711578	......S.E....		(pS)			AtGRF6 (GROWTH-REGULATING FACTOR 6); transcription activator
AT1G57990.1	QTTAEGSANPEPDQIL(pS)PR	NH4	0.21534297	1	0.8231811	0.062027596	0.21477735	0.06929668	0.457457043	0.440430365	0.039994665	0.061369548	......SP.R...		(pS)			ATPUP18; purine transmembrane transporter
AT3G11964.1	QMEGLAVG(pT)LK	NH4	1	0.69067246	0.2967148	0.23788401	0.6819419	0.321796803	0.315952974	0.158752685	0.153384816	0.194855126				(pT)		RNA binding
AT3G27300.1	QG(pS)RGPAEADQLLK	NH4	0.59194934	1	0.7679099	0.78290856	0.40028006	0.190487407	0.457457043	0.410858353	0.504810241	0.114374291	......S.G....		(pS)			G6PD5 (glucose-6-phosphate dehydrogenase 5); glucose-6-phosphate dehydrogenase
AT2G43795.1	NY(pS)SDISR	NH4	0.93760425	1	0.80517536	0.21868983	0.37970772	0.301718057	0.457457043	0.430796683	0.141008631	0.108496034	...R..S......		(pS)			unknown protein
AT3G29770.1	NQLPR(s)(s)(s)SR	NH4	1	0.7243433	0.74709624	0.21645378	0.44394645	0.321796803	0.331355945	0.39972233	0.139566848	0.126851333						MES11 (METHYL ESTERASE 11); hydrolase
AT4G35390.1	NKPKPP(t)II(t)R	NH4	1	0.03180258	0.000946254	0.063064754	0.017961437	0.321796803	0.014548314	0.000506278	0.040663413	0.005132223						AGF1 (AT-hook protein of GA feedback 1); transcription factor
AT1G77140.1	MQGNV(s)KHV(t)LVTEMSK	NH4	0.77963287	0.727576	0.043115936	0.53442514	1	0.250883362	0.33283478	0.023068518	0.344591037	0.285735662						VPS45 (VACUOLAR PROTEIN SORTING 45); protein transporter
AT5G16715.1	MLA(pS)EGIKR	NH4	0.4497043	0.34453365	0.39174387	1	0.86067986	0.144713399	0.157609351	0.209596524	0.644788239	0.245926923			(pS)			EMB2247 (embryo defective 2247); ATP binding / aminoacyl-tRNA ligase/ nucleotide binding / valine-tRNA ligase
AT1G49700.1	M(pT)YMYDHDHIPK	NH4	1	0.6797919	0.6505573	0.35482973	0.36044395	0.321796803	0.310975613	0.348070668	0.228790045	0.10299169				(pT)		unknown protein
AT4G29540.1	LSSSL(s)(pY)(s)REDSR	NH4	1	0.79645216	0.5738895	0.27202687	0.49799874	0.321796803	0.36434266	0.307050746	0.175399724	0.142296003					(pY)	bacterial transferase hexapeptide repeat-containing protein
AT4G16970.1	LLLSSGHPESVIDL(s)(s)K	NH4	0.69558585	0.8558742	1	0.23701909	0.40346816	0.223837296	0.391525667	0.535034607	0.152827122	0.115285246	.....GS......					ATP binding / kinase/ protein kinase/ protein serine/threonine kinase
AT5G10550.1	L(pT)FTNAM(pS)YNPK	NH4	0.94745564	0.35879645	0.3532868	0.17868106	1	0.304888193	0.164133964	0.189020667	0.115211448	0.285735662			(pS)	(pT)		GTE2 (Global transcription factor group E 2); DNA binding
AT5G41790.1	K(pS)LSSMILEITDELK	NH4	0.16077493	1	0.19462377	0.307198	0.0987036	0.051736858	0.457457043	0.104130455	0.198077652	0.028203139			(pS)			CIP1 (COP1-INTERACTIVE PROTEIN 1); protein binding
AT2G45460.1	IS(pS)QNGASPSP(pS)LNSK	NH4	0.85274476	1	0.62031823	0.6748943	0.4567618	0.274410539	0.457457043	0.331891709	0.435163908	0.130513134	...R..S......		(pS)			forkhead-associated domain-containing protein / FHA domain-containing protein
AT4G32230.1	IRT(pT)ISPLMGL(pS)HELVR	NH4	0.1097359	1	0.12107054	0.5187358	0.09201489	0.035312662	0.457457043	0.064776928	0.334474755	0.026291935	......S.E....		(pS)	(pT)		unknown protein
AT3G66652.1	IQDGW(pS)(pS)P(pS)LSLR	NH4	1	0.50356495	0.46210042	0.22808331	0.42117718	0.321796803	0.230359346	0.247239715	0.147065433	0.120345336			(pS)			fip1 motif-containing protein
AT4G26030.1	INKDQTGGQ(pS)CR	NH4	1	0.99478805	0.9050134	0.5056902	0.47548398	0.321796803	0.455072814	0.484213489	0.326063122	0.13586273			(pS)			transcription factor
AT2G26510.1	INEL(oxM)P(pT)RFL	NH4	0.38175076	1	0.014770481	0.50103724	0.002460118	0.122846177	0.457457043	0.007902719	0.323062901	0.000702943				(pT)		PDE135 (pigment defective embryo 135); transmembrane transporter
AT5G65460.1	ILAD(pS)LGG(s)(s)K	NH4	0.6480369	0.7538096	1	0.40301877	0.3683001	0.208536196	0.344835504	0.535034607	0.259861771	0.105236476	......S.G....		(pS)			kinesin motor protein-related
AT2G06140.1	IDDIKV(t)LF(s)K	NH4	0.84570813	1	0.21704078	0.36658335	0.149581	0.101871181	0.457457043	0.164017756	0.208812448	0.078214163						similar to unknown protein [Arabidopsis thaliana] (TAIR:AT5G32605.1); similar to erythrocyte membrane-associated (GB:XP_731351.1); contains InterPro domain Prefoldin; (InterPro:IPR009053)
AT1G65950.1	IATAVEGVVR(s)(s)R	NH4	0.63181657	0.49989414	0.2964681	0.32097802	1	0.203316544	0.228680095	0.158620705	0.206962852	0.285735662						ABC1 family protein
AT1G33490.1	I(t)GGPHFPL(t)(s)DALKK	NH4	0.53455	0.46945283	0.75223106	0.28242245	0.75972563	0.128979865	0.328427389	0.495537917	0.227134308	0.189247706						unknown protein
AT5G11510.1	HNM(pS)EIP(oxM)PYTKESK	NH4	0.9683361	1	0.81265056	0.9753047	0.5547957	0.311607469	0.457457043	0.434796176	0.628865003	0.158524915		MPK3	(pS)			MYB3R-4 (myb domain protein 3R-4); DNA binding / transcription coactivator/ transcription factor
AT4G27010.1	HG(pT)LRFLLETLR	NH4	0.36504838	0.3475931	1	0.29381815	0.006601142	0.117471404	0.159008908	0.535034607	0.189450494	0.001886182				(pT)		unknown protein
AT2G41990.1	HAK(pT)D(pS)EATSIDAAALSPPR	NH4	0.89968544	0.94587934	0.36804175	0.7384424	1	0.289515906	0.432699162	0.196915083	0.476138999	0.285735662			(pS)	(pT)		unknown protein
AT5G11400.1	GYIDET(pT)FAPSR	NH4	1	0.9977373	0.9246737	0.6769374	0.42155856	0.321796803	0.456421957	0.494732425	0.436481294	0.120454317				(pT)		protein kinase-related
AT4G02710.1	GQLEEGEEAIEKLF(pT)VNR	NH4	0.1016978	0.09763568	0.007553011	0.026388014	1	0.032726028	0.044664129	0.004041122	0.01701468	0.285735662	.L.R..S......			(pT)		kinase interacting family protein
AT4G25510.1	GEFFITLE(s)PIL(s)DEHI(pS)K	NH4	0.11050964	1	0.003434371	0.014724663	0.38868806	0.035561648	0.457457043	0.001837507	0.00949429	0.111062037	......SP.....		(pS)			unknown protein
AT2G21940.1	FRGL(pS)LAR	NH4	0.8802216	0.012573643	0.4231086	0.004554424	1	0.283252496	0.005751901	0.226377755	0.002936639	0.285735662	...R..S......		(pS)			shikimate kinase
AT1G63640.1	FEV(pS)DIEQGDMVPVLQSLK	NH4	0.5126433	1	0.22924076	0.001070093	0.45763963	0.422901806	0.457457043	0.197910359	0.001072661	0.045980798	......SD.E...		(pS)			kinesin motor protein-related
AT1G63640.1	FEV(pS)DIEQGD(oxM)VPVLQSLK	NH4	0.15912506	1	0.2613337	7.62E-04	0.7062958	0.051205937	0.457457043	0.13982257	0.0004915	0.201813897	......SD.E...		(pS)			kinesin motor protein-related
AT4G04630.1	EV(s)GVKQ(s)(s)APMNVPDW(s)K	NH4	0.20607528	0.30695114	1	0.46942416	0.50698286	0.052440268	0.033888913	0.535034607	0.620958347	0.163436707						unknown protein
AT4G11810.1	ERSIEEWQEYYIN(pY)K	NH4	1	0.8652209	0.7538108	0.9594681	0.46532932	0.321796803	0.395801392	0.403314887	0.61865378	0.132961178					(pY)	SPX (SYG1/Pho81/XPR1) domain-containing protein
AT3G11490.1	EE(pT)LDNFEAE(oxM)K	NH4	0.8017228	0.6727894	1	0.22535123	0.40406013	0.257991841	0.30777224	0.535034607	0.145303818	0.11545439				(pT)		rac GTPase activating protein
AT5G43280.1	DLGLV(pS)KVFGSK	NH4	1	0.7639135	0.002965707	5.58E-04	0.6370163	0.321796803	0.349457616	0.001586756	0.000359793	0.18201827			(pS)			ATDCI1 (DELTA(3
AT2G39350.1	DGEIMAVLGA(s)G(s)GK	NH4	0.6156422	0.8422494	1	0.73134696	0.62037843	0.19811169	0.385292923	0.535034607	0.471563938	0.177264249						ABC transporter family protein
AT3G27080.1	D(t)E(t)EFDRILLFEQIR	NH4	0.44148606	0.24428144	0.867523	0.9154213	1	0.1420688	0.111748265	0.464154851	0.590252901	0.285735662						TOM20-3 (TRANSLOCASE OF OUTER MEMBRANE 20 KDA SUBUNIT 3); P-P-bond-hydrolysis-driven protein transmembrane transporter
AT1G58390.1	D(pY)E(pS)DFVGLEVNVKK	NH4	1	0.8589915	0.40711302	0.47909832	0.36951354	0.321796803	0.392951707	0.217819548	0.308916957	0.105583194			(pS)		(pY)	disease resistance protein (CC-NBS-LRR class)
AT1G70320.1	ASDNSVSASS(s)(t)AER	NH4	0.9378484	0.89126855	0.8870449	0.5287347	1	0.301796604	0.407717074	0.474599716	0.340921906	0.285735662	......S.D....					UPL2 (UBIQUITIN-PROTEIN LIGASE 2); ubiquitin-protein ligase
AT3G60280.1	AG(pY)DNCDSSGATQNFADGDTK	NH4	0.24813011	0.8495574	1	0.917649	0.53006357	0.079847476	0.388636008	0.535034607	0.59168928	0.151458065					(pY)	UCC3 (UCLACYANIN 3); copper ion binding / electron carrier
AT5G51660.1	AENSLSSENPAALN(s)(s)GSSK	NH4	0.11425812	0.0505263	0.29980016	1	0.5514805	0.036767898	0.023113611	0.160403466	0.644788239	0.157577636						CPSF160; nucleic acid binding
AT1G72350.1	AAELSVLCGAQIGIITF(pS)R	NH4	0.16061379	1	0.07170728	0.008015315	0.06270209	0.051685003	0.457457043	0.038365877	0.005168181	0.017916224		MPK4, MPK6	(pS)			MADS-box protein (AGL60)
AT1G79190.1	A(t)DAI(t)SRQER	NH4	0.720127	0.791652	0.6906862	0.93853474	1	0.23173457	0.362146806	0.369541031	0.605156178	0.285735662	......TP.....					binding
AT3G06500.1	A(pY)GKLTGD(pY)TLQER	NH4	1	0.88690794	0.9739655	0.63878053	0.6641645	0.321796803	0.405722281	0.521105251	0.411878167	0.189775475					(pY)	beta-fructofuranosidase
AT1G72100.1	A(pT)(pS)VGILVGLFGHVLSR	NH4	0.37360466	0.64641696	1	0.30999365	0.883192	0.120224779	0.295707987	0.535034607	0.199880257	0.252359452	......S.G....		(pS)	(pT)		late embryogenesis abundant domain-containing protein / LEA domain-containing protein
AT3G26240.1	(y)(s)KPNMVDILNLFK	NH4	0.17294745	1	0.4263983	5.01E-04	0.11720893	0.055653936	0.457457043	0.228137849	0.000323076	0.03349077						DC1 domain-containing protein
AT3G26840.1	(pY)KIMGGVPVSHFNI(pY)K	NH4	0.50848716	0.75311816	0.83011204	1	0.38472772	0.16362955	0.344519203	0.444138665	0.644788239	0.109930427					(pY)	esterase/lipase/thioesterase family protein
AT2G41360.1	(pY)ISTSINT(pT)KNNNNNNK	NH4	1	0.24616018	0.53973633	0.53735554	0.22311576	0.321796803	0.112607707	0.28877762	0.346480534	0.063752127				(pT)	(pY)	FUNCTIONS IN: molecular_function unknown; INVOLVED IN: biological_process unknown; CONTAINS InterPro DOMAIN/s: Cyclin-like F-box (InterPro:IPR001810)
AT3G23400.1	(pY)(pS)FSPLTTPK	NH4	0.8354967	1	0.83632255	0.6600179	0.49910685	0.26886017	0.457457043	0.447461508	0.425571783	0.142612629			(pS)		(pY)	plastid-lipid associated protein PAP / fibrillin family protein
AT1G33770.1	(pT)VIVERPSR	NH4	0.34596586	1	0.00542441	0.04232857	0.07231187	0.111330712	0.457457043	0.002902247	0.027292963	0.020662079				(pT)		protein kinase family protein
AT2G18960.1	(pT)LHGLQPK	NH4	1	0.7347	0.1484	0.0481	0.0202	0.321796803	0.067889791	0.093094902	0.03101469	0.005763326				(pT)		AHA1 (ARABIDOPSIS H+ ATPASE 1); ATPase/ hydrogen-exporting ATPase
AT4G30190.1	(pT)LHGLQPK	NH4	1	0.7347	0.1484	0.0481	0.0202	0.321796803	0.067889791	0.093094902	0.03101469	0.005763326				(pT)		AHA2; ATPase/ hydrogen-exporting ATPase
AT5G13460.1	(pT)KPKDETLNEK	NH4	0.19031362	1	0.6230449	0.16703008	0.13370928	0.061242315	0.457457043	0.333350583	0.10769903	0.038205508				(pT)		IQD11 (IQ-domain 11); calmodulin binding
AT1G71880.1	(pT)AGDLAGPSASVK	NH4	0.47460598	1	0.3938795	0.42193466	0.7168266	0.152726682	0.457457043	0.210739167	0.272058506	0.204822935	......SPE....			(pT)		SUC1 (Sucrose-proton symporter 1); carbohydrate transmembrane transporter/ sucrose:hydrogen symporter/ sugar:hydrogen symporter
AT2G39010.1	(pS)QLHELHA	NH4	0.8898	0.7648	1	0.104	0.0107	0.2863	0.2041	0.135	0.0671	0.0030517	.....GS......		(pS)			PIP2E (PLASMA MEMBRANE INTRINSIC PROTEIN 2E); water channel
AT3G55980.1	(pS)NLC(pS)SRTLTEIESR	NH4	0.90941465	0.85341823	0.90430033	0.6520191	1	0.292646731	0.390402173	0.483831964	0.420414234	0.285735662			(pS)			SZF1 (SALT-INDUCIBLE ZINC FINGER 1); transcription factor
AT1G66200.1	(pS)LLADLVNLDISDNSEK	NH4	0.9022	1	0.6394	0.7249	0.7666	0.25508176	0.252855247	0.332380845	0.102832899	0.070816141			(pS)			ATGSR2; copper ion binding / glutamate-ammonia ligase
AT4G25650.1	(pS)DANVV(pT)FR	NH4	0.89058703	1	0.91883796	0.36625555	0.91701305	0.286588067	0.457457043	0.491610109	0.236157281	0.262023329			(pS)	(pT)		ACD1-LIKE (ACD1-LIKE); 2 iron
AT4G00730.1	(oxM)NFGSLFDNTPGGG(pS)TGAR	NH4	0.5270499	0.42192975	0.4780614	0.28689232	1	0.169602969	0.193014727	0.255779393	0.184984806	0.285735662	......S.G....		(pS)			ANL2 (ANTHOCYANINLESS 2); transcription factor/ transcription regulator
AT3G61300.1	(m)(m)(pS)NLKLGVEVISAR	NH4	0.6590742	0.734109	0.694128	1	0.77777976	0.212087962	0.335823339	0.371382474	0.644788239	0.222239413			(pS)			C2 domain-containing protein
AT3G10380.1	YVQ(pT)FLER	NH4	0.69665515	1	0.39786196	NaN	0.9936354	0.224181394	0.457457043	0.212869912		0.283917082				(pT)		SEC8 (SUBUNIT OF EXOCYST COMPLEX 8)
AT4G21065.1	VSGLVEPD(pT)H(pT)(pY)PFLIK	NH4	1	0.60498476	0.8872179	0.66122055	NaN	0.321796803	0.276754539	0.474692269	0.426347245					(pT)	(pY)	FUNCTIONS IN: molecular_function unknown; INVOLVED IN: biological_process unknown; LOCATED IN: endomembrane system; CONTAINS InterPro DOMAIN/s: Pentatricopeptide repeat (InterPro:IPR002885); BEST Arabidopsis thaliana protein match is: CRR28 (CHLORORESPIRATORY REDUCTION28); endonuclease (TAIR:AT1G59720.1); Has 14270 Blast hits to 5372 proteins in 184 species: Archae - 1; Bacteria - 4; Metazoa - 15…
AT3G21990.1	VSAMVQC(pT)K	NH4	NaN	0.98468226	1	0.25688818	0.4705914		0.450449834	0.535034607	0.16563847	0.134464748				(pT)		receptor-like protein kinase-related
AT4G01023.1	VAA(oxM)A(t)KAGE(t)A(t)(oxM)AAD(oxM)VK	NH4	0.382166	NaN	0.8438375	0.5489028	1	0.122979795		0.451482281	0.353926079	0.285735662						zinc finger (C3HC4-type RING finger) family protein
AT4G01023.1	VAA(oxM)A(pT)KAGETAT(oxM)AAD(oxM)VK	NH4	0.08591916	NaN	0.8852682	0.3540386	1	0.027648509		0.473649118	0.228279929	0.285735662				(pT)		zinc finger (C3HC4-type RING finger) family protein
AT4G40020.1	V(pS)ELLEEMK	NH4	0.017731763	NaN	0.025675435	1	0.34701392	0.005706025		0.013737246	0.644788239	0.09915425			(pS)			unknown protein
AT1G12240.1	TGISLV(pY)DTIDFK	NH4	1	0.16346663	0.6700014	0.10745078	NaN	0.321796803	0.07477896	0.358473922	0.069282999						(pY)	ATBETAFRUCT4; beta-fructofuranosidase/ hydrolase
AT1G51710.1	TALYVKE(pS)LID(pS)LPR	NH4	0.8149036	1	0.755161	0.09038281	NaN	0.262233387	0.457457043	0.404037254	0.058277772				(pS)			UBP6 (UBIQUITIN-SPECIFIC PROTEASE 6); calmodulin binding / ubiquitin-specific protease
AT5G66950.1	SVISCLQ(s)Q(s)GKTSSGIVK	NH4	0.82091624	NaN	1	0.28848445	0.042358186	0.264168223		0.535034607	0.186011388	0.012103244						catalytic/ pyridoxal phosphate binding
AT1G59870.1	SL(pS)TADGNR	NH4	1	NaN	0.007559329	0.13299915	0.000131909	0.321796803		0.004044503	0.085756286	3.76911E-05	.....GS......		(pS)			PEN3 (PENETRATION 3); ATPase
AT1G20160.1	SAKSADASEG(pS)AR	NH4	1	0.57518053	NaN	0.31476733	0.027023518	0.321796803	0.263120386		0.202958267	0.007721583	.....GS......		(pS)			ATSBT5.2; identical protein binding / serine-type endopeptidase
AT5G55320.1	RWNLIV(s)A(s)LR	NH4	0.09250788	NaN	0.6371917	0.14514324	1	0.02976874		0.340919628	0.093586651	0.285735662						membrane bound O-acyl transferase (MBOAT) family protein / wax synthase-related
AT2G35140.1	RAN(oxM)SN(pS)EDVAIPK	NH4	0.7519219	NaN	0.95448315	1	0.58604276	0.241966063		0.510681518	0.644788239	0.167453315	......S.D....		(pS)			FUNCTIONS IN: molecular_function unknown; INVOLVED IN: biological_process unknown; LOCATED IN: cellular_component unknown; CONTAINS InterPro DOMAIN/s: Development and cell death domain (InterPro:IPR013989)
AT5G09930.1	QSNNGA(s)(s)I(s)(s)GVR	NH4	0.8406684	NaN	1	0.58664674	0.5414601	0.270524393		0.535034607	0.378262921	0.154714466						ATGCN2; transporter
AT2G33240.1	QQLQ(s)LLE(t)LNTTEPHYIR	NH4	1	NaN	0.67079043	0.76668674	0.8516957	0.321796803		0.35889609	0.494350601	0.243359847						XID; motor/ protein binding
AT3G44630.1	NLKWMDLSD(pS)R	NH4	NaN	0.86617625	0.8366676	1	0.605842		0.396238412	0.447646111	0.644788239	0.173110665	......S.D....		(pS)			disease resistance protein RPP1-WsB-like (TIR-NBS-LRR class)
AT5G63630.1	NANDS(pY)LTKTR	NH4	0.11307622	0.2587028	0.6206604	NaN	1	0.036387565	0.118345424	0.33207482		0.285735662					(pY)	DEAD box RNA helicase
AT4G20760.1	MRV(s)GLA(t)(s)(s)S(pS)SVPNWK	NH4	0.36485952	1	NaN	0.86886144	0.55231327	0.117410627	0.457457043		0.560231635	0.157815596			(pS)			short-chain dehydrogenase/reductase (SDR) family protein
AT3G16510.1	MDVYAVVWI(pT)GDDSR	NH4	0.9337788	NaN	0.44806308	1	0.08097662	0.300487046		0.239729255	0.644788239	0.023137907				(pT)		C2 domain-containing protein
AT3G01290.1	LQQLDVQCE(pT)K	NH4	0.3330985	NaN	1	0.6841329	0.061912704	0.107190037		0.535034607	0.441120837	0.017690667				(pT)		band 7 family protein
AT3G25210.1	LILL(t)S(t)NR	NH4	0.03713869	NaN	0.043039028	0.33298478	1	0.011951112		0.02302737	0.214704658	0.285735662						FUNCTIONS IN: molecular_function unknown; INVOLVED IN: biological_process unknown; LOCATED IN: chloroplast; EXPRESSED IN: 19 plant structures; EXPRESSED DURING: 13 growth stages; CONTAINS InterPro DOMAIN/s: Pentatricopeptide repeat (InterPro:IPR002885); BEST Arabidopsis thaliana protein match is: unknown protein (TAIR:AT2G27800.1); Has 13348 Blast hits to 4225 proteins in 143 species: Archae - 3;…
AT1G73060.1	LEIDFPPLP(s)(s)ISS(pY)K	NH4	0.38636667	NaN	0.2516393	0.18228905	1	0.124331553		0.134635744	0.11753784	0.285735662					(pY)	unknown protein
AT5G23450.1	KQ(pS)I(pT)PIFEDK	NH4	0.37089172	NaN	1	0.40983436	0.13947685	0.119351769		0.535034607	0.264256375	0.03985351	......SP.....		(pS)	(pT)		ATLCBK1 (A. THALIANA LONG-CHAIN BASE (LCB) KINASE 1); D-erythro-sphingosine kinase/ diacylglycerol kinase
AT4G39610.1	ITGTLFG(pY)R	NH4	0.017384032	NaN	0.005108803	0.10085391	1	0.005594125		0.002733386	0.065029416	0.285735662					(pY)	unknown protein
AT1G32500.1	IRDSSAETLLSTPWP(pS)R	NH4	1	0.70894086	NaN	0.60815734	0.16924581	0.321796803	0.32431		0.392132708	0.048359562			(pS)			ATNAP6 (NON-INTRINSIC ABC PROTEIN 6); protein binding / transporter
ATCG00040.1	IPI(pS)(pS)IIGSLAK	NH4	0.40890068	1	NaN	0.110717826	0.04107745	0.131582933	0.457457043		0.071389553	0.011737292			(pS)			Encodes a maturase located in the trnK intron in the chloroplast genome.
AT5G61350.1	INIGGDLI(pS)PK	NH4	0.30918795	NaN	1	0.35228834	0.19391452	0.099495697		0.535034607	0.227151375	0.055408292	......SPK....		(pS)			protein kinase family protein
AT5G60610.1	IISFVP(pT)KVAV(pS)T(pS)IL(pS)K	NH4	0.14174916	NaN	0.28360382	0.33827317	1	0.045614428		0.151737859	0.218114562	0.285735662			(pS)	(pT)		F-box family protein
AT3G21380.1	IFGQDTEVI(t)(s)LIFK	NH4	1	NaN	0.9011266	0.8545684	0.40765387	0.321796803		0.482133944	0.551015678	0.11648125						LOCATED IN: cellular_component unknown; CONTAINS InterPro DOMAIN/s: Mannose-binding lectin (InterPro:IPR001229); BEST Arabidopsis thaliana protein match is: MBP1 (MYROSINASE-BINDING PROTEIN 1); protein binding (TAIR:AT1G52040.1); Has 1279 Blast hits to 507 proteins in 33 species: Archae - 0; Bacteria - 0; Metazoa - 0; Fungi - 0; Plants - 1276; Viruses - 0; Other Eukaryotes - 3 (source: NCBI BLink…
AT5G02310.1	IEN(oxM)INQ(s)L(t)R	NH4	0.20442298	1	0.52026016	8.66E-04	NaN	0.065782662	0.457457043	0.278357196	0.000558472							PRT6 (PROTEOLYSIS 6); ubiquitin-protein ligase
AT2G24190.1	GIL(pS)DAENLTEVR	NH4	0.034479134	NaN	1	0.0017051	1.20E-04	0.011095275		0.535034607	0.001099428	3.42186E-05	......SD.E...		(pS)			short-chain dehydrogenase/reductase (SDR) family protein
AT3G23750.1	GGFGVV(y)AGELHDG(t)KTAVK	NH4	0.02913836	NaN	1	0.049567185	0.003096768	0.009376632		0.535034607	0.031960339	0.000884857						leucine-rich repeat family protein / protein kinase family protein
AT3G05030.1	GFVPFVPG(pS)PTER	NH4	0.5361286	0.8990108	1	NaN	0.16472393	0.172524455	0.411258809	0.535034607		0.047067502	......SP.....		(pS)			NHX2 (SODIUM HYDROGEN EXCHANGER 2); sodium ion transmembrane transporter/ sodium:hydrogen antiporter
AT2G43490.1	G(pS)SSESVDLVSGR	NH4	1	0.13407703	0.93260247	0.30663812	NaN	0.321796803	0.061334483	0.498974588	0.197716655		.L.R..S......		(pS)			RAB GTPase activator
AT5G61030.1	FGNILKQT(pT)NK	NH4	0.56149477	NaN	1	0.87793726	0.024242336	0.180687224		0.535034607	0.566083612	0.0069269				(pT)		GR-RBP3 (glycine-rich RNA-binding protein 3); ATP binding / RNA binding
AT3G06340.1	F(pS)H(pS)IPSFRLTGTEGR	NH4	0.094246596	1	0.1642919	0.21782047	NaN	0.030328252	0.457457043	0.087901855	0.140448077				(pS)			DNAJ heat shock N-terminal domain-containing protein
AT1G51538.1	EDDV(s)(s)MDHK	NH4	1	0.81022125	0.8351791	NaN	0.4420206	0.321796803	0.370641413	0.446849731		0.12630105	......S.G....					unknown protein
AT5G48545.1	EASQLV(pS)CVR	NH4	1	0.7934387	0.7227615	0.51229185	NaN	0.321796803	0.362964117	0.38670243	0.330319775				(pS)			histidine triad family protein / HIT family protein
AT1G78360.1	E(pS)VAKALPDSEK	NH4	NaN	0.5827086	0.7323156	5.22E-04	1		0.266564155	0.391814201	0.000336385	0.285735662			(pS)			ATGSTU21 (GLUTATHIONE S-TRANSFERASE TAU 21); glutathione transferase
AT4G35100.1	ALG(pS)FR(pS)NATN	NH4	0.5170301	NaN	1	0.021786826	7.12E-04	0.16637863		0.535034607	0.014047889	0.000203499			(pS)			PIP3 (PLASMA MEMBRANE INTRINSIC PROTEIN 3); water channel
AT4G35100.1	ALG(pS)FR	NH4	0.27856642	NaN	1	0.084174566	0.008011244	0.08964178		0.535034607	0.054274768	0.002289098			(pS)			PIP3 (PLASMA MEMBRANE INTRINSIC PROTEIN 3); water channel
AT5G27970.1	AEV(pS)KISITTL(oxM)AR	NH4	0.000051	0.0000908	NaN	0.0000503	1	1.63958E-05	4.15599E-05		3.24621E-05	0.285735662			(pS)			binding
AT2G27030.1	ADQL(pT)DDQISEFK	NH4	0.59909797	NaN	0.5774669	0.52384466	1	0.192787805		0.308964768	0.337768884	0.285735662				(pT)		CAM5 (CALMODULIN 5); calcium ion binding
AT1G58250.1	AAR(pS)GNLSLDK	NH4	1	NaN	0.24837895	0.3058378	0.035493523	0.321796803		0.13289133	0.19720063	0.010141765			(pS)			SAB (SABRE)
AT1G69380.1	A(pY)FLSTSIDLK	NH4	0.11510408	NaN	0.002284065	0.000573129	1	0.037040126		0.001222054	0.000369547	0.285735662					(pY)	unknown protein
AT3G04650.1	A(pT)(pS)LM(pS)L(pS)S(pS)FLQPLK	NH4	0.5877478	0.54201746	1	NaN	0.28785086	0.189135368	0.247949698	0.535034607		0.082249255			(pS)	(pT)		oxidoreductase
AT3G12930.1	(pT)SSSLSCLSNR	NH4	1	0.96173316	0.9784035	NaN	0.50247693	0.321796803	0.439951619	0.523479743		0.143575583				(pT)		INVOLVED IN: biological_process unknown; LOCATED IN: chloroplast; EXPRESSED IN: 21 plant structures; EXPRESSED DURING: 13 growth stages; CONTAINS InterPro DOMAIN/s: Iojap-related protein (InterPro:IPR004394); Has 2517 Blast hits to 2517 proteins in 833 species: Archae - 0; Bacteria - 1551; Metazoa - 22; Fungi - 0; Plants - 35; Viruses - 0; Other Eukaryotes - 909 (source: NCBI BLink).
AT5G37600.1	(pS)LVSDLINLNLSDSTDK	NH4	0.8901	1	0.6666	0.797	0.6785	0.2551	0.2529	0.1324	0.1028	0.1271			(pS)			ATGSR1; copper ion binding / glutamate-ammonia ligase
AT2G18960.1	(pS)GLEDIKNETVDLEK	NH4	1	NaN	0.990251	0.058090065	3.67E-04	0.321796803		0.52981855	0.037455791	0.000104907			(pS)			AHA1 (ARABIDOPSIS H+ ATPASE 1); ATPase/ hydrogen-exporting ATPase
AT2G30505.1	(pS)G(pS)FVDHIGQEDK	NH4	1	NaN	0.7355385	0.2050743	0.7362399	0.321796803		0.393538552	0.132229498	0.210369991			(pS)			Expressed protein
AT4G23610.1	(pS)ETIPAKR	NH4	1	NaN	0.00115919	0.000581013	0.010272686	0.321796803		0.000620207	0.000374631	0.002935273			(pS)			unknown protein
AT1G57750.1	(oxM)VALEIIRN(pY)DFK	NH4	1	NaN	0.117316335	0.59722185	0.35549468	0.321796803		0.062768299	0.385081621	0.101577503					(pY)	CYP96A15 (CYTOCHROME P450 96 A1); midchain alkane hydroxylase/ oxygen binding
AT5G64380.1	(oxM)Q(pS)LTLTR	NH4	0.06900936	NaN	0.15612943	0.9154145	1	0.022206992		0.083534653	0.590248502	0.285735662			(pS)			fructose-1
AT5G61460.1	(oxM)PQDA(pT)SNVVR	NH4	NaN	1	0.7740143	0.28892463	0.64201486		0.457457043	0.41412443	0.186295208	0.183446542				(pT)		MIM (hypersensitive to MMS
AT1G09180.1	YYLGL(pT)NFTTGK	NH4	1	NaN	0.003290568	0.000665929	NaN	0.321796803		0.001760568	0.000429383					(pT)		ATSARA1A (ARABIDOPSIS THALIANA SECRETION-ASSOCIATED RAS SUPER FAMILY 1); GTP binding
AT3G50920.1	WVVSVLFG(pS)IILLR	NH4	0.87630945	1	NaN	0.61319876	NaN	0.281993586	0.457457043		0.395383343		.....GS......		(pS)			phosphatidic acid phosphatase-related / PAP2-related
AT2G38940.1	VYG(oxM)(t)L(oxM)V(oxM)VLC(s)IASGLSFGHEPK	NH4	0.884663	0.59843874	NaN	0.119203396	NaN	0.257901379	0.232519297		0.066964601							ATPT2 (ARABIDOPSIS THALIANA PHOSPHATE TRANSPORTER 2); carbohydrate transmembrane transporter/ inorganic phosphate transmembrane transporter/ phosphate transmembrane transporter/ sugar:hydrogen symporter
AT5G24840.1	VTE(pY)VKER	NH4	1	NaN	0.35034615	0.39236295	NaN	0.321796803		0.18744731	0.252991025						(pY)	tRNA (guanine-N7-)-methyltransferase
AT5G52410.2	VEV(oxM)V(t)TV(t)K	NH4	1	NaN	0.041453723	0.6819894	NaN	0.321796803		0.022179177	0.439738716							unknown protein
AT1G07705.1	TLSSGGGL(pS)IP(pS)LG(pS)R	NH4	1	0.35952988	NaN	NaN	0.61754656	0.321796803	0.164469473			0.176455079			(pS)			transcription regulator
AT5G42950.1	TGMGTGDPNQ(pY)GNHSDVVR	NH4	1	NaN	NaN	0.41462386	0.41612676	0.321796803			0.267344578	0.118902254	......S.D....				(pY)	GYF domain-containing protein
AT3G14380.1	TDQ(pT)AIDESALVLNRTEK	NH4	1	NaN	0.002654888	0.000299642	NaN	0.321796803		0.001420457	0.000193206					(pT)		integral membrane family protein
AT2G26610.1	T(s)(s)SKDLR	NH4	0.9354632	1	0.60319805	NaN	NaN	0.301029055	0.457457043	0.322731825								FUNCTIONS IN: molecular_function unknown; LOCATED IN: chloroplast; CONTAINS InterPro DOMAIN/s: WD40 repeat-like (InterPro:IPR011046)
AT5G24740.1	SWKD(pS)TAMILSVI(pS)GR	NH4	1	NaN	0.810884	NaN	0.001110088	0.321796803		0.433850999		0.000317192			(pS)			INVOLVED IN: protein localization; EXPRESSED IN: 22 plant structures; EXPRESSED DURING: 13 growth stages; CONTAINS InterPro DOMAIN/s: Vacuolar protein sorting-associated protein (InterPro:IPR009543); BEST Arabidopsis thaliana protein match is: phosphoinositide binding (TAIR:AT1G48090.2); Has 1782 Blast hits to 981 proteins in 148 species: Archae - 0; Bacteria - 0; Metazoa - 1018; Fungi - 290; Pla…
AT2G19270.1	SSSFLSSLPPPK(pS)(pS)ISR	NH4	NaN	NaN	0.24244039	0.47099668	1			0.129713995	0.303693118	0.285735662			(pS)			FUNCTIONS IN: molecular_function unknown; INVOLVED IN: biological_process unknown; LOCATED IN: cellular_component unknown; EXPRESSED IN: 22 plant structures; EXPRESSED DURING: 15 growth stages; CONTAINS InterPro DOMAIN/s: Mitotic checkpoint protein PRCC
AT5G37410.1	SLS(pS)LEVLK	NH4	0.44097424	NaN	NaN	1	0.6892162	0.141904099			0.644788239	0.196933652	......S.E....		(pS)			unknown protein
AT2G42810.1	SHEVKDEG(pY)EVEHDGK	NH4	NaN	NaN	1	0.7533024	0.77891314			0.535034607	0.485720542	0.222563267					(pY)	PP5.2 (PROTEIN PHOSPHATASE 5.2); phosphoprotein phosphatase/ protein binding / protein serine/threonine phosphatase
AT3G63300.1	SHDDIV(t)L(t)AAAATALRGAATLK	NH4	0.9564521	NaN	0.9695157	1	NaN	0.307783227		0.518724436	0.644788239							phosphoinositide binding
AT1G68580.2	RTISLPVA(t)(t)K	NH4	0.27421758	1	NaN	0.13097388	NaN	0.088242335	0.457457043		0.084450414							agenet domain-containing protein / bromo-adjacent homology (BAH) domain-containing protein
AT1G06970.1	RSVLMSY(pT)WR	NH4	1	NaN	0.003451634	0.23956652	NaN	0.321796803		0.001846744	0.154469679					(pT)		CHX14 (CATION/HYDROGEN EXCHANGER 14); monovalent cation:proton antiporter/ sodium:hydrogen antiporter
AT5G54870.1	RLG(pT)EGLDLSDVLVEVEK	NH4	0.9071329	1	NaN	0.28589	NaN	0.291912469	0.457457043		0.184338511					(pT)		unknown protein
AT1G72860.1	RAT(pT)LLDDGVLQGCLGLK	NH4	1	0.55612504	NaN	0.4849182	NaN	0.321796803	0.254403328		0.312669559					(pT)		disease resistance protein (TIR-NBS-LRR class)
AT5G42030.1	QTLQF(s)E(t)LK	NH4	1	0.19943683	NaN	0.33469385	NaN	0.321796803	0.091233779		0.215806653							ABIL4 (ABL INTERACTOR-LIKE PROTEIN 4)
AT1G42740.1	QTAK(pS)S(pT)APLLLNPPPK	NH4	1	NaN	0.001909676	0.000168753	NaN	0.321796803		0.001021743	0.00010881				(pS)	(pT)		similar to unknown protein [Arabidopsis thaliana] (TAIR:AT3G42120.1)
AT3G05910.1	QLQFTGIL(pS)DK	NH4	NaN	0.999521	1	0.8529432	NaN		0.45723792	0.535034607	0.549967729				(pS)			pectinacetylesterase
AT2G38440.1	NSDLPSETSSISS(pT)(pS)EG(pS)R	NH4	0.71428543	1	NaN	0.257512	NaN	0.229854771	0.457457043		0.16604072		......S.G....		(pS)	(pT)		SCAR2 (SCAR HOMOLOG 2)
AT4G38350.1	NLSL(s)F(s)(s)ESSIEEELKR	NH4	0.83722466	1	NaN	NaN	0.7112317	0.269416226	0.457457043			0.203224259						hedgehog receptor
AT2G28910.1	NFL(pS)(pT)KEDK	NH4	NaN	0.96025777	1	NaN	0.87550646		0.439276669	0.535034607		0.250163421			(pS)	(pT)		CXIP4 (CAX INTERACTING PROTEIN 4); nucleic acid binding / zinc ion binding
AT3G50370.1	MVDRI(t)(t)SSTLDL(pS)VP(oxM)R	NH4	NaN	0.94587934	NaN	0.9029613	1		0.432699162		0.582218831	0.285735662			(pS)			unknown protein
AT1G50730.1	LV(oxM)MVRGLADPLTSL(pY)CR	NH4	1	0.2766144	NaN	0.42249113	NaN	0.321796803	0.126539211		0.272417323						(pY)	unknown protein
AT5G16260.1	LL(oxM)(s)V(s)R	NH4	NaN	1	0.69509995	0.33736718	NaN		0.457457043	0.371902533	0.217530391							RNA recognition motif (RRM)-containing protein
AT1G58370.1	LKLFL(pT)YQISVWVK	NH4	0.010047204	0.17350933	NaN	NaN	1	0.003233158	0.079373066			0.285735662				(pT)		RXF12; endo-1
AT3G04200.1	LF(pY)KVLK	NH4	1	0.14939703	NaN	0.20442198	NaN	0.321796803	0.068342725		0.131808885						(pY)	germin-like protein
AT3G60190.1	LDLMDKG(pT)NALEVLEGR	NH4	1	0.7646256	NaN	0.47004172	NaN	0.321796803	0.349783381		0.303077383					(pT)		ADL1E (ARABIDOPSIS DYNAMIN-LIKE 1E); GTP binding / GTPase
AT1G17840.1	LAANAFL(pS)G(pT)VLLNGR	NH4	0.53959084	1	NaN	NaN	0.26065978	0.173638602	0.457457043			0.074479796	...G..SP.....		(pS)	(pT)		WBC11 (WHITE-BROWN COMPLEX HOMOLOG PROTEIN 11); ATPase
AT1G04010.1	L(pT)FETALKLR	NH4	1	NaN	0.7261301	0.921666	NaN	0.321796803		0.388504757	0.594279425					(pT)		phosphatidate-sterol O-acyltransferase/ phosphatidylcholine-sterol O-acyltransferase/ phosphatidylethanolamine-sterol O-acyltransferase
AT5G37430.1	L(oxM)SFQLLNILE(pS)AKK	NH4	1	NaN	0.7387056	0.99857986	NaN	0.321796803		0.395233037	0.643872564				(pS)			unknown protein
AT5G05680.1	KNLIQDTQ(oxM)SQLQS(pT)LAK	NH4	1	0.5709322	NaN	NaN	0.57832503	0.321796803	0.26117696			0.165248084				(pT)		nuclear pore complex protein-related
AT1G06590.1	KDTEA(pT)PVAR	NH4	NaN	0.20507427	NaN	1	0.09332642		0.093812668		0.644788239	0.026666687	......TP.....			(pT)		unknown protein
AT5G54820.1	I(pS)GEVI(pS)RIINDLR	NH4	1	NaN	0.23338938	NaN	0.51936346	0.321796803		0.124871397		0.148400658	......S.E....		(pS)			F-box family protein
AT1G78900.1	GV(pS)VPALDKDCLWEFQPNK	NH4	1	NaN	0.007032329	0.000322947	NaN	0.321796803		0.003762539	0.000208233		...R..S......		(pS)			VHA-A (VACUOLAR ATP SYNTHASE SUBUNIT A); ATP binding / hydrogen ion transporting ATP synthase
AT1G09000.1	GPLGG(s)P(s)RATDAT(s)C(s)K	NH4	NaN	1	0.6513021	NaN	0.2702378		0.457457043	0.348469158		0.077216578						ANP1 (ARABIDOPSIS NPK1-RELATED PROTEIN KINASE 1); MAP kinase kinase kinase/ kinase
AT5G18910.1	GKQLTP(pS)(pT)R	NH4	NaN	1	0.84159106	0.25265235	NaN		0.457457043	0.45028035	0.162907263				(pS)	(pT)		protein kinase family protein
AT3G08680.1	GI(pS)HIH(pS)ASGAKLLHGNIK	NH4	0.6874434	1	0.52430815	NaN	NaN	0.221217073	0.457457043	0.280523017			...R..S......		(pS)			leucine-rich repeat transmembrane protein kinase
AT5G10530.1	GEVI(pT)AIDEKLR	NH4	0.72703284	NaN	NaN	0.95639795	1	0.233956836			0.616674167	0.285735662				(pT)		lectin protein kinase
AT1G06550.1	G(pT)GRAFSAGGDLK	NH4	0.6237987	NaN	1	0.8354205	NaN	0.200736436		0.535034607	0.538669291					(pT)		enoyl-CoA hydratase/isomerase family protein
AT3G26160.1	FLVGELFC(pS)K	NH4	1	0.06629539	NaN	0.49188027	NaN	0.321796803	0.030327295		0.317158619				(pS)			CYP71B17; electron carrier/ heme binding / iron ion binding / monooxygenase/ oxygen binding
AT5G05690.1	FL(pT)E(pT)PLALAQLKEEHEK	NH4	1	NaN	0.74938613	0.6638655	NaN	0.321796803		0.400947506	0.428052656			MPK5		(pT)		CPD (CONSTITUTIVE PHOTOMORPHOGENIC DWARF); electron carrier/ heme binding / iron ion binding / monooxygenase/ oxygen binding
AT1G24180.1	ESPIPDA(s)ELF(t)NMYVK	NH4	NaN	NaN	0.98187184	0.122153714	1			0.525335425	0.078763278	0.285735662						IAR4; oxidoreductase
AT2G23300.1	ELEVE(pT)LLK	NH4	1	NaN	0.1723519	0.8100723	NaN	0.321796803		0.092214228	0.522325099					(pT)		leucine-rich repeat transmembrane protein kinase
AT3G28600.1	EKNLM(t)(s)R	NH4	NaN	NaN	1	0.8634429	0.525926			0.535034607	0.556737838	0.150275816						ATP binding / ATPase/ nucleoside-triphosphatase/ nucleotide binding
AT1G23440.1	E(pT)(s)C(s)(t)E(s)IFQLLKK	NH4	NaN	0.31106317	NaN	1	0.5303236		0.142298043		0.644788239	0.151532369				(pT)		pyrrolidone-carboxylate peptidase family protein
AT5G61020.1	DYNKIDFPET(pY)TEAK	NH4	1	NaN	0.001727021	0.000180357	NaN	0.321796803		0.000924016	0.000116292						(pY)	ECT3
AT5G24450.1	DRPDNLVLRLPVTS(pS)PK	NH4	1	NaN	0.011398296	0.001545834	NaN	0.321796803		0.006098483	0.000996735				(pS)			unknown protein
AT1G09540.1	DKP(pT)(t)(s)NNKR	NH4	NaN	NaN	1	0.2736706	0.63344145			0.535034607	0.176459593	0.180996805		MPK10		(pT)		MYB61 (MYB DOMAIN PROTEIN 61); DNA binding / transcription factor
AT4G01150.1	ASSEETS(pS)IDTNELITDLK	NH4	0.46800426	NaN	1	NaN	0.69364417	0.150602274		0.535034607		0.198198877	......S.D....		(pS)			unknown protein
AT2G44530.1	ASIVQP(s)P(t)FPALNLR	NH4	0.21339983	1	0.34961358	NaN	NaN	0.068671381	0.457457043	0.187055371								ribose-phosphate pyrophosphokinase
AT2G20260.1	AMTSAATGFILTANVPAAIGGG(s)(s)K	NH4	0.90996313	0.019120138	1	NaN	NaN	0.292823221	0.008746642	0.535034607								PSAE-2 (photosystem I subunit E-2); catalytic
AT1G52590.1	AILIPA(pS)FGRL(pT)ITSR	NH4	1	NaN	0.45474124	NaN	0.075179145	0.321796803		0.2433023		0.021481363	......S.G....		(pS)	(pT)		FUNCTIONS IN: molecular_function unknown; INVOLVED IN: biological_process unknown; LOCATED IN: plastoglobule; EXPRESSED IN: 22 plant structures; EXPRESSED DURING: 13 growth stages; CONTAINS InterPro DOMAIN/s: Putative thiol-disulphide oxidoreductase DCC (InterPro:IPR007263); BEST Arabidopsis thaliana protein match is: RNase H domain-containing protein (TAIR:AT1G24090.1); Has 622 Blast hits to 622…
AT1G32400.1	AANTPAEYD(pS)DDEYLAPR	NH4	0.06244164	1	NaN	0.057601165	NaN	0.02009352	0.457457043		0.037140553		......SDDE...		(pS)			TOM2A (TOBAMOVIRUS MULTIPLICATION 2A); protein binding
AT1G58050.1	AALPI(pS)EVK	NH4	1	NaN	0.5088832	0.9305883	NaN	0.321796803		0.272270118	0.600032398		......S.D.E..		(pS)			helicase domain-containing protein
AT4G10120.1	AADL(t)(s)GKGK	NH4	NaN	NaN	0.052746754	0.3260534	1			0.02822134	0.210235411	0.285735662						ATSPS4F; sucrose-phosphate synthase/ transferase
AT3G22080.1	(t)PN(s)YSLKLQNISQVEK	NH4	0.09533561	1	0.22927076	NaN	NaN	0.030678695	0.457457043	0.122667791								meprin and TRAF homology domain-containing protein / MATH domain-containing protein
AT5G09630.1	(pY)CDILREGK	NH4	NaN	NaN	1	0.723557	0.33865097			0.535034607	0.466541038	0.096764662					(pY)	protein binding / zinc ion binding
AT5G15350.1	(pT)DYEGCIADHPIR	NH4	1	NaN	0.005090267	0.05942615	NaN	0.321796803		0.002723469	0.038317283					(pT)		plastocyanin-like domain-containing protein
AT5G06270.1	(pS)PKLELK	NH4	1	0.8261507	NaN	0.23228645	NaN	0.321796803	0.377928475		0.149775572				(pS)			unknown protein
AT1G51160.1	(pS)L(pT)AK(oxM)DPVNADK	NH4	0.6195219	NaN	1	NaN	0.82602173	0.199360171		0.535034607		0.236023861			(pS)	(pT)		synbindin
AT2G41370.1	(pS)GLPPEILAK	NH4	0.088248864	NaN	0.24358173	1	NaN	0.028398202		0.130324657	0.644788239				(pS)			BOP2 (BLADE ON PETIOLE2); protein binding
AT4G30190.1	(oxM)TAIEE(oxM)AG(oxM)DVLC(pS)DK	NH4	NaN	NaN	0.005457029	1	0.88258064			0.002919699	0.644788239	0.252184759			(pS)			AHA2; ATPase/ hydrogen-exporting ATPase
AT1G29900.1	(oxM)AAKLSVGY(pT)LDQIPNDITR	NH4	1	0.9874477	NaN	0.21289785	NaN	0.321796803	0.451714897		0.137274032					(pT)		CARB (CARBAMOYL PHOSPHATE SYNTHETASE B); ATP binding / carbamoyl-phosphate synthase/ catalytic
AT4G30220.1	(oxM)A(pT)IPVNPKPFLNNLTGK	NH4	0.40611845	0.8889174	1	NaN	NaN	0.130687623	0.406641519	0.535034607						(pT)		RUXF (SMALL NUCLEAR RIBONUCLEOPROTEIN F)
AT5G20250.1	(oxM)(pT)IKPAVRISDGNLIIK	NH4	0.24466826	0.94445807	NaN	1	NaN	0.078733466	0.432048991		0.644788239					(pT)		DIN10 (DARK INDUCIBLE 10); hydrolase
AT5G02530.1	(oxM)(pS)GGLD(oxM)(pS)LDDIIK	NH4	NaN	1	NaN	0.7174018	0.55082345		0.457457043		0.462572234	0.157389901			(pS)			RNA and export factor-binding protein
AT3G59220.1	YKELS(pS)LDIPR	NH4	1			0.561918071		0.321796803			0.362318163		......S.D....		(pS)			PRN (PIRIN); calmodulin binding
AT1G52200.1	VTTPSEEDSNNGLPVQQPG(pT)PNQR	NH4	1		0.67134668			0.321796803		0.359193707			......TP.....			(pT)		unknown protein
AT1G62560.1	VPDPFENEVVVVIGNFA(pS)GADISRDIAK	NH4	0.746140893		1			0.240105754		0.535034607					(pS)			FMO GS-OX3 (FLAVIN-MONOOXYGENASE GLUCOSINOLATE S-OXYGENASE 3); 3-methylthiopropyl glucosinolate S-oxygenase/ 4-methylthiopropyl glucosinolate S-oxygenase/ 5-methylthiopropyl glucosinolate S-oxygenase/ 6-methylthiopropyl glucosinolate S-oxygenase/ 7-methyl
AT3G47210.1	VLLLE(pS)AGK	NH4	1	0.004919384				0.321796803	0.002250407				......S.G....		(pS)			unknown protein
AT3G22790.1	VE(pT)LEEILK	NH4	1		0.250428074			0.321796803		0.133987686						(pT)		kinase interacting family protein
AT4G20360.1	V(pT)KIMNDK	NH4		1		0.087103853			0.457457043		0.05616354			MPK3, MPK4, MPK16		(pT)		ATRABE1B (ARABIDOPSIS RAB GTPASE HOMOLOG E1B); GTP binding / GTPase/ translation elongation factor
AT5G52840.1	TEIPAATP(pS)DPQLK	NH4		1		0.851189413			0.457457043		0.548836923				(pS)			NADH-ubiquinone oxidoreductase-related
AT1G26170.1	TE(t)(t)TLVTPVLK	NH4	1		0.378556538			0.321796803		0.202540849								binding / protein transporter
AT1G70610.1	TDI(s)(s)NIK	NH4				1	0.859615009				0.644788239	0.245622664						ATTAP1; ATPase
AT5G05680.1	STPANSVEGRSILLD(pY)VK	NH4	1			0.100088727		0.321796803			0.064536034						(pY)	nuclear pore complex protein-related
AT5G41300.1	SSTLS(pS)ALTPYYYLDVTR	NH4			1		0.41896292			0.535034607		0.119712647			(pS)			receptor-like protein kinase-related
AT4G14750.1	SSSQLG(pS)NTAK	NH4			1	0.56828826				0.535034607	0.366425587		.....GS......		(pS)			IQD19 (IQ-domain 19); calmodulin binding
AT5G62720.1	SSPMLANV(s)(s)R	NH4		0.767106322	1				0.35091819	0.535034607								integral membrane HPP family protein
AT3G24513.1	SLLIFISVI(pT)SNIG(pS)EARELTGAGK	NH4		1		0.385173071			0.457457043		0.248355066		.....GS......		(pS)	(pT)		Encodes a defensin-like (DEFL) family protein.
AT3G53420.1	SLG(pS)FR	NH4	1			0.036478626		0.321796803			0.023520989		......S.G....		(pS)			PIP2A (PLASMA MEMBRANE INTRINSIC PROTEIN 2A); water channel
AT2G38940.1	SLEE(oxM)SGENEDNEN(pS)NNDSR	NH4	1	0.130972478				0.321796803	0.059914282						(pS)			ATPT2 (ARABIDOPSIS THALIANA PHOSPHATE TRANSPORTER 2); carbohydrate transmembrane transporter/ inorganic phosphate transmembrane transporter/ phosphate transmembrane transporter/ sugar:hydrogen symporter
AT2G26410.1	SKVNVG(pT)(t)(s)(oxM)PK	NH4		1		0.49016043			0.457457043		0.316049681					(pT)		Iqd4 (IQ-domain 4); calmodulin binding
AT1G28700.1	SASDPI(pS)GLLQNVNTR	NH4		1	0.754436731				0.457457043	0.40364976					(pS)			unknown protein
AT1G09100.1	RFD(pS)EV(pS)GDR	NH4	0.512631088	1				0.164963045	0.457457043				...R..S......		(pS)			RPT5B (26S proteasome AAA-ATPase subunit RPT5B); ATPase/ calmodulin binding
AT4G33200.1	RAEVLDA(pS)AR	NH4	1		0.590003063			0.321796803		0.315672057					(pS)			XI-I; motor/ protein binding
AT5G01490.1	R(pT)V(pS)ASSLIR	NH4				0.581505474	1				0.37494789	0.285735662	...R..S......		(pS)	(pT)		CAX4 (CATION EXCHANGER 4); calcium:cation antiporter/ calcium:hydrogen antiporter/ cation:cation antiporter
AT1G71020.1	R(pT)AVSEIR	NH4	1	0.021843902				0.321796803	0.009992647							(pT)		armadillo/beta-catenin repeat family protein / U-box domain-containing protein
AT1G78800.1	QNL(pS)DV(pT)LTVAGGYDER	NH4	1		0.009471823			0.321796803		0.005067753					(pS)	(pT)		glycosyl transferase family 1 protein
AT1G15690.1	QFN(t)IPGLMEGTAKPDYA(t)CVK	NH4	1			0.000278884		0.321796803			0.000179821							AVP1; ATPase/ hydrogen-translocating pyrophosphatase
AT4G16195.1	Q(pY)LSLFILIIFI(pT)(pT)K	NH4	0.927397797		1			0.298433646		0.535034607						(pT)	(pY)	self-incompatibility protein-related
AT3G52990.1	Q(pT)REMLK	NH4		1		0.759543568			0.457457043		0.48974476		......S.E....			(pT)		pyruvate kinase
AT5G04238.1	PV(pS)KM(pY)LPGFFK	NH4	0.724901617				1	0.233271023				0.285735662			(pS)		(pY)	unknown protein
AT1G24540.1	NVLI(pS)AVVWVY(pT)HLR	NH4	0.321133023	1				0.10333958	0.457457043						(pS)	(pT)		CYP86C1; electron carrier/ heme binding / iron ion binding / monooxygenase/ oxygen binding
AT2G24340.1	NLYLSPTMSIYDTLIG(pS)PATTLKR	NH4				1	0.131535937				0.644788239	0.037584508	......SP.....		(pS)			transcription factor
AT3G19680.1	NLLHSS(s)(m)(m)(s)EISSTR	NH4		0.936984318			1		0.428630075			0.285735662						unknown protein
AT2G01280.1	NIIS(pS)(oxM)K	NH4			1		0.970155062			0.535034607		0.277207899		MPK10	(pS)			MEE65 (maternal effect embryo arrest 65); RNA polymerase II transcription factor/ cation:chloride symporter
AT1G14700.1	MT(pY)IYRD(pT)K	NH4		1			0.583855872		0.457457043			0.166828444				(pT)	(pY)	PAP3 (PURPLE ACID PHOSPHATASE 3); acid phosphatase/ protein serine/threonine phosphatase
AT5G47510.1	MQETDRDIHI(pS)DGTMNK	NH4	0.225314573		1			0.072505509		0.535034607			......S.G....		(pS)			SEC14 cytosolic factor family protein / phosphoglyceride transfer family protein
AT4G05091.1	MI(pS)(pT)(pS)IP(pT)VATTELSSLGKR	NH4		1			0.961378801		0.457457043			0.274700208			(pS)	(pT)		unknown protein
AT4G36550.1	M(pS)KGGYF(pT)P(oxM)QR	NH4	1				0.575082138	0.321796803				0.164321475	......S.G....		(pS)	(pT)		binding / ubiquitin-protein ligase
AT5G59250.1	LVDDAYL(pS)VK	NH4	1			0.426120098		0.321796803			0.274757227				(pS)			sugar transporter family protein
AT1G63070.1	LRDGDEAA(pS)AELIK	NH4	1				0.00643858	0.321796803				0.001839732			(pS)			pentatricopeptide (PPR) repeat-containing protein
AT5G20200.1	LMQLQND(pS)(pS)K	NH4			1		0.751229372			0.535034607		0.214653022			(pS)			nucleoporin-related
AT2G29190.1	LKG(pS)(pS)NVLGGVGDR	NH4	1				0.628550345	0.321796803				0.179599249	.....GS......		(pS)			APUM2 (Arabidopsis Pumilio 2); RNA binding / binding
AT1G22800.1	LI(oxM)(oxM)DT(pS)YD(oxM)IKSCR	NH4	1		0.401450166			0.321796803		0.214789732			......S.D....		(pS)			methyltransferase
AT1G34440.1	LHSAT(pS)RP(t)(t)(s)IIKEIK	NH4	0.274342147		1			0.088282426		0.535034607					(pS)			unknown protein
AT1G77990.1	LGFLVDFL(pS)HAALVGF(oxM)AGAAIVIGLQQLK	NH4		1		0.064083024			0.457457043		0.04131998				(pS)			AST56; sulfate transmembrane transporter
AT1G01450.1	LFPS(pS)LLDN(pT)K	NH4			1		0.631715825			0.535034607		0.180503739			(pS)	(pT)		protein kinase-related; FUNCTIONS IN: protein serine/threonine/tyrosine kinase activity, kinase activity;
AT2G15860.1	LEGA(pS)EESLLSQGLK	NH4		1	0.716416587				0.457457043	0.383307667			......SDDE...		(pS)			unknown protein
AT2G13790.1	LE(pS)LVDAELEGK	NH4				1	0.196503412				0.644788239	0.056148033			(pS)			SERK4 (SOMATIC EMBRYOGENESIS RECEPTOR-LIKE KINASE 4); protein binding / protein kinase/ transmembrane receptor protein serine/threonine kinase
AT1G26270.1	L(pS)M(s)LK(s)TLLGEK	NH4	1		0.35057706			0.321796803		0.18757086					(pS)			phosphatidylinositol 3- and 4-kinase family protein
AT3G28770.1	L(pS)DAMAVLQAKK	NH4		1		0.498518799			0.457457043		0.321439058				(pS)			unknown protein
AT4G31160.1	KL(pS)ELR	NH4			0.046347725	1				0.024797637	0.644788239		......SP...R.		(pS)			DCAF1 (DDB1-CUL4 ASSOCIATED FACTOR 1); nucleotide binding
AT4G05190.1	KEAL(pS)(pS)IPFDK	NH4		1		0.611516695			0.457457043		0.394298773				(pS)			ATK5 (ARABIDOPSIS THALIANA KINESIN 5); microtubule motor
AT1G10040.1	ISFVGH(pS)LGGLIAR(pY)AIGR	NH4	0.954198327	1				0.307057971	0.457457043				......S.G....		(pS)		(pY)	unknown protein
AT1G29430.1	ISFQR(s)(s)I(t)(t)SSQTAVEK	NH4	1		0.899295977			0.321796803		0.48115447								auxin-responsive family protein
AT1G50980.1	ILSIDN(pT)(pS)GK	NH4	0.891287783	1				0.286813559	0.457457043						(pS)	(pT)		F-box family protein
AT1G09600.1	IFKLCGSPSEE(pY)WK	NH4	0.688420144			1		0.221531401			0.644788239						(pY)	protein kinase family protein
AT1G33120.1	IDSWFG(pT)R	NH4			1	0.457245884				0.535034607	0.294826768					(pT)		60S ribosomal protein L9 (RPL90B)
AT2G34920.1	IDKLIM(pS)R	NH4		1	0.483617417				0.457457043	0.258752055					(pS)			EDA18 (embryo sac development arrest 18); protein binding / zinc ion binding
AT1G33490.1	I(t)GGPHFPL(t)(s)DALK	NH4	0.386170898		1			0.12426856		0.535034607								unknown protein
AT1G79850.1	I(pT)(pS)(pS)LTSSLQALK	NH4		1			0.467970067		0.457457043			0.133715737			(pS)	(pT)		RPS17 (RIBOSOMAL PROTEIN S17); structural constituent of ribosome
AT5G24230.1	HVIAFRG(pT)ILKPH(pS)R	NH4	0.632422074	1				0.203511401	0.457457043						(pS)	(pT)		LOCATED IN: cellular_component unknown; EXPRESSED IN: root; BEST Arabidopsis thaliana protein match is: triacylglycerol lipase (TAIR:AT5G24200.1); Has 125 Blast hits to 125 proteins in 14 species: Archae - 0; Bacteria - 0; Metazoa - 3; Fungi - 7; Plants - 115; Viruses - 0; Other Eukaryotes - 0 (source: NCBI BLink).
AT2G27120.1	HRN(pT)QDGWK	NH4			1		0.534368916			0.535034607		0.152688256				(pT)		TIL2 (TILTED 2); DNA binding / DNA-directed DNA polymerase/ nucleic acid binding / nucleotide binding / zinc ion binding
AT3G54280.1	GTLEEKVM(pS)LQK	NH4		0.198845764			1		0.090963395			0.285735662			(pS)			RGD3 (ROOT GROWTH DEFECTIVE 3); ATP binding / DNA binding / binding / helicase/ nucleic acid binding
AT3G51490.1	GQ(s)(s)LALA(pS)RQGS(oxM)LPR	NH4		1		0.185015235			0.457457043		0.119295648				(pS)			TMT3 (TONOPLAST MONOSACCHARIDE TRANSPORTER3); carbohydrate transmembrane transporter/ nucleoside transmembrane transporter/ sugar:hydrogen symporter
AT2G31650.1	GP(t)P(s)ACWNK	NH4		1	0.881930096				0.457457043	0.471863123								ATX1 (ARABIDOPSIS HOMOLOGUE OF TRITHORAX); histone-lysine N-methyltransferase/ phosphatidylinositol-5-phosphate binding
AT1G72645.1	GFSDNAYIKNGV(pY)(s)L(s)ELS(oxM)SK	NH4	1		0.996542964			0.321796803		0.533184974							(pY)	unknown protein
AT5G51770.1	G(pS)VLEVGNVVR	NH4	1				0.584363195	0.321796803				0.166973404	.....GS......		(pS)			protein kinase family protein
AT1G63210.1	FQNI(pT)AEQATV(pY)LSDK	NH4	1			0.516101421		0.321796803			0.332776127		......SD.E...			(pT)	(pY)	RNA binding / hydrolase
AT1G36925.1	FPC(pT)ATSR	NH4	1			0.23726917		0.321796803			0.15298837					(pT)		unknown protein
AT2G40840.1	FNIED(t)(s)(s)FQDLDDH(pS)K	NH4		0.996670318			1		0.455933857			0.285735662	.....GS......		(pS)			DPE2 (DISPROPORTIONATING ENZYME 2); 4-alpha-glucanotransferase/ heteroglycan binding
AT3G05360.1	FGNI(s)(s)(s)(s)R	NH4		1		0.278021391			0.457457043		0.179264923							AtRLP30 (Receptor Like Protein 30); kinase/ protein binding
AT1G06900.1	EY(pY)HGGLMK	NH4		1			0.573217979		0.457457043			0.163788819					(pY)	catalytic/ metal ion binding / metalloendopeptidase/ zinc ion binding
AT5G40840.3	EMIED(pS)SKLLAK	NH4	1	0.694980429				0.321796803	0.317923692						(pS)			SYN2
AT3G12020.1	ELRM(pS)K	NH4	0.009734501			1		0.003132531			0.644788239				(pS)			kinesin motor protein-related
AT4G04980.1	ELLEFH(pS)KVE(pS)ILEK	NH4	1		0.799298082			0.321796803		0.427652135					(pS)			FUNCTIONS IN: molecular_function unknown; INVOLVED IN: biological_process unknown; EXPRESSED IN: leaf whorl
AT4G13130.1	EIN(pS)EERFYK	NH4	1		0.966606945			0.321796803		0.517168167			......S.E....		(pS)			DC1 domain-containing protein
AT1G11060.1	ED(pY)PQNGGVVR	NH4	1			0.274652284		0.321796803			0.177092563						(pY)	unknown protein
AT3G17340.1	EATEALDLL(s)(t)K	NH4			0.712424256	1				0.381171632	0.644788239							binding / protein transporter
AT5G02330.1	EAFPT(pY)VCLR	NH4			1	0.125209299				0.535034607	0.080733483						(pY)	DC1 domain-containing protein
AT1G53885.1	E(pS)Q(oxM)LIDDRK	NH4		1		0.312190468			0.457457043		0.201296742				(pS)			senescence-associated protein-related
AT3G30842.1	E(oxM)LVG(pY)VGISGLSTEQR	NH4		1	0.863145524				0.457457043	0.461812727							(pY)	PDR10 (PLEIOTROPIC DRUG RESISTANCE 10); ATP binding / ATPase/ nucleoside-triphosphatase/ nucleotide binding
AT3G22400.1	E(oxM)LAGLNPVVI(pS)RLQEFPPK	NH4				1	0.013484576				0.644788239	0.003853024			(pS)			LOX5; electron carrier/ iron ion binding / lipoxygenase/ metal ion binding / oxidoreductase
AT5G45060.1	DVNL(t)(s)LK	NH4	1			0.46816484		0.321796803			0.301867183							disease resistance protein (TIR-NBS-LRR class)
AT5G45610.1	DMA(pS)LTVDAATR	NH4		1		0.524743085			0.457457043		0.33834817				(pS)			unknown protein
AT5G43280.1	DLGLVSKVFG(pS)K	NH4	0.7238365				1	0.232928272				0.285735662			(pS)			ATDCI1 (DELTA(3
AT3G04800.1	DGDDG(s)L(t)(t)VIAGLATGVL(pY)R	NH4				1	0.885195				0.644788239	0.252931779					(pY)	ATTIM23-3; P-P-bond-hydrolysis-driven protein transmembrane transporter/ protein transporter
AT3G57350.1	DFLHSL(pS)KTSMLPK	NH4	1		0.86732064			0.321796803		0.464046558			......S.D....		(pS)			FUNCTIONS IN: molecular_function unknown; INVOLVED IN: transport; LOCATED IN: nuclear pore; CONTAINS InterPro DOMAIN/s: Nucleoporin interacting component Nup93/Nic96 (InterPro:IPR007231); BEST Arabidopsis thaliana protein match is: nucleoporin interacting component family protein (TAIR:AT2G41620.1); Has 234 Blast hits to 230 proteins in 99 species: Archae - 0; Bacteria - 3; Metazoa - 124; Fungi -…
AT1G02380.1	DENRVETS(pS)QSLDL(pS)EK	NH4	0.140242339				1	0.045129536				0.285735662			(pS)			unknown protein
AT1G01730.1	ATTTTTTTTSVLR(s)(s)E(t)EK	NH4	0.364767377				1	0.117380976				0.285735662						unknown protein;
AT1G69850.1	ATK(t)E(t)GVTHLQR	NH4		0.223071788	1				0.10204576	0.535034607								ATNRT1:2 (ARABIDOPSIS THALIANA NITRATE TRANSPORTER 1:2); calcium ion binding / transporter
AT3G63410.1	ASLMLNGAI(pT)FPK	NH4			1		0.52657742			0.535034607		0.150461948				(pT)		APG1 (ALBINO OR PALE GREEN MUTANT 1); 2-methyl-6-phytyl-1
AT3G18650.1	AS(pS)SSSSLSF(s)(t)(s)K	NH4		1		0.046104091			0.457457043		0.029727375				(pS)			agl103 (AGAMOUS-LIKE 103); transcription factor
AT1G11720.1	AED(pT)VKLYYNK	NH4	1		0.126539506			0.321796803		0.067703015						(pT)		ATSS3 (starch synthase 3); starch synthase/ transferase
AT1G66410.1	ADQL(pT)DEQISEFK	NH4			1		0.925128061			0.535034607		0.264342079				(pT)		CAM4 (calmodulin 4); calcium ion binding / signal transducer
AT3G61480.1	ADLQL(pS)(pT)VRELSI(oxM)(pT)AK	NH4			0.65332101	1				0.34954935	0.644788239				(pS)	(pT)		FUNCTIONS IN: molecular_function unknown; INVOLVED IN: biological_process unknown; LOCATED IN: cellular_component unknown; EXPRESSED IN: male gametophyte
AT1G28580.1	(s)II(s)FGD(s)IAD(t)GNLLGLSDPK	NH4	1		0.375222652			0.321796803		0.200757105			......S.G....					GDSL-motif lipase
AT3G48680.1	(pY)VTVGAYSLLR	NH4		1	0.187914522				0.457457043	0.100540773							(pY)	GAMMA CAL2 (GAMMA CARBONIC ANHYDRASE-LIKE 2); transferase
AT3G19508.1	(pY)SIDESAATKLK	NH4	1	0.865132705				0.321796803	0.395761049								(pY)	unknown protein
AT2G18130.1	(pY)FNYTSGYLHHA(pT)IK	NH4			1		0.61394855			0.535034607		0.175426995				(pT)	(pY)	PAP11 (PURPLE ACID PHOSPHATASE 11); acid phosphatase/ protein serine/threonine phosphatase
AT5G29560.1	(pY)ARTVPDK	NH4			1		0.006295061			0.535034607		0.001798724					(pY)	calcium ion binding
AT1G20110.1	(pT)PVDIEAKR	NH4	1			0.326493775		0.321796803			0.210519346		...RS.S......			(pT)		zinc finger (FYVE type) family protein
AT5G02010.1	(pT)NSKPATNTK	NH4	1	0.400020714				0.321796803	0.182992293							(pT)		ROPGEF7; Rho guanyl-nucleotide exchange factor
AT1G53470.1	(pT)KTLMK	NH4	0.801005547	1				0.257761024	0.457457043				......S.E....			(pT)		MSL4 (MECHANOSENSITIVE CHANNEL OF SMALL CONDUCTANCE-LIKE 4)
AT5G52840.1	(pT)EIPAATPSDPQLK	NH4			0.011602627	1				0.006207807	0.644788239					(pT)		NADH-ubiquinone oxidoreductase-related
AT1G58370.1	(pT)CVFKEK	NH4		1	0.623161743				0.457457043	0.333413099						(pT)		RXF12; endo-1
AT1G64290.1	(pS)IGVDLITWTPSNDVVLFR	NH4			0.497316034	1				0.266081289	0.644788239		......S.G....		(pS)			F-box protein-related
AT1G05870.1	(pS)FVAGEGSR	NH4		1	0.748396133				0.457457043	0.400417831					(pS)			unknown protein
AT1G78900.1	(oxM)PAF(pY)GGKL(pT)TFEDDEK	NH4	1			0.681345508		0.321796803			0.439323571		...R..S......			(pT)	(pY)	VHA-A (VACUOLAR ATP SYNTHASE SUBUNIT A); ATP binding / hydrogen ion transporting ATP synthase
AT4G10730.1	(oxM)KEL(pT)EELEVEK	NH4	1			0.723902034		0.321796803			0.466763518					(pT)		ATP binding / kinase/ protein kinase/ protein serine/threonine kinase/ protein tyrosine kinase
AT1G50250.1	(oxM)ASN(pS)LLR	NH4		1			0.549007732		0.457457043			0.156871088			(pS)			FTSH1 (FtsH protease 1); ATP-dependent peptidase/ ATPase/ metallopeptidase
AT1G29090.1	(oxM)(pT)SILFMLVSLTILSMNLK	NH4	0.275418453		1			0.088628778		0.535034607						(pT)		peptidase C1A papain family protein
AT4G17720.1	YVL(t)GA(t)WVTGAFNK	NH4				1												RNA recognition motif (RRM)-containing protein
AT4G32850.1	YLVDEGLYE(pS)KDDT(oxM)R	NH4					1						......S.D....		(pS)			nPAP (NUCLEAR POLY(A) POLYMERASE); nucleotidyltransferase/ protein binding
AT5G61910.1	YL(pT)IL(pS)NIRR	NH4	1												(pS)	(pT)		FUNCTIONS IN: molecular_function unknown; INVOLVED IN: biological_process unknown; LOCATED IN: cellular_component unknown; EXPRESSED IN: 21 plant structures; EXPRESSED DURING: 14 growth stages; CONTAINS InterPro DOMAIN/s: Development and cell death domain (InterPro:IPR013989)
AT5G47690.1	YL(pS)IKQTQQTADAPEIQK	NH4					1						.M.R..S......		(pS)			binding
AT3G45310.1	YKLGAAQNC(pS)ATLK	NH4					1								(pS)			cysteine proteinase
AT1G66440.1	YKHDNHVLIL(pS)YGK	NH4				1							......S.G....		(pS)			DC1 domain-containing protein
AT3G63400.1	YH(pT)PSPERSPPR	NH4			1								......SP.....			(pT)		peptidyl-prolyl cis-trans isomerase cyclophilin-type family protein
AT5G28320.1	YEEQGIVVDEDEVL(pS)R	NH4		1											(pS)			unknown protein
AT5G23820.1	Y(pS)VSLRR	NH4			1										(pS)			MD-2-related lipid recognition domain-containing protein / ML domain-containing protein
AT3G55100.1	Y(oxM)INWTR(pT)PELIGTR	NH4					1						......TP.....			(pT)		ABC transporter family protein
AT3G01370.1	WL(pT)GGTLISRDK	NH4			1											(pT)		ATCFM2 (CRM FAMILY MEMBER 2); RNA binding
AT1G26790.1	WL(pS)HLFMSLSK	NH4				1									(pS)			Dof-type zinc finger domain-containing protein
AT4G25650.1	WL(pS)HFIYK	NH4				1									(pS)			ACD1-LIKE (ACD1-LIKE); 2 iron
AT1G78750.1	WIN(pS)VVSR	NH4	1												(pS)			F-box family protein
AT4G26380.1	VVSGPESQLV(pS)LV(pT)R	NH4	1												(pS)	(pT)		DC1 domain-containing protein
AT1G62610.1	VVLVTGAS(pS)GIGR	NH4	1												(pS)			short-chain dehydrogenase/reductase (SDR) family protein
AT3G46850.1	VVLGNGK(pT)IVGR	NH4	1													(pT)		subtilase family protein
AT3G06350.1	VVIANR(pT)YER	NH4				1										(pT)		MEE32 (MATERNAL EFFECT EMBRYO ARREST 32); 3-dehydroquinate dehydratase/ NADP or NADPH binding / binding / catalytic/ shikimate 5-dehydrogenase
AT5G07640.1	VTFFCDD(pS)NILEYV(pT)GK	NH4	1												(pS)	(pT)		zinc finger (C3HC4-type RING finger) family protein
AT4G08850.1	VTEIAI(pY)DNLL(pT)GPIPSSFGNLTK	NH4	1										......S.G....			(pT)	(pY)	kinase
AT1G51300.1	VTAEFH(pS)KK	NH4				1									(pS)			acyl-protein thioesterase-related
AT2G33490.1	VSSR(pS)MVALK	NH4		1											(pS)			hydroxyproline-rich glycoprotein family protein
AT4G30910.1	VSFAITPLYC(pS)SK	NH4			1										(pS)			cytosol aminopeptidase family protein
AT1G34320.1	VSEVSSLLGRAG(pT)(oxM)GLGK	NH4	1													(pT)		unknown protein
AT5G04930.1	VRVDPVLLQL(pT)K	NH4	1										.....GS......			(pT)		ALA1 (aminophospholipid ATPase1); ATPase
AT4G14940.1	VRLG(pS)DPVELLIVNPNK	NH4			1								...R..S......		(pS)			ATAO1 (ARABIDOPSIS THALIANA AMINE OXIDASE 1); amine oxidase/ copper ion binding
AT3G13670.1	VQVGG(pS)PLYK	NH4		1									......SP.....	MPK1, MPK7, MPK16	(pS)			protein kinase family protein
AT4G18205.1	VQ(pY)VIGFICTIGASAGIGLVL(pS)LIQLLFR	NH4					1								(pS)		(pY)	FUNCTIONS IN: molecular_function unknown; INVOLVED IN: biological_process unknown; LOCATED IN: cellular_component unknown; CONTAINS InterPro DOMAIN/s: Protein of unknown function DUF250 (InterPro:IPR004853); BEST Arabidopsis thaliana protein match is: PUP7 (PURINE PERMEASE 7); purine transmembrane transporter (TAIR:AT4G18197.1); Has 282 Blast hits to 276 proteins in 29 species: Archae - 0; Bacter…
AT3G54140.1	VPEDKSLLFETADDE(pS)NIK	NH4	1												(pS)			PTR1 (PEPTIDE TRANSPORTER 1); dipeptide transporter/ transporter/ tripeptide transporter
AT2G43040.1	VP(pT)SDFER	NH4		1												(pT)		NPG1 (no pollen germination 1); calmodulin binding
AT3G26480.1	VLV(pT)AVALSRNGSVMTTAEAR	NH4		1												(pT)		transducin family protein / WD-40 repeat family protein
AT1G02090.1	VLPYD(pT)LMVELDV(pS)NVR	NH4	1												(pS)	(pT)		FUS5 (FUSCA 5); MAP kinase kinase
AT5G40480.1	VLIFIA(pS)(pS)INVEENAGFVNVVQGR	NH4	1												(pS)			EMB3012 (embryo defective 3012)
AT2G26780.1	VLEIL(pS)HVNKR	NH4	1												(pS)			binding
AT1G74720.1	VKI(pY)G(pS)QFSR	NH4					1						.....GS......		(pS)		(pY)	C2 domain-containing protein
AT4G02580.1	VKEILSYYPSN(pY)K	NH4				1											(pY)	NADH-ubiquinone oxidoreductase 24 kDa subunit
AT2G43200.1	VKAI(pT)NQ(oxM)R	NH4		1												(pT)		dehydration-responsive family protein
AT5G23790.1	VK(s)A(y)PLVVATLPDVPEEHR	NH4		1														AtGolS5 (Arabidopsis thaliana galactinol synthase 5); transferase
AT2G34210.1	VIEGP(pS)KGK	NH4	1										......S.G....		(pS)			structural constituent of ribosome / transcription elongation regulator/ transcription initiation factor
AT1G80170.1	VIAPATSPNTDGIHISV(pS)R	NH4				1							......S.G....		(pS)			polygalacturonase
AT3G10160.1	VI(s)GA(s)AIPSDTR	NH4					1											DFC (DHFS-FPGS HOMOLOG C); tetrahydrofolylpolyglutamate synthase
AT1G09400.1	VGIRLSPFADY(oxM)ESGD(pT)DPK	NH4			1											(pT)		12-oxophytodienoate reductase
AT2G01410.1	VFL(s)PLP(s)LPGDDEDIAR	NH4	1															FUNCTIONS IN: molecular_function unknown; INVOLVED IN: biological_process unknown; LOCATED IN: plasma membrane; EXPRESSED IN: 26 plant structures; EXPRESSED DURING: 15 growth stages; CONTAINS InterPro DOMAIN/s: Six-bladed beta-propeller
AT4G13250.1	VENLE(oxM)VF(s)(s)VAVQIAR	NH4	1															short-chain dehydrogenase/reductase (SDR) family protein
AT1G60730.1	VELA(pT)KYGIR	NH4					1									(pT)		aldo/keto reductase family protein
AT1G67940.1	VADDG(pS)RILK	NH4			1								.....GS......		(pS)			ATNAP3; transporter
AT3G49790.1	V(t)FE(t)VRSLLEVLIER	NH4				1												ATP binding
AT1G01040.1	V(pT)PKVQ(pS)LIK	NH4		1											(pS)	(pT)		Encodes a Dicer homolog.
AT1G76290.1	V(pT)NFGG(pS)PPVLNMIANAR	NH4			1								......SP.....		(pS)	(pT)		AMP-dependent synthetase and ligase family protein
AT3G47570.1	V(pT)HLELGR	NH4	1													(pT)		leucine-rich repeat transmembrane protein kinase
AT2G34970.1	V(pS)EDAEVQ(pS)RHR	NH4					1						......S.D.E..		(pS)			eIF4-gamma/eIF5/eIF2-epsilon domain-containing protein
AT3G13340.1	TYG(pS)LLEFGR	NH4	1										.....GS......		(pS)			WD-40 repeat family protein
AT1G66490.1	TWNALSK(pT)QIFGK	NH4			1											(pT)		F-box family protein
ATMG01290.1	TTSTSSSI(pY)SKK	NH4					1										(pY)	hypothetical protein
AT5G01020.1	TTAPL(pS)WSR	NH4	1												(pS)			protein kinase family protein
AT1G52050.1	TSEFIG(pY)QK	NH4					1										(pY)	jacalin lectin family protein
AT1G59610.1	TS(pT)APPLKLIDLPGLDQR	NH4	1													(pT)		ADL3 (ARABIDOPSIS DYNAMIN-LIKE 3); GTPase
AT3G57410.1	TS(pS)PSRDR	NH4				1							......SP.R...		(pS)			VLN3 (VILLIN 3); actin binding
AT3G45690.1	TS(pS)A(oxM)PSKSFR	NH4				1									(pS)			proton-dependent oligopeptide transport (POT) family protein
AT5G14900.1	TNLAN(pT)VLTLKGL(pS)VK	NH4				1									(pS)	(pT)		helicase associated (HA2) domain-containing protein
AT1G69240.1	TMEDD(pY)AVPVSLQDAMIK	NH4				1											(pY)	MES15 (METHYL ESTERASE 15); hydrolase
AT1G36390.1	TLIRS(pY)K	NH4		1													(pY)	co-chaperone grpE family protein
AT4G05210.1	TLF(pS)V(pS)(pT)HGVFLNKR	NH4	1												(pS)	(pT)		bacterial transferase hexapeptide repeat-containing protein
AT3G26260.1	TL(pS)(pS)(pS)ELRDIVELK	NH4					1						...R..S......		(pS)			Ulp1 protease family protein
AT3G48600.1	TL(oxM)AKAV(pT)NATATGAGVDR	NH4		1												(pT)		SWIB complex BAF60b domain-containing protein
AT1G60760.1	TKLAI(pT)D(pS)AR	NH4		1											(pS)	(pT)		invertase/pectin methylesterase inhibitor family protein
AT5G56160.1	TK(pS)VLHITLTK	NH4	1												(pS)			transporter
AT2G16280.1	TGV(pS)L(pS)KDLMAIAGEALK	NH4					1								(pS)			KCS9 (3-KETOACYL-COA SYNTHASE 9); acyltransferase/ catalytic/ transferase
AT3G03890.1	TGLRITLHGDAVLV(pS)EK	NH4			1										(pS)			FMN binding
AT5G46070.1	TDAV(t)(s)QKEK	NH4		1														GTP binding / GTPase
AT1G64610.1	TATDDDSEDELEPSHTDSNVV(pS)EVVNV(s)(s)GVK	NH4					1								(pS)			WD-40 repeat family protein
AT1G72920.1	TASKL(pY)VLTR	NH4		1													(pY)	disease resistance protein (TIR-NBS class)
AT1G71060.1	T(pY)DIILHHLIR(oxM)QR	NH4		1													(pY)	pentatricopeptide (PPR) repeat-containing protein
AT5G23720.1	SYDTGLM(pS)P(oxM)SDR	NH4				1							......S.G....		(pS)			PHS1 (PROPYZAMIDE-HYPERSENSITIVE 1); phosphoprotein phosphatase/ protein tyrosine/serine/threonine phosphatase
AT4G27510.1	SVVL(pY)KR	NH4		1													(pY)	unknown protein
AT2G40130.2	SVTTDLNLRV(pS)(pS)VTTGSGLK	NH4				1									(pS)			heat shock protein-related
AT4G36990.1	SVIA(pS)(pT)AGK	NH4				1									(pS)	(pT)		HSF4 (HEAT SHOCK FACTOR 4); DNA binding / transcription factor/ transcription repressor
AT4G11540.1	STIDYYDI(pS)YEVVVNI	NH4				1							.D....S.E....		(pS)			DC1 domain-containing protein
AT3G04740.1	STATGMPVVPA(t)A(s)SR	NH4					1						.....GS......					SWP (STRUWWELPETER)
AT4G34220.1	STAPINPLTEKPNQ(pT)GK(pS)K	NH4			1										(pS)	(pT)		leucine-rich repeat transmembrane protein kinase
AT1G12800.1	ST(pS)(pS)LDGLKLVKPVLK	NH4				1									(pS)			S1 RNA-binding domain-containing protein
AT3G22980.1	SSSISLK(pY)K	NH4	1														(pY)	elongation factor Tu family protein
AT3G50050.1	SSQVSLSNL(t)(s)K	NH4	1															aspartyl protease family protein
AT1G62250.1	SSPNIAI(pS)LLR	NH4					1								(pS)			unknown protein
AT1G66330.1	SSN(pS)SQLLVEYVSNDAK	NH4				1									(pS)			senescence-associated family protein
AT1G67500.1	SSLGQRPLN(pS)K	NH4				1									(pS)			ATREV3 (ARABIDOPSIS THALIANA RECOVERY PROTEIN 3); DNA binding / DNA-directed DNA polymerase
AT3G54400.1	SSL(y)(y)VNLVGIR	NH4	1															aspartyl protease family protein
AT1G55890.1	SSL(pS)RVLR	NH4	1												(pS)			pentatricopeptide (PPR) repeat-containing protein
AT1G44130.1	SSIFK(pT)FIK	NH4	1													(pT)		nucellin protein
AT5G45190.1	SRNVDVGDALI(pS)Q(pS)PK	NH4		1											(pS)			cyclin family protein
AT1G53070.1	SR(pS)GAIAL(pT)R	NH4				1									(pS)	(pT)		legume lectin family protein
AT3G49590.1	SPSSQD(pS)LPGIALYR(pS)SR	NH4					1						.....RSP.....		(pS)			FUNCTIONS IN: molecular_function unknown; INVOLVED IN: biological_process unknown; LOCATED IN: cellular_component unknown; EXPRESSED IN: 23 plant structures; EXPRESSED DURING: 15 growth stages; CONTAINS InterPro DOMAIN/s: Autophagy-related protein 13 (InterPro:IPR018731); BEST Arabidopsis thaliana protein match is: unknown protein (TAIR:AT3G18770.1); Has 1841 Blast hits to 549 proteins in 149 spe…
AT5G49840.1	SNVLLLGP(pT)G(pS)GKTLLAK	NH4				1							.....GS......		(pS)	(pT)		ATP binding / ATPase/ nucleoside-triphosphatase/ nucleotide binding / protein binding
AT3G17330.1	SNTQEATDD(pS)TPSTLK	NH4	1												(pS)			ECT6 (evolutionarily conserved C-terminal region 6)
AT5G64280.1	SLSISSPRF(pT)LR	NH4				1										(pT)		DiT2.2 (dicarboxylate transporter 2.2); oxoglutarate:malate antiporter
AT3G52340.1	SLRD(pT)IDELK	NH4	1													(pT)		SPP2 (SUCROSE-6F-PHOSPHATE PHOSPHOHYDROLASE 2); catalytic/ magnesium ion binding / phosphatase/ sucrose-phosphatase
AT1G51260.1	SLP(pS)PRNVLIPR	NH4			1								......SPR....		(pS)			LPAT3; 1-acylglycerol-3-phosphate O-acyltransferase
AT3G46330.1	SLLVINL(pS)GNK	NH4			1										(pS)			MEE39 (maternal effect embryo arrest 39); kinase
AT1G63870.1	SLLLG(pT)(pT)LLPGR	NH4				1										(pT)		disease resistance protein (TIR-NBS-LRR class)
AT2G34590.1	SLKPFDL(y)(t)IGNSVK	NH4		1														transketolase family protein
AT5G48770.1	SLIHI(pS)KDGYIDIHSLIK	NH4	1										......S.D....		(pS)			disease resistance protein (TIR-NBS-LRR class)
AT1G21580.1	SLG(pY)AR	NH4			1								.....RSP.....				(pY)	hydroxyproline-rich glycoprotein family protein
AT1G79520.1	SLDTFRLPS(s)(s)PL(s)(s)GR	NH4	1															cation efflux family protein
AT5G42590.1	SLCTIHLL(pS)NK	NH4	1												(pS)			CYP71A16; electron carrier/ heme binding / iron ion binding / monooxygenase/ oxygen binding
AT5G26980.1	SLATDLQLL(pS)(oxM)ELR	NH4				1							.D....S.E....		(pS)			SYP41 (SYNTAXIN OF PLANTS 41); SNAP receptor
AT1G17840.1	SKWINL(pS)VILS(oxM)III(pY)R	NH4	1										...G..SP.....		(pS)		(pY)	WBC11 (WHITE-BROWN COMPLEX HOMOLOG PROTEIN 11); ATPase
AT5G38460.1	SILMPFL(pS)ATLLALK	NH4	1												(pS)			ALG6
AT4G12270.1	SIL(pS)SHALFASR	NH4				1									(pS)			copper amine oxidase family protein
AT1G03060.1	SGMVTGI(pS)GHQYK	NH4	1												(pS)			WD-40 repeat family protein / beige-related
AT4G19150.1	SGDLAAVQ(pS)IISSNPLAVNSR	NH4				1									(pS)			ankyrin repeat family protein
AT1G12700.1	SGD(pT)SLALDLLRK	NH4			1											(pT)		helicase domain-containing protein / pentatricopeptide (PPR) repeat-containing protein
AT3G10240.1	SG(pS)SSIPLDLV(pS)EILLR	NH4		1									.....GS......		(pS)			F-box protein-related
AT1G21610.1	SEVNEMSGG(pS)IGGELLR	NH4					1						......S.G....		(pS)			wound-responsive family protein
AT4G14730.1	SDIE(pT)GGGNELYPGMK	NH4	1													(pT)		transmembrane protein-related
AT1G09060.1	SCLR(pS)DNTIK	NH4					1								(pS)			transcription factor jumonji (jmjC) domain-containing protein
AT4G30690.1	SATVRLIDDQQNMIGLV(pS)K	NH4			1								......S.E....		(pS)			translation initiation factor 3 (IF-3) family protein
AT5G53310.1	SASDYELEVLL(pS)NR	NH4	1										...G..SP.....		(pS)			myosin heavy chain-related
AT1G02630.1	SA(pT)WACIVR	NH4					1									(pT)		equilibrative nucleoside transporter
AT5G01150.1	S(pT)ELVLNK	NH4					1									(pT)		unknown protein
AT4G34280.1	S(pS)SLSEIVK	NH4	1												(pS)			transducin family protein / WD-40 repeat family protein
AT5G38710.1	RV(pS)SVYE(pS)(pT)GLK	NH4			1								...R..S......		(pS)	(pT)		proline oxidase
AT3G46660.1	RSVVLVPFPAQGHI(pS)PMMQLAK	NH4	1										...G..SP.....		(pS)			UGT76E12 (UDP-GLUCOSYL TRANSFERASE 76E12); UDP-glycosyltransferase/ quercetin 3-O-glucosyltransferase/ quercetin 7-O-glucosyltransferase/ transferase
AT1G72410.1	RSSIVSD(oxM)STDLA(pS)EK	NH4	1												(pS)			COP1-interacting protein-related
AT3G16710.1	RSIATGFA(pS)IVK	NH4	1												(pS)			INVOLVED IN: biological_process unknown; LOCATED IN: cellular_component unknown; EXPRESSED IN: 10 plant structures; EXPRESSED DURING: LP.10 ten leaves visible
AT5G45940.1	RS(t)(t)L(s)(s)HPGEVALPGGK	NH4		1														atnudt11 (Arabidopsis thaliana Nudix hydrolase homolog 11); hydrolase
AT3G28650.1	RNFDLLC(s)(s)ITMPFK	NH4					1											DC1 domain-containing protein
AT3G26010.1	RLFV(pS)VHR	NH4					1								(pS)			F-box family protein
AT4G00140.1	RLDALGIPAIAL(s)LQG(s)VAGG(s)R	NH4			1													EDA34 (embryo sac development arrest 34)
AT1G72410.1	RL(pS)LGGGSADFSK	NH4			1										(pS)			COP1-interacting protein-related
AT5G07660.1	RI(pS)D(pS)(pT)SLTVLK	NH4			1								...R..S......		(pS)	(pT)		structural maintenance of chromosomes (SMC) family protein
AT5G35550.1	RGNI(pS)SDEEELIIR	NH4	1										......S.D.E..	MPK1, MPK2, MPK8	(pS)			TT2 (TRANSPARENT TESTA 2); DNA binding / transcription factor
AT1G33870.1	R(oxM)(pT)QLLER	NH4	1													(pT)		avirulence-responsive protein
AT3G48860.1	QVASLGEGV(pS)LEAK	NH4					1						......S.E....		(pS)			unknown protein
AT1G09815.1	QTK(pS)NI(pT)GGISK	NH4			1										(pS)	(pT)		POLD4 (POLYMERASE DELTA 4); DNA-directed DNA polymerase
AT1G61105.1	QRLLTPC(pS)K	NH4	1												(pS)			disease resistance protein-related
AT5G24390.1	QRAPPTEDLLL(pY)VVAASVLQR	NH4		1													(pY)	RabGAP/TBC domain-containing protein
AT1G24160.1	QNPAKP(pT)IIP(pS)VA(pT)RQK	NH4			1										(pS)	(pT)		unknown protein
AT1G06990.1	QN(s)D(s)QEFNQKLK	NH4				1												GDSL-motif lipase/hydrolase family protein
AT1G68750.1	QLTSEISK(oxM)PLEEAL(pT)LAR	NH4	1													(pT)		ATPPC4; phosphoenolpyruvate carboxylase
AT1G32730.1	QLSSNFAQFNNLNA(pS)(pS)R	NH4					1								(pS)			unknown protein
AT2G34310.1	QLNSCPENFTQ(pT)SR	NH4		1									...R.PSP.....			(pT)		unknown protein
AT4G23190.1	QLKLVSEGSESDQYT(pS)K	NH4			1										(pS)			CRK11 (CYSTEINE-RICH RLK11); kinase/ protein kinase
AT4G26180.1	QLF(pS)GLSINYLK	NH4					1								(pS)			mitochondrial substrate carrier family protein
AT5G09410.1	QI(pS)KI(oxM)LLK	NH4	1										...R..S......		(pS)			EICBP.B (ETHYLENE INDUCED CALMODULIN BINDING PROTEIN); calmodulin binding / transcription activator/ transcription regulator
AT5G51630.1	QEHLV(s)LHM(t)HSK	NH4					1											disease resistance protein (TIR-NBS-LRR class)
AT1G67690.1	Q(pY)FPVNLVLSGIFK	NH4		1													(pY)	metalloendopeptidase
AT4G19515.1	Q(pT)LKEI(pY)QI(pT)K	NH4		1												(pT)	(pY)	disease resistance family protein
AT2G47830.1	Q(pT)ILQVEGVK	NH4			1											(pT)		cation efflux family protein / metal tolerance protein
AT5G63590.1	PPE(y)IEVNEE(y)A(s)HIK	NH4				1												FLS3 (FLAVONOL SYNTHASE 3); flavonol synthase
AT2G35670.1	NVDNVP(pS)PPK	NH4				1							......SP...R.		(pS)			FIS2 (FERTILIZATION INDEPENDENT SEED 2); transcription factor
AT3G26910.1	NV(pY)E(oxM)SLVK	NH4	1										......S.D....				(pY)	hydroxyproline-rich glycoprotein family protein
AT5G16680.1	NT(pS)LP(pT)SNVLPR	NH4	1												(pS)	(pT)		PHD finger family protein
AT4G28860.1	NMNMPSSTSLSPAG(t)(s)KR	NH4					1											ckl4 (Casein Kinase I-like 4); ATP binding / kinase/ protein kinase/ protein serine/threonine kinase
AT2G46020.1	NMLSS(pS)NLIVQPGGPGGERK	NH4		1										MPK6	(pS)			transcription regulatory protein SNF2
AT2G29070.1	NISLVKGT(pY)IK	NH4				1											(pY)	ubiquitin fusion degradation UFD1 family protein
AT1G77510.1	NGGK(pS)VQD(pY)NGPR	NH4		1											(pS)		(pY)	ATPDIL1-2 (PDI-LIKE 1-2); protein disulfide isomerase
AT2G36370.1	NFMLVK(pS)DK	NH4	1												(pS)			ubiquitin-protein ligase
AT2G21720.1	NFLIFSLFEEVPKGDYVLEELAEI(pS)LK	NH4	1												(pS)			unknown protein
AT2G34060.1	NFLGRL(pY)D(pY)K	NH4			1												(pY)	peroxidase
AT3G48430.1	NEELD(pS)(pY)MEGPSTRLR	NH4					1						......S.D....		(pS)		(pY)	REF6 (RELATIVE OF EARLY FLOWERING 6); nucleic acid binding / transcription factor/ zinc ion binding
AT1G10520.1	NEDSL(pT)HAQKLGLK	NH4		1									......SP.K...			(pT)		DNA polymerase lambda (POLL)
AT2G28100.1	NCLFLLNVPPN(s)(s)GLI(pS)EQDIKVLEEFSEMK	NH4	1												(pS)			ATFUC1 (alpha-L-fucosidase 1); alpha-L-fucosidase
AT4G29420.1	NAWL(pS)VVGLTEMPNLR	NH4				1									(pS)			F-box family protein
AT3G48050.1	NAGAGGV(pS)EVLAAVKDEK	NH4	1												(pS)			DNA binding / protein binding / transcription regulator
AT2G38760.1	N(pY)GVTIDK	NH4			1												(pY)	ANNAT3 (ANNEXIN ARABIDOPSIS 3); calcium ion binding / calcium-dependent phospholipid binding
AT4G31160.1	N(pS)(pT)FADG(pS)GLQ(pT)PA(s)ALDANQ(s)GSSRLGQ(oxM)TPASQLR	NH4			1								......SP...R.		(pS)	(pT)		DCAF1 (DDB1-CUL4 ASSOCIATED FACTOR 1); nucleotide binding
AT2G17850.1	N(oxM)DGG(pY)IAWVNK	NH4	1														(pY)	FUNCTIONS IN: molecular_function unknown; INVOLVED IN: aging; LOCATED IN: endomembrane system; EXPRESSED IN: 9 plant structures; EXPRESSED DURING: 9 growth stages; CONTAINS InterPro DOMAIN/s: Rhodanese-like (InterPro:IPR001763); BEST Arabidopsis thaliana protein match is: unknown protein (TAIR:AT5G66170.2); Has 1960 Blast hits to 1954 proteins in 396 species: Archae - 22; Bacteria - 1018; Metazoa…
AT4G39050.1	MLAGEIAF(s)(t)(s)TLK	NH4				1												kinesin-related protein (MKRP2)
AT5G58760.1	ML(pY)GMDINSEK	NH4				1							......SDDE...				(pY)	DDB2 (damaged DNA-binding 2); nucleic acid binding / nucleotide binding / zinc ion binding
AT1G27880.1	MKDLLILME(pS)PPYK	NH4	1										......SP.....		(pS)			ATP-dependent DNA helicase
AT4G28560.1	MGLEGNIPASMG(s)(s)LK	NH4					1											RIC7 (ROP-INTERACTIVE CRIB MOTIF-CONTAINING PROTEIN 7); protein binding
AT3G27350.1	MGESAVLVHSYSFAAPI(pT)R	NH4			1								......S.G....			(pT)		unknown protein
AT3G49670.1	MGENFLNG(pS)IPKELFGLPK	NH4	1										.....GS......		(pS)			BAM2 (BARELY ANY MERISTEM 2); ATP binding / protein binding / protein kinase/ protein serine/threonine kinase
AT1G19920.1	MEQH(pS)KVLEDGVLDPK	NH4		1											(pS)			APS2; sulfate adenylyltransferase (ATP)
AT1G11720.1	MEATDDE(pS)(pS)HVK(pT)TAK	NH4				1									(pS)	(pT)		ATSS3 (starch synthase 3); starch synthase/ transferase
AT3G22760.1	MD(pT)PEKSETQIGTPVSK	NH4	1													(pT)		SOL1; transcription factor
AT2G28290.1	MD(pT)MQNN(pT)(pS)IDIGITSGK	NH4		1									......S.D....		(pS)	(pT)		SYD (SPLAYED); ATPase/ chromatin binding
AT1G23360.1	MAALLGIVSPV(pT)FTGKHPVN(pS)R	NH4					1								(pS)	(pT)		UbiE/COQ5 methyltransferase family protein
AT5G14060.1	MA(pS)LQLYGVKTPGLALSSK	NH4		1											(pS)			CARAB-AK-LYS; amino acid binding / aspartate kinase
AT1G55740.1	M(pT)VGAGISV(pT)DSDLVVLGHR	NH4		1												(pT)		AtSIP1 (Arabidopsis thaliana seed imbibition 1); hydrolase
AT3G20810.1	M(pT)KSLEEASGDFK	NH4					1							MPK5, MPK6		(pT)		transcription factor jumonji (jmjC) domain-containing protein
AT1G73850.1	M(pS)IEEEMEILMGLIDLK	NH4	1										......S.E....		(pS)			structural constituent of ribosome
AT4G30620.1	M(pS)DLAQSLG(oxM)PPGLDGLK	NH4		1											(pS)			unknown protein
AT5G48110.1	LYSVE(pY)GIDEWKR	NH4	1														(pY)	terpene synthase/cyclase family protein
AT4G09190.1	LWSSII(pT)(pT)PDFTSSVVTR	NH4	1													(pT)		F-box family protein
AT3G25180.1	LVVASDPK(pT)VK	NH4				1										(pT)		CYP82G1; electron carrier/ heme binding / iron ion binding / monooxygenase/ oxygen binding
AT4G19910.1	LVLIPVF(pY)R	NH4				1											(pY)	Toll-Interleukin-Resistance (TIR) domain-containing protein
AT1G10180.1	LVFSNI(pS)VATK	NH4				1									(pS)			unknown protein
AT3G44730.1	LTQVLQD(pS)LGGQAK	NH4			1								.....GS......		(pS)			kinesin motor protein-related
AT1G50500.1	LT(oxM)LVSAVEQLQVMA(pS)KR	NH4					1								(pS)			HIT1 (HEAT-INTOLERANT 1); transporter
AT3G02810.1	LSSK(s)(s)QK	NH4	1															protein kinase family protein
AT3G20830.1	LRTTP(pS)(pS)APPSPLR	NH4		1											(pS)			protein kinase family protein
AT5G07150.1	LREI(pT)GI(pT)PEAALPSR	NH4	1													(pT)		leucine-rich repeat family protein
AT1G59620.1	LR(pS)LLFIEELGG(pY)R	NH4			1										(pS)		(pY)	CW9; ATP binding
AT3G50590.1	LQRVQGA(pS)AL(pS)AK	NH4			1										(pS)			nucleotide binding
AT1G31410.1	LPFTREVIPGASPSALDGPLV(pT)EPEK	NH4					1									(pT)		putrescine-binding periplasmic protein-related
AT3G51140.1	LNNRN(pS)AWPVLK	NH4	1												(pS)			INVOLVED IN: biological_process unknown; LOCATED IN: chloroplast
AT5G51660.1	LLSRAEFHVGAHV(pS)K	NH4		1											(pS)			CPSF160; nucleic acid binding
AT5G16930.1	LLNL(pY)LEKYI(pS)K	NH4	1												(pS)		(pY)	AAA-type ATPase family protein
AT1G61010.1	LLLTD(pY)VK	NH4	1														(pY)	CPSF73-I (CLEAVAGE AND POLYADENYLATION SPECIFICITY FACTOR 73-I); protein binding
AT2G19570.1	LLLE(t)I(s)PK	NH4					1											CDA1 (CYTIDINE DEAMINASE 1); cytidine deaminase
AT3G28510.1	LLLD(t)(t)(s)K	NH4		1														AAA-type ATPase family protein
AT3G48990.1	LLL(t)(s)KEGNAPAQEAASK	NH4		1														AMP-dependent synthetase and ligase family protein
AT1G58440.1	LLIPFP(pS)PK	NH4		1									......SP.R...		(pS)			XF1; squalene monooxygenase
AT3G54180.1	LLGTP(pT)EQQWPGVSTLRDWHVYPK	NH4	1													(pT)		CDKB1;1 (CYCLIN-DEPENDENT KINASE B1;1); cyclin-dependent protein kinase/ kinase/ protein binding
AT2G01820.1	LLDV(pS)NNDF(pY)GIPPKFR	NH4					1								(pS)		(pY)	leucine-rich repeat protein kinase
AT3G09530.1	LLDEMRI(pS)IGR	NH4	1										......S.G....		(pS)			ATEXO70H3 (exocyst subunit EXO70 family protein H3); protein binding
AT1G67140.1	LLAAHA(pS)LK	NH4					1								(pS)			SWEETIE (SWEETIE); binding
AT5G53700.1	LKP(t)G(s)GHPTIGVER	NH4	1															INVOLVED IN: biological_process unknown; LOCATED IN: cellular_component unknown; BEST Arabidopsis thaliana protein match is: nucleic acid binding / nucleotide binding (TAIR:AT5G03480.1); Has 74 Blast hits to 54 proteins in 11 species: Archae - 0; Bacteria - 0; Metazoa - 0; Fungi - 0; Plants - 68; Viruses - 0; Other Eukaryotes - 6 (source: NCBI BLink).
AT4G18195.1	LK(t)(s)H(t)(s)PVGDPHLLPAEEGHTNIHSV	NH4			1													PUP8 (ARABIDOPSIS THALIANA PURINE PERMEASE 8); purine transmembrane transporter
AT2G11520.1	LIITE(pY)VRNGTLR	NH4				1								MPK10			(pY)	CRCK3; ATP binding / kinase/ protein kinase/ protein serine/threonine kinase
AT5G20200.1	LIEMI(s)(s)R	NH4		1														nucleoporin-related
AT2G31660.1	LICKIFW(s)(s)IYLELPR	NH4	1															SAD2 (SUPER SENSITIVE TO ABA AND DROUGHT2); binding / protein transporter
AT2G07040.1	LGRLNHENLLPIVA(y)(y)YK	NH4	1															PRK2A; ATP binding / protein binding / protein kinase/ protein serine/threonine kinase/ protein tyrosine kinase
AT1G49250.1	LGMGKGS(pY)IIK	NH4				1											(pY)	ATP dependent DNA ligase family protein
AT3G52250.1	LFGTVLT(pT)DENGIK	NH4				1										(pT)		DNA binding / transcription factor
AT5G65830.1	LFG(pY)PLEEMKNK	NH4	1														(pY)	leucine-rich repeat family protein
AT2G43260.1	LF(s)(t)PGSWISKILK	NH4			1													F-box family protein / S locus-related
AT2G27630.1	LF(pT)LEENER	NH4		1												(pT)		ubiquitin carboxyl-terminal hydrolase-related
AT5G14060.1	LF(pS)AYLNK	NH4					1								(pS)			CARAB-AK-LYS; amino acid binding / aspartate kinase
AT1G34420.1	LEV(pS)DN(pS)LSGTIPEGIK	NH4				1									(pS)			leucine-rich repeat family protein / protein kinase family protein
AT3G20410.1	LESNENL(pY)K	NH4				1							......SPK....				(pY)	CPK9 (calmodulin-domain protein kinase 9); calmodulin-dependent protein kinase/ kinase
AT2G26780.1	LESLVSNLLPLTISSL(pS)(pS)Q(pS)PVVR	NH4		1											(pS)			binding
AT1G32660.1	LELD(pS)LPLDLK	NH4					1								(pS)			F-box family protein
AT5G48820.1	LEKP(pS)SLIEPK	NH4	1												(pS)			ICK6 (INHIBITOR/INTERACTOR WITH CYCLIN-DEPENDENT KINASE); cyclin binding / cyclin-dependent protein kinase inhibitor
AT2G19580.1	LEGF(pS)NWLK	NH4	1												(pS)			TET2 (TETRASPANIN2)
AT1G52780.1	LEDISR(pT)PR	NH4	1										...R..S......			(pT)		unknown protein
AT4G24250.1	LE(pY)IISSLALDV(pS)EKR	NH4				1									(pS)		(pY)	MLO13 (MILDEW RESISTANCE LOCUS O 13); calmodulin binding
AT5G06120.1	LDIRA(pY)IVN(pY)LA(pT)R	NH4					1									(pT)	(pY)	Ran-binding protein
AT4G08810.1	LDECDV(pS)WR	NH4				1									(pS)			SUB1; calcium ion binding
AT5G48960.1	LDDGFI(pS)ADLGTLDYKGLYK	NH4				1							......S.D....		(pS)			5' nucleotidase family protein
AT3G54230.1	LASKTSLLA(pS)K	NH4				1									(pS)			nucleic acid binding / nucleotide binding / zinc ion binding
AT3G56410.2	LA(pS)(pS)KDLK	NH4			1										(pS)			unknown protein
AT5G08390.1	L(s)(s)(s)RNEPDLPTSSLLER	NH4					1											FUNCTIONS IN: molecular_function unknown; INVOLVED IN: biological_process unknown; LOCATED IN: CUL4 RING ubiquitin ligase complex; EXPRESSED IN: 22 plant structures; EXPRESSED DURING: 13 growth stages; CONTAINS InterPro DOMAIN/s: WD40 repeat-like (InterPro:IPR011046)
AT2G26410.1	L(s)(s)(s)(t)SLGKTK	NH4		1														Iqd4 (IQ-domain 4); calmodulin binding
AT1G18500.1	L(pS)GRHALK	NH4			1										(pS)			MAML-4 (METHYLTHIOALKYLMALATE SYNTHASE-LIKE 4); 2-isopropylmalate synthase
AT4G16630.1	L(pS)ADP(pS)ARRPPGLTEEVVR	NH4		1									......SDDE...		(pS)			DEAD/DEAH box helicase
AT1G59800.1	L(oxM)LQDTASYY(s)(s)KASR	NH4	1															cullin-related
AT2G32540.1	KYLAEE(s)L(t)R	NH4	1															ATCSLB04; cellulose synthase/ transferase/ transferase
AT3G29750.1	KVAAVG(s)(t)EVR	NH4					1											ATP binding / aminoacyl-tRNA ligase/ aspartic-type endopeptidase/ nucleotide binding
AT3G53280.1	KV(pS)LELVPTLHR	NH4	1										......S.E....		(pS)			CYP71B5 (CYTOCHROME P450 71B5); electron carrier/ heme binding / iron ion binding / monooxygenase/ oxygen binding
AT2G38995.1	KT(pS)DPDALPTTAATR	NH4	1										...R..S......		(pS)			FUNCTIONS IN: molecular_function unknown; INVOLVED IN: biological_process unknown; LOCATED IN: cellular_component unknown; CONTAINS InterPro DOMAIN/s: Protein of unknown function DUF1298 (InterPro:IPR009721)
AT5G44680.1	KSPPKPLNPIA(pS)K	NH4	1												(pS)			methyladenine glycosylase family protein
AT3G50370.1	KSN(pY)VL(s)(s)SR	NH4				1											(pY)	unknown protein
AT2G44600.1	KSDAG(t)G(t)GAGGR	NH4				1							......SP.R...					unknown protein
AT1G67470.1	KPK(pS)EIASER	NH4		1											(pS)			protein kinase family protein
AT1G05690.1	KP(s)(s)L(oxM)RLVPK	NH4	1															BT3 (BTB AND TAZ DOMAIN PROTEIN 3); protein binding / transcription regulator
ATCG01130.1	KP(pS)FFEPISKELK	NH4				1									(pS)			hypothetical protein
AT2G27650.1	KNPKPSPIQ(pS)K	NH4		1											(pS)			ubiquitin carboxyl-terminal hydrolase-related
AT1G10570.1	KLTEAVS(pY)K	NH4		1													(pY)	OTS2 (OVERLY TOLERANT TO SALT 2); SUMO-specific protease/ cysteine-type peptidase
AT1G13670.1	KL(t)(s)FLN(s)LLR	NH4				1												unknown protein
AT2G36695.1	KGVAP(pS)PSP(oxM)R	NH4				1							......SP...R.		(pS)			unknown protein
AT2G42150.1	KG(t)(s)EPDK	NH4					1											DNA-binding bromodomain-containing protein
AT4G08510.1	KFKP(pS)LLQK	NH4	1												(pS)			unknown protein
AT4G00450.1	KFEITSIEEGEVIEEGSG(pS)R	NH4					1						.....GS......		(pS)			CRP (CRYPTIC PRECOCIOUS)
AT4G00450.1	KFEITSIEEGEVIEEG(pS)GSR	NH4				1							.....GS......		(pS)			CRP (CRYPTIC PRECOCIOUS)
AT1G01100.1	KDEPAEE(pS)DGDLGFGLFD	NH4			1								......S.G....		(pS)			60S acidic ribosomal protein P1 (RPP1A)
AT2G46220.1	KATV(pS)AIDAR	NH4			1										(pS)			unknown protein
AT2G36910.1	KAEI(oxM)LLDEATSALDAE(pS)ER	NH4					1								(pS)			ABCB1 (ATP BINDING CASSETTE SUBFAMILY B1); ATPase
AT3G04220.1	K(pY)DVFPSFR	NH4		1													(pY)	disease resistance protein (TIR-NBS-LRR class)
AT2G11626.1	K(pT)DFHWSLFNPSSPFPLNLK	NH4					1									(pT)		FUNCTIONS IN: molecular_function unknown; INVOLVED IN: biological_process unknown; LOCATED IN: endomembrane system; BEST Arabidopsis thaliana protein match is: beta-galactosidase (TAIR:AT2G04378.2); Has 7 Blast hits to 7 proteins in 1 species: Archae - 0; Bacteria - 0; Metazoa - 0; Fungi - 0; Plants - 7; Viruses - 0; Other Eukaryotes - 0 (source: NCBI BLink).
AT4G19185.1	K(pT)AVSGIGIAPHGLK	NH4				1										(pT)		integral membrane family protein
AT2G40070.1	K(pS)LD(oxM)AIR	NH4					1						......S.D....		(pS)			FUNCTIONS IN: molecular_function unknown; INVOLVED IN: biological_process unknown; LOCATED IN: cellular_component unknown; EXPRESSED IN: 17 plant structures; EXPRESSED DURING: 7 growth stages; BEST Arabidopsis thaliana protein match is: proline-rich family protein (TAIR:AT3G09000.1); Has 94255 Blast hits to 49644 proteins in 1573 species: Archae - 225; Bacteria - 11215; Metazoa - 37735; Fungi - 2…
AT5G60410.1	K(oxM)QVSGASDLA(pS)K	NH4		1									......S.G....		(pS)			SIZ1; DNA binding / SUMO ligase
AT3G48470.1	K(oxM)AS(pS)IAFMFSK	NH4	1												(pS)			EMB2423 (EMBRYO DEFECTIVE 2423)
AT4G04700.1	IYILGEELGRGNFGL(pT)R	NH4			1											(pT)		CPK27; ATP binding / calcium ion binding / kinase/ protein kinase/ protein serine/threonine kinase/ protein tyrosine kinase
AT5G49870.1	IYIG(pT)GEVGIVSIK	NH4					1									(pT)		jacalin lectin family protein
AT1G77460.1	IVNA(pS)(pS)LEVRVGSTALLLCAAK	NH4				1									(pS)			binding
AT2G45030.1	IVL(pT)DGASHAVD(pS)SELAFK	NH4	1												(pS)	(pT)		mitochondrial elongation factor
AT5G04180.1	IVHNSTEILQT(y)(y)KPVEAILK	NH4	1															ACA3 (ALPHA CARBONIC ANHYDRASE 3); carbonate dehydratase/ zinc ion binding
AT5G66610.1	IVEE(pS)LKEK	NH4				1									(pS)			DAR7 (DA1-RELATED PROTEIN 7); zinc ion binding
AT3G12970.1	ITPVLNVPV(s)(s)LR	NH4		1														unknown protein
AT1G56230.1	ITEVRVGSWSYVEG(pS)IGK	NH4	1										......S.G....		(pS)			unknown protein
AT5G50900.1	ISMVES(pS)K	NH4			1										(pS)			armadillo/beta-catenin repeat family protein
AT1G59870.1	ISGYCEQ(pT)DIHSPQVTVR	NH4	1										.....GS......			(pT)		PEN3 (PENETRATION 3); ATPase
AT5G66800.1	ISFSNDFVEIRPE(pT)(pT)K	NH4					1									(pT)		unknown protein
AT2G35670.1	ISDIL(pT)TTQLAIAE(s)(s)EPK	NH4	1										......SP...R.			(pT)		FIS2 (FERTILIZATION INDEPENDENT SEED 2); transcription factor
AT1G72500.1	IPHVAGG(s)IF(s)VNVTWSQK	NH4		1														inter-alpha-trypsin inhibitor heavy chain-related
AT5G08650.1	IPAPLD(pT)AGKPLR	NH4			1											(pT)		GTP-binding protein LepA
ATCG01000.1	IP(pS)PIF(pT)K	NH4			1								...R.PSP.....		(pS)	(pT)		hypothetical protein
AT1G01950.1	IP(pS)(pS)APAPR	NH4			1								...R..S......		(pS)			armadillo/beta-catenin repeat family protein / kinesin motor family protein
AT5G47800.1	INNTT(pY)HLHR(pS)CLVPK	NH4					1								(pS)		(pY)	phototropic-responsive NPH3 family protein
AT4G11876.1	ILVREELA(pT)DR	NH4			1											(pT)		unknown protein
AT5G53110.1	ILQLNLN(s)(t)PF(s)GVYMR	NH4	1															FUNCTIONS IN: molecular_function unknown; INVOLVED IN: biological_process unknown; LOCATED IN: endomembrane system; EXPRESSED IN: 8 plant structures; EXPRESSED DURING: 4 anthesis
AT1G01580.1	ILPSDT(oxM)EL(t)F(s)K	NH4				1												FRO2 (FERRIC REDUCTION OXIDASE 2); ferric-chelate reductase
AT3G60100.1	ILP(pS)AE(pS)GEEPLPESLLWLLLTGK	NH4					1						......S.E....		(pS)			CSY5 (citrate synthase 5); citrate (SI)-synthase/ transferase
AT5G47690.1	ILFGFRV(oxM)(pS)R	NH4	1										.M.R..S......		(pS)			binding
AT1G70130.1	ILAI(pS)L(pS)I(pS)GV(pT)LVIVLILGV(oxM)LFLK	NH4					1								(pS)	(pT)		lectin protein kinase
AT5G49050.1	IKMASG(pS)ER	NH4	1										.....GS......		(pS)			FUNCTIONS IN: molecular_function unknown; INVOLVED IN: biological_process unknown; LOCATED IN: cellular_component unknown; CONTAINS InterPro DOMAIN/s: Rossmann-like alpha/beta/alpha sandwich fold (InterPro:IPR014729); BEST Arabidopsis thaliana protein match is: universal stress protein (USP) family protein (TAIR:AT2G47710.1); Has 83 Blast hits to 82 proteins in 13 species: Archae - 0; Bacteria - …
AT1G52360.1	IKIF(pS)K	NH4			1										(pS)			coatomer protein complex
AT1G31950.1	IITKA(pY)QEIAK	NH4	1														(pY)	terpene synthase/cyclase family protein
AT2G29000.1	IISLDL(pS)NR	NH4		1											(pS)			leucine-rich repeat family protein / protein kinase family protein
AT5G15540.1	IISEP(pS)VPVK	NH4		1											(pS)			EMB2773 (EMBRYO DEFECTIVE 2773); binding / protein binding / zinc ion binding
AT3G22910.1	IIQ(pS)(oxM)AAKSLR	NH4					1								(pS)			calcium-transporting ATPase
AT4G17920.1	IINSFPTFP(pY)SSVKDLR	NH4				1											(pY)	zinc finger (C3HC4-type RING finger) family protein
AT5G63840.1	IILLGHS(pS)GPK	NH4		1											(pS)			RSW3 (RADIAL SWELLING 3); glucosidase/ hydrolase
AT4G25450.1	IIELG(t)H(s)ELVAQKGSYASLVGTQR	NH4		1														ATNAP8; ATPase
AT4G28815.1	IGQ(t)QIP(s)(s)DPLPILRGSGSGGR	NH4				1												transcription regulator
AT4G18790.1	IGP(pS)LEK	NH4	1										......S.E....		(pS)			NRAMP5; inorganic anion transmembrane transporter/ metal ion transmembrane transporter
AT3G07750.1	IGGTDVIA(pS)VK	NH4	1												(pS)			3' exoribonuclease family domain 1-containing protein
AT2G29210.1	IGGSHAANHLE(s)P(s)P(s)SLSPPGR	NH4					1						.....RSP.....					splicing factor PWI domain-containing protein
AT5G08530.1	IFTNL(pY)GLHDPFLK	NH4	1														(pY)	CI51 (51 kDa subunit of complex I); 4 iron
AT3G25905.1	IFPE(pT)PA(pS)GK	NH4			1										(pS)	(pT)		CLE27 (CLAVATA3/ESR-RELATED 27); protein binding / receptor binding
AT2G28650.1	IFLTLDVYQ(pT)IVDLLPK	NH4	1													(pT)		ATEXO70H8 (exocyst subunit EXO70 family protein H8); protein binding
AT1G51500.1	IFGVQVTH(pS)K	NH4				1									(pS)			CER5 (ECERIFERUM 5); ATPase
AT1G63840.1	IFFYLL(pS)FLGLIR	NH4		1											(pS)			zinc finger (C3HC4-type RING finger) family protein
AT1G76630.1	IFALVESANIFLMLGS(pY)RK	NH4					1										(pY)	tetratricopeptide repeat (TPR)-containing protein
AT5G19100.1	IFA(s)(t)PLIGNGK	NH4				1												extracellular dermal glycoprotein-related / EDGP-related
AT5G54600.1	IF(pT)HNSTIVIK	NH4					1									(pT)		50S ribosomal protein L24
AT5G22550.1	IEY(pT)NLK	NH4				1										(pT)		unknown protein
AT2G48120.1	IEEDA(t)(t)G(s)K	NH4					1											PAC (PALE CRESS)
AT5G35753.1	IDIAYLS(pS)KTDIEFGTMK	NH4	1												(pS)			FUNCTIONS IN: molecular_function unknown; INVOLVED IN: biological_process unknown; LOCATED IN: cellular_component unknown; CONTAINS InterPro DOMAIN/s: Molecular chaperone
AT2G34350.1	ICSF(pT)FLLLLLA(pS)PLLVAVR	NH4		1									......SP.....		(pS)	(pT)		nodulin-related
AT4G39850.1	IASLNG(t)(t)VKYVLEQDK	NH4	1															PXA1 (PEROXISOMAL ABC TRANSPORTER 1); ATPase
AT2G20190.1	IAA(pT)LVPEK	NH4	1													(pT)		CLASP (CLIP-ASSOCIATED PROTEIN); binding
AT3G13670.1	I(s)GGNDR(s)AGA(s)ILEVALK	NH4	1										......SP.....	MPK1, MPK7, MPK16				protein kinase family protein
AT1G17730.1	I(pY)AENAIR	NH4					1										(pY)	VPS46.1 (VACUOLAR PROTEIN SORTING 46.1)
AT2G32480.1	I(pT)KVRPR	NH4	1													(pT)		membrane-associated zinc metalloprotease
AT4G24740.1	I(pT)AREALR	NH4	1													(pT)		AFC2 (ARABIDOPSIS FUS3-COMPLEMENTING GENE 2); kinase/ protein kinase
AT4G31400.1	I(pS)GCLVAEPIK	NH4				1									(pS)			DNA-directed DNA polymerase/ damaged DNA binding
AT3G06930.1	HVYAVEA(pS)E(oxM)AEYARK	NH4		1											(pS)			protein arginine N-methyltransferase family protein
AT1G27070.1	HRLQQLQSEL(s)(s)VLHSLR	NH4	1															5'-AMP-activated protein kinase-related
AT5G55840.1	HILKEL(s)L(oxM)(s)GK	NH4					1											pentatricopeptide (PPR) repeat-containing protein
AT5G55390.1	HGLVS(pS)VPDH(pS)R	NH4	1												(pS)			EDM2; transcription factor
AT5G13590.1	HEGIGRFSQGN(pS)PSFGILK	NH4				1							......SP.....		(pS)			unknown protein
AT4G39450.1	HE(pT)A(pT)LLEAR	NH4	1													(pT)		unknown protein
AT1G10560.1	HCKTNGIVLAGI(pS)R	NH4	1												(pS)			PUB18 (PLANT U-BOX 18); ubiquitin-protein ligase
AT4G17130.1	GVSV(pT)INR(pS)LR	NH4	1												(pS)	(pT)		similar to C2 domain-containing protein [Arabidopsis thaliana] (TAIR:AT1G48090.2); similar to vacuolar protein sorting 13C protein-like [Oryza sativa (japonica cultivar-group)] (GB:BAD19476.1)
AT5G12100.1	GVSP(pS)VETYNILIGG(pY)GRK	NH4	1										......S.E....		(pS)		(pY)	pentatricopeptide (PPR) repeat-containing protein
AT2G17510.1	GT(pS)VYLVER	NH4			1								...R..S......		(pS)			EMB2763 (EMBRYO DEFECTIVE 2763); RNA binding / ribonuclease
AT1G06980.1	GSI(pY)FLIPDSSLPEKK	NH4				1											(pY)	unknown protein
AT5G13630.1	GSDKGIL(pS)DVELLK	NH4			1								......SD.E...		(pS)			GUN5 (GENOMES UNCOUPLED 5); magnesium chelatase
AT3G59410.1	GQLKDHGSNADEDNELL(pS)EEI(pT)AL(pS)AIFQEDCK	NH4	1										.D....S.E....		(pS)	(pT)		protein kinase family protein
AT5G53150.1	GQ(pS)EIFK	NH4	1										.M.R..S......		(pS)			heat shock protein binding / unfolded protein binding
AT1G23740.1	GPFPF(pS)RVADAFSYLETNHATGK	NH4		1											(pS)			oxidoreductase
AT4G37590.1	GNV(pS)ADVIGEALHAYAIK	NH4		1									......S.D....		(pS)			NPY5 (NAKED PINS IN YUC MUTANTS 5); protein binding / signal transducer
AT1G51580.1	GNQVD(pY)L(oxM)SKGGK	NH4	1														(pY)	KH domain-containing protein
AT5G61690.1	GLPPA(pS)IKSTAEK	NH4			1										(pS)			ATATH15; ATPase
AT1G31440.1	GLEGFIA(t)G(t)K	NH4	1															SH3 domain-containing protein 1 (SH3P1)
AT4G30190.1	GLDIETPSHY(pT)V	NH4			1											(pT)		AHA2; ATPase/ hydrogen-exporting ATPase
AT2G18960.1	GLDIDTAGHHY(pT)V	NH4			1											(pT)		AHA1 (ARABIDOPSIS H+ ATPASE 1); ATPase/ hydrogen-exporting ATPase
AT4G22770.1	GK(oxM)KPA(pT)P(pT)PSSFIRPK	NH4		1									......TP.....			(pT)		DNA-binding family protein
AT3G13220.1	GITG(s)(t)GPGEILAL(oxM)GP(s)G(s)GKTTLLK	NH4				1												ABC transporter family protein
AT5G14610.1	GGPPS(t)(s)(s)PPR	NH4			1													ATP binding / ATP-dependent helicase/ helicase/ nucleic acid binding / protein binding
AT4G34190.1	GGNRAA(s)V(s)IR	NH4				1												SEP1 (STRESS ENHANCED PROTEIN 1); chlorophyll binding
AT4G35650.1	GGLA(pT)PVGGGV(pS)SLN(oxM)QLR	NH4		1											(pS)	(pT)		isocitrate dehydrogenase
AT4G35300.1	GG(pS)TMSVLSR	NH4				1							.....GS......		(pS)			TMT2 (TONOPLAST MONOSACCHARIDE TRANSPORTER2); carbohydrate transmembrane transporter/ nucleoside transmembrane transporter/ sugar:hydrogen symporter
AT1G20620.1	GFFEVTHDISNL(pT)CADFLR	NH4	1													(pT)		CAT3 (CATALASE 3); catalase
AT5G15400.1	GDTVNIFPGAI(s)(s)DGR	NH4				1												U-box domain-containing protein
AT4G05420.1	GDFIVVGDL(oxM)KSISLLL(pY)K	NH4			1												(pY)	DDB1A (DAMAGED DNA BINDING PROTEIN 1A); DNA binding / protein binding
AT5G67610.1	GD(pY)RLLR	NH4				1											(pY)	unknown protein
AT3G59410.1	GALRADRP(pT)R	NH4	1										.D....S.E....			(pT)		protein kinase family protein
AT2G35250.1	GAEADI(pS)IHDLK	NH4					1								(pS)			unknown protein
AT1G16020.1	G(pT)VQ(oxM)LTLAR	NH4		1												(pT)		unknown protein
AT1G15040.1	G(pS)QILNVAAGGTLYQDIDK	NH4		1									.....GS......		(pS)			glutamine amidotransferase-related
AT4G21490.1	G(oxM)HGI(pT)DLLK	NH4					1									(pT)		NDB3; NADH dehydrogenase
AT2G24700.1	FVTL(pT)LTH(pS)SK	NH4	1												(pS)	(pT)		transcriptional factor B3 family protein
AT1G74070.1	FSSIVSGKAGI(pT)YR	NH4	1										...R..S......			(pT)		peptidyl-prolyl cis-trans isomerase cyclophilin-type family protein
AT2G30600.1	FSLLP(pY)ELLKR	NH4			1												(pY)	BTB/POZ domain-containing protein
AT5G05630.1	FS(t)(s)(s)HLPNLME	NH4	1															amino acid permease family protein
AT5G23110.1	FS(pS)EGWLRILR	NH4			1								...R..S......		(pS)			zinc finger (C3HC4-type RING finger) family protein
AT2G18080.1	FQAGVVSLEHR(pY)(pY)GK	NH4					1										(pY)	EDA2 (embryo sac development arrest 2); serine-type peptidase
AT4G22070.1	FPV(pS)LGGSR	NH4	1										......S.G....		(pS)			WRKY31; transcription factor
AT1G28090.1	FNKL(pS)(pS)MAYGSFGVSSK	NH4					1								(pS)			polynucleotide adenylyltransferase family protein
AT3G17310.1	FN(pT)LPNPR	NH4		1												(pT)		methyltransferase family protein
AT5G45470.1	FLYPI(pY)FEFISR	NH4			1												(pY)	unknown protein
AT5G17020.1	FLVMVIRDLLNLCEI(pT)K	NH4	1													(pT)		XPO1A; protein binding / protein transporter/ receptor
AT1G04445.1	FLLPKMPP(pT)TMPETPK	NH4	1													(pT)		zinc finger (C2H2 type) family protein
AT5G44800.1	FLDSLS(pS)LP(pS)KSSR	NH4		1											(pS)			CHR4 (CHROMATIN REMODELING 4); ATP binding / DNA binding / chromatin binding / helicase/ nucleic acid binding / protein binding / zinc ion binding
AT5G51150.1	FLASQISNPSSKYPHS(pS)(pS)YSYLQTLDALK	NH4					1								(pS)			unknown protein
AT4G36610.1	FLASIH(pS)EDKIK	NH4		1									......S.D....		(pS)			hydrolase
AT5G16850.1	FI(t)I(s)VR	NH4	1															ATTERT (TELOMERASE REVERSE TRANSCRIPTASE); telomerase/ telomeric template RNA reverse transcriptase
AT2G22950.1	FHGGVDGL(pS)GKLK	NH4			1										(pS)			calcium-transporting ATPase
AT3G63500.1	FHEMP(pT)RNI(t)(s)LK	NH4					1									(pT)		unknown protein
AT3G48425.1	FGA(pT)IKEGR	NH4			1											(pT)		endonuclease/exonuclease/phosphatase family protein
AT3G44240.1	FG(pS)LELR	NH4	1										...R..S......		(pS)			CCR4-NOT transcription complex protein
AT3G50080.1	FD(pS)V(pT)KLALR	NH4		1									...R..S......		(pS)	(pT)		VFB2 (VIER F-BOX PROTEINE 2); ubiquitin-protein ligase
AT4G33210.1	FCPKISSV(pS)MSK	NH4				1									(pS)			F-box family protein (FBL15)
AT5G07940.1	FAPWA(pS)NQ(pS)YQQ(s)(t)HQGPFPGILGG(s)N(oxM)TSGFPYSR	NH4	1												(pS)			FUNCTIONS IN: molecular_function unknown; INVOLVED IN: biological_process unknown; LOCATED IN: cellular_component unknown; EXPRESSED IN: pollen tube; BEST Arabidopsis thaliana protein match is: dentin sialophosphoprotein-related (TAIR:AT5G07980.1); Has 1902 Blast hits to 1005 proteins in 152 species: Archae - 2; Bacteria - 147; Metazoa - 535; Fungi - 166; Plants - 86; Viruses - 0; Other Eukaryote…
AT2G36070.1	F(s)AA(t)EEVKESFK	NH4	1															ATTIM44-2; protein-transmembrane transporting ATPase
AT1G48635.1	EVLI(pS)(pT)EFTNIVEISLK	NH4			1								......S.E....		(pS)	(pT)		peroxin-3 family protein
AT2G25160.1	EVAKEI(pY)(pT)VHDK	NH4					1									(pT)	(pY)	CYP82F1; electron carrier/ heme binding / iron ion binding / monooxygenase/ oxygen binding
AT4G26570.1	ETVFSVSEIEAL(pY)ELFK	NH4	1														(pY)	ATCBL3 (ARABIDOPSIS THALIANA CALCINEURIN B-LIKE 3); calcium ion binding
AT4G15110.1	ETRQE(pT)DVEK	NH4					1									(pT)		CYP97B3; electron carrier/ heme binding / iron ion binding / monooxygenase/ oxygen binding
AT1G17990.1	ETKQSIPLL(oxM)P(pY)K	NH4					1										(pY)	12-oxophytodienoate reductase
AT5G07350.1	ESPAMHI(pT)DLTV(pS)AAKK	NH4	1												(pS)	(pT)		tudor domain-containing protein / nuclease family protein
AT4G38710.1	ER(pS)AEELDR	NH4				1							...R..S......		(pS)			glycine-rich protein
AT1G16800.1	EQWF(pT)DAFTLLISLPK	NH4	1													(pT)		tRNA-splicing endonuclease positive effector-related
AT5G35410.1	EPSEIIANIEAVAN(pS)(oxM)GFK	NH4			1								......S.G....	MPK7	(pS)			SOS2 (SALT OVERLY SENSITIVE 2); kinase/ protein kinase
AT2G25670.1	EPEPQV(pY)WAPTPLKVK	NH4			1								.....GS......				(pY)	unknown protein
AT4G40020.1	ENEVV(pS)LKQELLK	NH4					1								(pS)			unknown protein
AT2G38160.1	EN(pS)MVKLK	NH4					1								(pS)			unknown protein
AT1G29900.1	ELVDVEQYLMSGTLSEI(pT)K	NH4					1									(pT)		CARB (CARBAMOYL PHOSPHATE SYNTHETASE B); ATP binding / carbamoyl-phosphate synthase/ catalytic
AT1G18620.1	ELPRLSLD(pS)R	NH4	1										......S.D....		(pS)			unknown protein
AT4G14180.1	ELMQAELLN(pS)QQVTKLDR	NH4	1												(pS)			AtPRD1 (Arabidopsis thaliana Putative Recombination initiation Defect 1); protein binding / protein homodimerization
AT2G36840.1	ELLG(pT)VKR	NH4	1													(pT)		ACT domain-containing protein
AT1G45190.1	ELAHHY(pS)DKQLK	NH4		1											(pS)			unknown protein
AT2G40840.1	EL(s)LH(s)IG(pS)K	NH4					1						.....GS......		(pS)			DPE2 (DISPROPORTIONATING ENZYME 2); 4-alpha-glucanotransferase/ heteroglycan binding
AT5G09400.1	EKLEN(pS)LILK	NH4	1										......S.D.E..		(pS)			KUP7; potassium ion transmembrane transporter
AT1G52260.1	EIG(s)(s)VL(oxM)AKIDGDR	NH4				1												ATPDIL1-5 (PDI-LIKE 1-5); protein disulfide isomerase
AT3G12020.1	EGSYINK(pS)LL(pT)LGTVISK	NH4	1												(pS)	(pT)		kinesin motor protein-related
AT3G06545.1	EF(pT)TKLER	NH4			1											(pT)		unknown protein
AT1G22530.1	EF(pT)APPPPPAPVK	NH4	1													(pT)		PATL2 (PATELLIN 2); transporter
AT4G22120.1	EEVVNDPKAIMPAAFV(pS)FK	NH4		1											(pS)			early-responsive to dehydration protein-related / ERD protein-related
AT2G14250.1	EELILKDN(t)G(s)TPLK	NH4				1												ankyrin repeat family protein
AT4G30210.1	EEGDTAVA(pT)PYTAAVLEYR	NH4			1								......TP.....			(pT)		ATR2 (ARABIDOPSIS P450 REDUCTASE 2); NADPH-hemoprotein reductase
AT2G42600.1	ECGI(pT)DPLR	NH4		1									......S.D....			(pT)		ATPPC2 (PHOSPHOENOLPYRUVATE CARBOXYLASE 2); catalytic/ phosphoenolpyruvate carboxylase
AT1G48970.1	EA(pT)RVFLGASSIYSNG(pT)L(pY)AR	NH4					1									(pT)	(pY)	GTP binding / translation initiation factor
AT3G08550.1	EA(pT)RNNPNYFLTYGNGK	NH4					1									(pT)		KOB1 (KOBITO)
AT5G39870.1	E(pY)AQI(pT)ALPRGSR	NH4			1											(pT)	(pY)	unknown protein
AT3G46530.1	E(pT)YGIGGLK	NH4				1							.L.R..S......			(pT)		RPP13 (RECOGNITION OF PERONOSPORA PARASITICA 13); ATP binding
AT1G80870.1	E(oxM)NLLSPN(pS)VLDLGKGSK	NH4	1												(pS)			protein kinase family protein
AT1G59820.1	DVSA(pS)LSKR	NH4	1												(pS)			ALA3 (Aminophospholipid ATPase3); ATPase
AT1G52430.1	DVLENVLA(pS)ARK	NH4				1									(pS)			ubiquitin carboxyl-terminal hydrolase-related
AT4G03520.1	DTIIGAVPKTTLTS(pS)LDK	NH4		1									......S.D....		(pS)			ATHM2; enzyme activator
AT3G15790.1	DTG(pS)IEKNSVDVEK	NH4		1									......S.E....		(pS)			MBD11; DNA binding / methyl-CpG binding
AT3G11800.1	DSL(pT)NPFKNIF	NH4	1													(pT)		unknown protein
AT3G49055.1	DQLIAVLK(pS)EVEK	NH4		1											(pS)			unknown protein
AT1G80150.1	DPEKL(pY)NLFK	NH4			1												(pY)	pentatricopeptide (PPR) repeat-containing protein
AT1G74070.1	DP(pS)KPPPKTK	NH4		1									...R..S......		(pS)			peptidyl-prolyl cis-trans isomerase cyclophilin-type family protein
AT3G19710.1	DN(pS)GLNLKIEDQFR	NH4					1								(pS)			BCAT4 (BRANCHED-CHAIN AMINOTRANSFERASE4); catalytic/ methionine-oxo-acid transaminase
AT1G04840.1	DMHMATTLFR(pS)(oxM)PER	NH4					1								(pS)			pentatricopeptide (PPR) repeat-containing protein
AT1G69200.1	DM(s)A(s)GDGIVAGLIR	NH4		1														kinase
AT3G44730.1	DLLVSDG(pS)SRR	NH4				1							.....GS......		(pS)			kinesin motor protein-related
AT1G65930.1	DKLI(pT)PFVELDIK	NH4					1						......TP.....			(pT)		isocitrate dehydrogenase
AT1G50750.1	DKDANE(pS)AETLK	NH4			1								......S.E....		(pS)			unknown protein
AT3G20980.1	DITL(oxM)AKGIGDIIIM(pT)K	NH4				1										(pT)		unknown protein
AT1G53830.1	DITFQN(pT)AGP(pS)KHQAVALR	NH4				1									(pS)	(pT)		ATPME2; pectinesterase
AT4G32980.1	DISNNVVTQGF(pS)QLIFGSK	NH4	1												(pS)			ATH1 (ARABIDOPSIS THALIANA HOMEOBOX GENE 1); DNA binding / sequence-specific DNA binding / transcription factor
AT4G18750.1	DIISWNTIIGGY(pS)K	NH4	1												(pS)			DOT4 (DEFECTIVELY ORGANIZED TRIBUTARIES 4)
AT2G27120.1	DIADSELLDYISES(pS)(t)(oxM)(s)K(s)LADYGQQK	NH4		1											(pS)			TIL2 (TILTED 2); DNA binding / DNA-directed DNA polymerase/ nucleic acid binding / nucleotide binding / zinc ion binding
AT5G37450.1	DHV(pT)TIVK	NH4	1													(pT)		leucine-rich repeat transmembrane protein kinase
AT5G47040.1	DGP(pS)AGVTLVTALVSLFSQKR	NH4		1									......S.G....		(pS)			LON2 (LON PROTEASE 2); ATP binding / ATP-dependent peptidase/ nucleoside-triphosphatase/ nucleotide binding / serine-type endopeptidase/ serine-type peptidase
AT3G14350.1	DGNLLNSGPAPPPPPG(pT)PPISK	NH4			1								......S.G....			(pT)		SRF7 (STRUBBELIG-RECEPTOR FAMILY 7); ATP binding / protein binding / protein kinase/ protein serine/threonine kinase/ protein tyrosine kinase
AT1G68560.1	DFN(oxM)(pS)WK	NH4				1									(pS)			XYL1 (ALPHA-XYLOSIDASE 1); alpha-N-arabinofuranosidase/ hydrolase
AT4G15053.1	DFLQAGLTVNPVL(pY)K	NH4	1														(pY)	unknown protein
AT5G20320.1	DEVDLSLTIP(pS)K	NH4			1										(pS)			DCL4 (DICER-LIKE 4); RNA binding / protein binding / ribonuclease III
AT1G62320.1	DDKSV(oxM)QAAFV(pS)FK	NH4			1										(pS)			early-responsive to dehydration protein-related / ERD protein-related
AT3G22950.1	DAM(pT)PAEITDALNLHSIK	NH4	1										......TP.....			(pT)		ATARFC1 (ADP-ribosylation factor C1); GTP binding
AT3G29680.1	D(pS)FF(s)(s)ILPK	NH4			1										(pS)			transferase family protein
AT4G04370.1	CGHLDK(pS)LVIFER	NH4			1										(pS)			pentatricopeptide (PPR) repeat-containing protein
AT2G31170.1	CF(pT)TL(s)(s)L(t)DGGAPISGGK	NH4					1									(pT)		SYCO ARATH; ATP binding / aminoacyl-tRNA ligase/ cysteine-tRNA ligase/ nucleotide binding
AT1G35220.1	CESLA(s)L(t)PA(t)LDRLFSR	NH4	1										......SDDE...					unknown protein
AT4G33240.1	CAAN(pS)IPSPSDETK	NH4	1												(pS)			1-phosphatidylinositol-4-phosphate 5-kinase/ ATP binding / phosphatidylinositol phosphate kinase/ protein binding / zinc ion binding
AT5G54250.1	CA(pS)LGEDKLR	NH4				1							.L.R..S......		(pS)			ATCNGC4 (CYCLIC NUCLEOTIDE-GATED CATION CHANNEL 4); calmodulin binding / cation channel/ cation transmembrane transporter/ cyclic nucleotide binding
AT4G01670.1	AYA(pS)ENEVQKTNNNQR	NH4					1								(pS)			unknown protein
AT1G68760.1	AVLVDP(pS)QEPK	NH4			1								......S.E....		(pS)			ATNUDX1 (ARABIDOPSIS THALIANA NUDIX HYDROLASE 1); dihydroneopterin triphosphate pyrophosphohydrolase/ hydrolase
AT1G06690.1	AVGVSNY(pS)EK	NH4		1									.....GS......		(pS)			aldo/keto reductase family protein
AT1G52430.1	AVD(pS)FLDR	NH4				1									(pS)			ubiquitin carboxyl-terminal hydrolase-related
AT3G22790.1	ATVLH(s)E(S)R	NH4			1													kinase interacting family protein
AT5G56960.1	ASVL(pS)IAR	NH4				1									(pS)			basic helix-loop-helix (bHLH) family protein
AT3G23640.1	AR(pS)WWANLVK	NH4	1												(pS)			HGL1 (heteroglycan glucosidase 1); hydrolase
AT3G07770.1	AQS(t)GD(t)ISLD(pY)MK	NH4				1											(pY)	ATP binding
AT5G37280.1	ANY(pT)LYQRPFLM(pT)VKVR	NH4	1													(pT)		zinc finger (C3HC4-type RING finger) family protein
AT2G19710.1	ANEKHSLPV(t)(t)K	NH4	1															unknown protein
AT2G07750.1	ALSASGIVKM(pT)R	NH4					1									(pT)		DEAD box RNA helicase
AT2G45290.1	ALPTYTPD(pS)PGDATR	NH4	1										......SP.....		(pS)			transketolase
AT1G64790.1	ALLEGG(s)DDEGA(s)(t)EAQGR	NH4		1									......SD.E...					binding
AT5G52390.1	ALKTVFVAF(oxM)ILLAI(pY)SQ(t)(t)FGDDVK	NH4			1												(pY)	photoassimilate-responsive protein
AT1G50240.2	ALDLVLL(pS)LERFSK	NH4	1										.D....S.E....		(pS)			FU (FUSED); protein serine/threonine kinase
AT2G17050.1	ALAYIVNIVGE(pS)(pS)Q(pY)WVDK	NH4					1								(pS)		(pY)	disease resistance protein (TIR-NBS-LRR class)
AT2G23770.1	AKIG(pS)LGSAR	NH4	1										......S.G....		(pS)			protein kinase family protein / peptidoglycan-binding LysM domain-containing protein
AT4G29810.1	AIPD(pS)YLSAIFR	NH4		1									......SP.K...	MPK5, MPK16	(pS)			ATMKK2 (ARABIDOPSIS THALIANA MAP KINASE KINASE 2); MAP kinase kinase/ kinase
AT5G53000.1	AIEEA(t)(t)(s)WYNDKPLR	NH4		1														TAP46 (2A phosphatase associated protein of 46 kD); protein phosphatase type 2A regulator
AT5G57110.1	AIALECGIL(pS)SDADLSEPTLIEGK	NH4	1												(pS)			ACA8 (AUTOINHIBITED CA2+ -ATPASE
AT2G22950.1	AHTKGA(pS)EIVLAACDK	NH4				1									(pS)			calcium-transporting ATPase
AT1G65730.1	AGFLKQPF(pT)R	NH4	1													(pT)		YSL7 (YELLOW STRIPE LIKE 7); oligopeptide transporter
AT3G63490.2	AG(pT)VTANIPQSSRR	NH4	1													(pT)		ribosomal protein L1 family protein
AT1G15940.1	AEVILE(pT)VAK	NH4	1										......S.E....			(pT)		binding
AT1G59610.1	AESE(pS)LK(s)IL(t)GAPQSK	NH4				1									(pS)			ADL3 (ARABIDOPSIS DYNAMIN-LIKE 3); GTPase
AT4G31210.1	AEL(pS)(pT)AASPASNGNQATTVKSK	NH4				1									(pS)	(pT)		#N/A
AT3G16010.1	ADSVSP(pS)EFTYSILIDGYCK	NH4		1											(pS)			pentatricopeptide (PPR) repeat-containing protein
AT5G01600.1	ADLAIPITSHA(pS)LAR	NH4					1								(pS)			ATFER1; ferric iron binding / iron ion binding
AT3G25070.1	ADE(pS)PEKVTVVPK	NH4			1										(pS)			RIN4 (RPM1 INTERACTING PROTEIN 4); protein binding
AT5G03250.1	ACADP(pS)LFNWPVGGGK	NH4		1											(pS)			phototropic-responsive NPH3 family protein
AT2G29500.1	AAMENGVL(t)V(t)VPK	NH4			1													17.6 kDa class I small heat shock protein (HSP17.6B-CI)
AT4G03115.1	AAAL(t)A(s)QLATYDEAK	NH4			1													binding
AT4G37510.1	AA(pS)LQNLIFPYDD(oxM)DKLIR	NH4		1											(pS)			ribonuclease III family protein
AT1G04710.1	AA(pS)ATASGKFK	NH4					1								(pS)			PKT4 (PEROXISOMAL 3-KETOACYL-COA THIOLASE 4); acetyl-CoA C-acyltransferase/ catalytic
AT2G46820.1	A(t)(t)EVGEAPATTTEAETTELPEIVK	NH4			1													PSI-P (PHOTOSYSTEM I P SUBUNIT); DNA binding
AT5G45510.1	A(pY)QDGH(pS)IFMELIDRGMLK	NH4				1									(pS)		(pY)	leucine-rich repeat family protein
AT3G11940.1	A(pT)AADVDAEIQQALTNEVK	NH4	1													(pT)		ATRPS5A (RIBOSOMAL PROTEIN 5A); structural constituent of ribosome
AT3G61530.1	A(pS)RAI(t)(t)VR	NH4			1										(pS)			PANB2; 3-methyl-2-oxobutanoate hydroxymethyltransferase
AT4G20210.1	(y)VIVENHFFAI(t)(oxM)(y)FEPK	NH4					1											terpene synthase/cyclase family protein
AT4G22750.1	(t)NFEQVFG(s)DKMYWFVPLY(pT)EDDK	NH4	1													(pT)		zinc finger (DHHC type) family protein
AT3G46450.1	(s)RN(s)(oxM)MATVSSGK	NH4				1												SEC14 cytosolic factor family protein / phosphoglyceride transfer family protein
AT5G24120.1	(s)PLGLGNDLL(t)HR(s)(s)LK	NH4					1											SIGE (SIGMA FACTOR E); DNA binding / DNA-directed RNA polymerase/ sigma factor/ transcription factor
AT2G46340.1	(s)NMLVAAN(s)(t)GNMKLLK	NH4	1										......S.G....					SPA1 (SUPPRESSOR OF PHYA-105 1); protein binding / signal transducer
AT2G36640.1	(s)KL(t)MP(s)DIVEE(t)R	NH4					1											ATECP63 (EMBRYONIC CELL PROTEIN 63)
AT1G47680.1	(s)GRQI(s)Q(s)R	NH4					1											unknown protein
AT2G10970.1	(s)A(s)(t)VLELAKAAL(s)LA(oxM)EK	NH4	1															invertase/pectin methylesterase inhibitor family protein
AT3G48390.1	(s)(t)GSETIRSAR	NH4			1													MA3 domain-containing protein
AT4G30190.1	(s)(s)LEDIKNETVDLEK	NH4	1															AHA2; ATPase/ hydrogen-exporting ATPase
AT2G31340.1	(pY)WWQRIIR	NH4	1														(pY)	emb1381 (embryo defective 1381)
AT5G63510.1	(pY)VTVGAYSLLR	NH4			1												(pY)	GAMMA CAL1 (GAMMA CARBONIC ANHYDRASE LIKE 1); carbonate dehydratase
AT5G37970.1	(pY)VNYFIVLKR	NH4			1												(pY)	S-adenosyl-L-methionine:carboxyl methyltransferase family protein
AT1G50030.1	(pY)QW(pS)LGEER	NH4					1						......S.G....		(pS)		(pY)	TOR (TARGET OF RAPAMYCIN); 1-phosphatidylinositol-3-kinase/ protein binding
AT2G23080.1	(pY)QLDLDPQLEALVGR	NH4			1												(pY)	casein kinase II alpha chain
AT1G28090.1	(pY)PQAPGSD(oxM)VFL(pS)R	NH4	1												(pS)		(pY)	polynucleotide adenylyltransferase family protein
AT4G01920.1	(pY)PPPEVIDISK	NH4		1													(pY)	DC1 domain-containing protein
AT4G32860.1	(pY)N(pT)LPKVR	NH4			1											(pT)	(pY)	unknown protein
AT5G45580.1	(pY)LLTLLEKAQK	NH4		1													(pY)	transcription factor
AT3G25480.1	(pY)KPISAMNAFR	NH4	1														(pY)	rhodanese-like domain-containing protein
AT2G30010.1	(pY)IN(pS)PLTR	NH4		1									......SP.....		(pS)		(pY)	INVOLVED IN: biological_process unknown; EXPRESSED IN: 22 plant structures; EXPRESSED DURING: 13 growth stages; CONTAINS InterPro DOMAIN/s: Protein of unknown function DUF231
AT3G12150.1	(pY)GTAWEALR	NH4	1														(pY)	unknown protein
AT1G67290.1	(pY)GQ(oxM)FDVKIELK	NH4			1												(pY)	glyoxal oxidase-related
AT3G04250.1	(pY)DQNMLR	NH4					1										(pY)	F-box family protein-related
AT1G60930.1	(pY)DISSGSEER	NH4					1										(pY)	ATRECQ4B (ARABIDOPSIS RECQ HELICASE L4B); ATP binding / ATP-dependent helicase/ DNA helicase/ catalytic/ helicase/ nucleic acid binding / nucleotide binding
AT5G17890.1	(pY)CSNLRGLPD(oxM)VSLESLK	NH4				1											(pY)	DAR4 (DA1-RELATED PROTEIN 4); ATP binding / protein binding / zinc ion binding
AT5G44910.1	(pY)ANDPLKILK	NH4				1											(pY)	Toll-Interleukin-Resistance (TIR) domain-containing protein
AT5G52030.1	(pT)VVGVIGKGHMNGVIYALVSDSGDLR	NH4			1											(pT)		TraB protein-related
AT4G24030.1	(pT)V(oxM)GFVVVVVVVVMR	NH4		1												(pT)		unknown protein
AT1G28190.1	(pT)PVLSETETLK	NH4			1								......TP.....			(pT)		unknown protein
AT2G41520.1	(pT)PDGA(pS)DALVPIANAL(pS)ISSCSDK	NH4					1								(pS)	(pT)		DNAJ heat shock N-terminal domain-containing protein
AT3G21600.1	(pT)MLNGAGVVSGSV(oxM)VP(oxM)MK	NH4			1											(pT)		senescence/dehydration-associated protein-related
AT4G15090.1	(pT)LVETLK	NH4	1													(pT)		FAR1 (FAR-RED IMPAIRED RESPONSE 1); transcription activator/ transcription factor
AT1G10800.1	(pT)LLE(pT)LAEK	NH4		1												(pT)		unknown protein
AT4G03100.1	(pT)LITKTLAER	NH4		1												(pT)		rac GTPase activating protein
AT1G73840.1	(pT)LIDQNHQQAREILIR	NH4		1												(pT)		ESP1 (ENHANCED SILENCING PHENOTYPE 1)
AT3G05190.1	(pT)LI(pT)NGMFDNTHIRLSLTR	NH4		1												(pT)		aminotransferase class IV family protein
AT4G28070.1	(pT)ISRLTEMNSK	NH4				1										(pT)		AFG1-like ATPase family protein
AT4G02710.1	(pT)IGDKLTDAETENLQLK	NH4			1								.L.R..S......			(pT)		kinase interacting family protein
AT3G47430.1	(pT)GRSLTGFNALR	NH4			1											(pT)		PEX11B
AT5G16780.1	(pT)DEFGRTL(pT)PK	NH4					1						......SP.R...			(pT)		DOT2 (DEFECTIVELY ORGANIZED TRIBUTARIES 2)
AT5G41840.1	(pT)CLSSSLVKVLK	NH4					1									(pT)		F-box family protein
AT2G37290.1	(pT)AFAIMEL(pY)GPAIVATK	NH4			1											(pT)	(pY)	RabGAP/TBC domain-containing protein
AT5G48130.1	(pT)(pT)RFIELIETVP(oxM)SFR	NH4	1													(pT)		phototropic-responsive NPH3 family protein
AT4G11310.1	(pT)(pS)ADDVLPK	NH4					1						......S.D....		(pS)	(pT)		cysteine proteinase
AT1G24706.1	(pS)VEARLDLNK	NH4					1						......S.D....		(pS)			unknown protein
AT1G14970.1	(pS)T(pY)IFLAAGPI(pY)(pS)ANR	NH4			1										(pS)		(pY)	unknown protein
AT5G13260.1	(pS)SSVTN(oxM)SNVK	NH4			1										(pS)			unknown protein
AT3G02250.1	(pS)R(oxM)SLW(oxM)IR	NH4				1									(pS)			unknown protein
AT2G36070.1	(pS)PRVGPSDSISLK	NH4	1												(pS)			ATTIM44-2; protein-transmembrane transporting ATPase
AT1G74920.1	(pS)PLIVFDDVDLDK	NH4			1								...G..SP.....		(pS)			ALDH10A8; 3-chloroallyl aldehyde dehydrogenase/ oxidoreductase
AT2G39260.1	(pS)PETTLRM(pT)NMLDILMR	NH4		1									.....RSP.....		(pS)	(pT)		RNA binding / binding / protein binding
AT4G33240.1	(pS)P(pT)(pS)LAKILGIYQV(pS)(pS)K	NH4			1										(pS)	(pT)		1-phosphatidylinositol-4-phosphate 5-kinase/ ATP binding / phosphatidylinositol phosphate kinase/ protein binding / zinc ion binding
AT2G26680.1	(pS)NKEIAVQVK	NH4	1												(pS)			FUNCTIONS IN: molecular_function unknown; INVOLVED IN: biological_process unknown; EXPRESSED IN: 22 plant structures; EXPRESSED DURING: 13 growth stages; CONTAINS InterPro DOMAIN/s: Methyltransferase FkbM (InterPro:IPR006342); Has 827 Blast hits to 827 proteins in 145 species: Archae - 22; Bacteria - 329; Metazoa - 0; Fungi - 2; Plants - 28; Viruses - 2; Other Eukaryotes - 444 (source: NCBI BLink…
AT5G45450.1	(pS)MAKLGVPR	NH4	1												(pS)			iron transporter-related
AT4G00890.1	(pS)LPLSPL(s)PK(s)K	NH4	1												(pS)			proline-rich family protein
AT1G62975.1	(pS)LCDITYGANEANKNDDDR	NH4			1										(pS)			basic helix-loop-helix (bHLH) family protein (bHLH125)
AT5G54140.1	(pS)L(pT)TNGINWLIK	NH4				1									(pS)	(pT)		ILL3; IAA-amino acid conjugate hydrolase/ metallopeptidase
AT5G12080.1	(pS)KEMASPESEK	NH4					1						......S.E....		(pS)			MSL10 (MECHANOSENSITIVE CHANNEL OF SMALL CONDUCTANCE-LIKE 10); mechanically-gated ion channel
AT3G24840.1	(pS)IEQDLQKTK	NH4	1										.L.R..S......		(pS)			SEC14 cytosolic factor
AT4G31350.1	(pS)HCLRNIAVMSESR	NH4	1												(pS)			unknown protein
AT1G33475.1	(pS)GGSQSIER	NH4					1						...R..S......		(pS)			INVOLVED IN: transport
AT4G01660.1	(pS)F(pT)RLVNGVSLVAK	NH4	1												(pS)	(pT)		ATABC1 (ARABIDOPSIS THALIANA ABC TRANSPORTER 1); transporter
AT5G27220.1	(pS)AEQKLAK	NH4			1								.D....S.E....		(pS)			protein transport protein-related
AT5G08610.1	(pS)(pS)KFPLGVR	NH4			1										(pS)			DEAD box RNA helicase (RH26)
AT1G04120.1	(pS)(pS)FISCILGEIPKI(pS)GEVR	NH4	1												(pS)			ATMRP5; ATPase
AT1G79450.1	(oxM)S(s)(t)AA(s)STVGGGGSSEISGVK	NH4		1														ALIS5 (ALA-Interacting Subunit 5)
AT5G19920.1	(oxM)R(pS)LALSPSNR	NH4					1						...R..S......		(pS)			transducin family protein / WD-40 repeat family protein
AT4G05190.1	(oxM)QVSMLEI(pY)NE(pS)IRDLL(s)(t)SR	NH4			1										(pS)		(pY)	ATK5 (ARABIDOPSIS THALIANA KINESIN 5); microtubule motor
AT3G16720.1	(oxM)L(pS)FTR(oxM)LSR	NH4				1							.M.R..S......		(pS)			ATL2; protein binding / zinc ion binding
AT1G20530.1	(oxM)K(pT)VPSVALMG(pS)LNLK	NH4	1										.....GS......		(pS)	(pT)		unknown protein
AT5G41130.1	(oxM)IGAVPV(pS)NINF(pY)K	NH4	1												(pS)		(pY)	acyltransferase/ catalytic
AT1G68585.1	(oxM)IETY(pS)ILV(pS)VLEKK	NH4	1												(pS)			unknown protein
AT2G37500.1	(oxM)H(s)C(s)H(t)HFVSFK	NH4	1															arginine biosynthesis protein ArgJ family
AT1G61180.1	(oxM)GSCF(pS)LQVSDQTLNR	NH4				1									(pS)			disease resistance protein (CC-NBS-LRR class)
AT2G01320.1	(oxM)GLLQVAAIN(pT)A(oxM)AALTK	NH4		1												(pT)		ABC transporter family protein
AT1G75370.1	(oxM)FIINGGSGFKLVWA(pT)VK	NH4		1												(pT)		SEC14 cytosolic factor
AT4G02200.1	(oxM)EEDLLGICGFD(s)(s)KK	NH4		1														drought-responsive family protein
AT5G19390.1	(oxM)EA(pS)LAALERPRGSASNTVFK	NH4	1												(pS)			pleckstrin homology (PH) domain-containing protein / RhoGAP domain-containing protein
AT4G14770.1	(oxM)DTPQK(s)I(t)QIGTPI(pS)K	NH4	1											MPK6	(pS)			TCX2 (TESMIN/TSO1-LIKE CXC 2); transcription factor
AT1G80380.1	(oxM)AVAISGSSLIS(s)(t)LQH(pY)NNR	NH4				1											(pY)	phosphoribulokinase/uridine kinase-related
AT1G07000.1	(oxM)AEAGDENL(pY)AAARDIAR	NH4			1												(pY)	ATEXO70B2 (exocyst subunit EXO70 family protein B2); protein binding
AT5G43750.1	(oxM)A(pT)VTILSPKSIPK	NH4	1													(pT)		unknown protein
AT3G48970.1	(oxM)(pS)MTVEIR	NH4					1								(pS)			copper-binding family protein
AT3G20740.1	(oxM)(pS)KITLGNESIVG(pS)L(t)P(s)NK	NH4				1									(pS)			FIE (FERTILIZATION-INDEPENDENT ENDOSPERM); nucleotide binding / transcription factor/ transcription regulator
AT4G40020.1	V(pS)ELLEEMK	KCl	0.015158558	0.78594226	1	0.9730911	0.43036222	0.014080314		1.41734521	0.549166375	0.073161577			(pS)			unknown protein
AT5G66950.1	SVISCLQ(s)Q(s)GKTSSGIVK	KCl	1	0.08355001	0.1422445	0.4397273	0.0683294	0.928868988		0.201609557	0.248161187	0.011615998						catalytic/ pyridoxal phosphate binding
AT1G04210.1	SSALTLLSEISGLKCL(pT)R	KCl	1	0.040089536	0.6558283	0.5568455	0.5592396	0.928868988		0.929535115	0.314257112	0.095070732				(pT)		leucine-rich repeat family protein / protein kinase family protein
AT1G59870.1	SL(pS)TADGNR	KCl	1	0.001845318	0.003679241	0.00085274	0.000517972	0.928868988		0.005214754	0.000481246	8.80552E-05	.....GS......		(pS)			PEN3 (PENETRATION 3); ATPase
AT2G26540.1	RSSVL(y)PA(s)LK	KCl	0.046220828	1	0.16835454	0.7761823	0.90585077	0.042933092		0.238616493	0.438040387	0.153994631						HEMD; uroporphyrinogen-III synthase
AT1G57990.1	QTTAEGSANPEPDQIL(pS)PR	KCl	1	0.13303532	0.16534156	0.07125993	0.26765627	0.928868988		0.234346056	0.040215716	0.045501566	......SP.R...		(pS)			ATPUP18; purine transmembrane transporter
AT3G01290.1	LQQLDVQCE(pT)K	KCl	0.49376443	1	0.58142203	0.1796242	0.08108958	0.458642453		0.824075695	0.101371363	0.013785229				(pT)		band 7 family protein
AT1G73060.1	LEIDFPPLP(s)(s)ISS(pY)K	KCl	0.08513023	0.5050017	0.17219076	0.47378486	1	0.07907483		0.244053735	0.267381665	0.17					(pY)	unknown protein
AT5G23450.1	KQ(pS)I(pT)PIFEDK	KCl	0.26282293	1	0.11385704	0.28551668	0.13724534	0.244128074		0.161374728	0.161132037	0.023331708	......SP.....		(pS)	(pT)		ATLCBK1 (A. THALIANA LONG-CHAIN BASE (LCB) KINASE 1); D-erythro-sphingosine kinase/ diacylglycerol kinase
AT4G32230.1	IRT(pT)ISPLMGL(pS)HELVR	KCl	0.052091192	0.0138146	0.026449494	0.020797933	1	0.048385892		0.037488063	0.011737365	0.17	......S.E....		(pS)	(pT)		unknown protein
AT5G61350.1	INIGGDLI(pS)PK	KCl	0.3119487	0.51452816	1	0.7040977	0.40092918	0.289759449		1.41734521	0.397359265	0.068157961	......SPK....		(pS)			protein kinase family protein
AT5G60610.1	IISFVP(pT)KVAV(pS)T(pS)IL(pS)K	KCl	0.02627013	0.19440414	0.57459736	1	0.45060948	0.02440151		0.814402842	0.56435247	0.076603612			(pS)	(pT)		F-box family protein
AT3G21380.1	IFGQDTEVI(t)(s)LIFK	KCl	0.65411156	0.35121962	0.3893869	0.6903289	1	0.607583966		0.551895633	0.389588824	0.17						LOCATED IN: cellular_component unknown; CONTAINS InterPro DOMAIN/s: Mannose-binding lectin (InterPro:IPR001229); BEST Arabidopsis thaliana protein match is: MBP1 (MYROSINASE-BINDING PROTEIN 1); protein binding (TAIR:AT1G52040.1); Has 1279 Blast hits to 507 proteins in 33 species: Archae - 0; Bacteria - 0; Metazoa - 0; Fungi - 0; Plants - 1276; Viruses - 0; Other Eukaryotes - 3 (source: NCBI BLink…
AT1G33490.1	I(t)GGPHFPL(t)(s)DALK	KCl	0.5028303	0.5836421	0.44905776	1	0.272386	0.467063516		0.636469845	0.56435247	0.04630562						unknown protein
AT3G23750.1	GGFGVV(y)AGELHDG(t)KTAVK	KCl	0.07636484	0.14893793	1	0.11779406	0.04231056	0.070932931		1.41734521	0.066477369	0.007192795						leucine-rich repeat family protein / protein kinase family protein
AT5G61030.1	FGNILKQT(pT)NK	KCl	1	0.17179796	0.14133157	0.071280345	0.017995395	0.928868988		0.200315629	0.04022724	0.003059217				(pT)		GR-RBP3 (glycine-rich RNA-binding protein 3); ATP binding / RNA binding
AT1G63640.1	FEV(pS)DIEQGDMVPVLQSLK	KCl	0.483335	1	0.23304406	0.043044724	0.14274634	0.448954886		0.330303886	0.024292395	0.024266878	......SD.E...		(pS)			kinesin motor protein-related
AT1G63640.1	FEV(pS)DIEQGD(oxM)VPVLQSLK	KCl	0.07922088	1	0.09933715	0.0701562	0.116869204	0.073585821		0.140795038	0.039592824	0.019867765	......SD.E...		(pS)			kinesin motor protein-related
AT4G35100.1	ALG(pS)FR(pS)NATN	KCl	1	0.012596018	0.026529703	0.00437569	0.005902029	0.928868988		0.037601748	0.002469431	0.001003345			(pS)			PIP3 (PLASMA MEMBRANE INTRINSIC PROTEIN 3); water channel
AT4G35100.1	ALG(pS)FR	KCl	1	0.17233479	0.13335472	0.04539849	0.012640345	0.928868988		0.189009669	0.025620749	0.002148859			(pS)			PIP3 (PLASMA MEMBRANE INTRINSIC PROTEIN 3); water channel
AT2G27030.1	ADQL(pT)DDQISEFK	KCl	0.30878434	0.7082264	0.05528202	0.6363744	1	0.286820191		0.078353705	0.359139474	0.17				(pT)		CAM5 (CALMODULIN 5); calcium ion binding
AT1G58250.1	AAR(pS)GNLSLDK	KCl	1	0.068008594	0.07047876	0.114580214	0.1196015	0.928868988		0.099892733	0.064663628	0.020332255			(pS)			SAB (SABRE)
AT1G79190.1	A(t)DAI(t)SRQER	KCl	1	0.47745702	0.678842	0.41765887	0.51859933	0.928868988		0.962153441	0.235706805	0.088161886	......TP.....					binding
AT2G18960.1	(pT)LHGLQPK	KCl	1	0.07288921	0.056237727	0.013865255	0.006052208	0.928868988		0.079708276	0.007824891	0.001028875				(pT)		AHA1 (ARABIDOPSIS H+ ATPASE 1); ATPase/ hydrogen-exporting ATPase
AT4G30190.1	(pT)LHGLQPK	KCl	1	0.07288921	0.056237727	0.013865255	0.006052208	0.928868988		0.079708276	0.007824891	0.001028875				(pT)		AHA2; ATPase/ hydrogen-exporting ATPase
AT2G39010.1	(pS)QLHELHA	KCl	1	0.18539162	0.001895898	0.035368804	0.015810128	0.928868988		0.002687143	0.019960471	0.002687722	.....GS......		(pS)			PIP2E (PLASMA MEMBRANE INTRINSIC PROTEIN 2E); water channel
AT5G37600.1	(pS)LVSDLINLNLSDSTDK	KCl	0.3310523	1	0.04694131	0.85017186	0.90892684	0.307504225		0.066532041	0.479796604	0.154517563			(pS)			ATGSR1; copper ion binding / glutamate-ammonia ligase
AT1G66200.1	(pS)LLADLVNLDISDNSEK	KCl	0.21042387	0.7069394	0.57196313	0.9527263	1	0.195456211		0.81066924	0.537673438	0.17			(pS)			ATGSR2; copper ion binding / glutamate-ammonia ligase
AT4G21065.1	VSGLVEPD(pT)H(pT)(pY)PFLIK	KCl	1	NaN	0.37257835	0.34503803	0.26784673	0.928868988		0.528072156	0.19472307					(pT)	(pY)	FUNCTIONS IN: molecular_function unknown; INVOLVED IN: biological_process unknown; LOCATED IN: endomembrane system; CONTAINS InterPro DOMAIN/s: Pentatricopeptide repeat (InterPro:IPR002885); BEST Arabidopsis thaliana protein match is: CRR28 (CHLORORESPIRATORY REDUCTION28); endonuclease (TAIR:AT1G59720.1); Has 14270 Blast hits to 5372 proteins in 184 species: Archae - 1; Bacteria - 4; Metazoa - 15…
AT5G24740.1	SWKD(pS)TAMILSVI(pS)GR	KCl	1	NaN	0.018933082	0.003563656	0.001263518	0.928868988		0.026834714	0.002011158				(pS)			INVOLVED IN: protein localization; EXPRESSED IN: 22 plant structures; EXPRESSED DURING: 13 growth stages; CONTAINS InterPro DOMAIN/s: Vacuolar protein sorting-associated protein (InterPro:IPR009543); BEST Arabidopsis thaliana protein match is: phosphoinositide binding (TAIR:AT1G48090.2); Has 1782 Blast hits to 981 proteins in 148 species: Archae - 0; Bacteria - 0; Metazoa - 1018; Fungi - 290; Pla…
AT3G02700.1	SGQAA(s)IVAAA(pS)VLL(s)SPLR	KCl	0.913536	1	0.45556378	0.13092996	NaN	0.848555249		0.645691145	0.073890649				(pS)			NC domain-containing protein
AT2G06200.1	RSGY(oxM)DDFF(pS)IEPSGSIK	KCl	1	NaN	0.72651863	0.5598632	0.37737188	0.928868988		1.029727685	0.315960189		......S.E....		(pS)			AtGRF6 (GROWTH-REGULATING FACTOR 6); transcription activator
AT3G11964.1	QMEGLAVG(pT)LK	KCl	1	NaN	0.2832797	0.36943284	0.3643395	0.928868988		0.401505107	0.208490341					(pT)		RNA binding
AT3G27300.1	QG(pS)RGPAEADQLLK	KCl	0.87779003	NaN	0.4474662	0.52626675	1	0.815351948		0.634214057	0.296999926		......S.G....		(pS)			G6PD5 (glucose-6-phosphate dehydrogenase 5); glucose-6-phosphate dehydrogenase
AT3G29770.1	NQLPR(s)(s)(s)SR	KCl	1	NaN	0.16201322	0.1991769	0.29999754	0.928868988		0.229628651	0.112405967							MES11 (METHYL ESTERASE 11); hydrolase
AT3G16510.1	MDVYAVVWI(pT)GDDSR	KCl	1	NaN	0.011130095	0.022184439	0.024223536	0.928868988		0.015775186	0.012519843					(pT)		C2 domain-containing protein
AT1G49700.1	M(pT)YMYDHDHIPK	KCl	1	NaN	0.3087752	0.3365933	0.2833078	0.928868988		0.437641026	0.189957262					(pT)		unknown protein
AT4G29540.1	LSSSL(s)(pY)(s)REDSR	KCl	1	NaN	0.31595257	0.42127883	0.37269858	0.928868988		0.447813864	0.237749753						(pY)	bacterial transferase hexapeptide repeat-containing protein
AT2G19580.1	LEGF(pS)NWLK	KCl	1	NaN	0.4928576	0.36734203	0.69576585	0.928868988		0.698549382	0.207310382				(pS)			TET2 (TETRASPANIN2)
AT5G10550.1	L(pT)FTNAM(pS)YNPK	KCl	1	NaN	0.21200962	0.10128943	0.3632818	0.928868988		0.300490835	0.057162937				(pS)	(pT)		GTE2 (Global transcription factor group E 2); DNA binding
AT3G66652.1	IQDGW(pS)(pS)P(pS)LSLR	KCl	1	NaN	0.23987806	0.1352988	0.25485274	0.928868988		0.339990026	0.07635621				(pS)			fip1 motif-containing protein
AT5G11510.1	HNM(pS)EIP(oxM)PYTKESK	KCl	1	NaN	0.54045975	0.53235614	0.46128514	0.928868988		0.766018012	0.300436496			MPK3	(pS)			MYB3R-4 (myb domain protein 3R-4); DNA binding / transcription coactivator/ transcription factor
AT2G24190.1	GIL(pS)DAENLTEVR	KCl	1	0.07038708	NaN	0.01864612	0.009755039	0.928868988			0.010522984		......SD.E...		(pS)			short-chain dehydrogenase/reductase (SDR) family protein
AT2G43490.1	G(pS)SSESVDLVSGR	KCl	1	0.3105753	NaN	0.15983076	0.040274423	0.928868988			0.090200884		.L.R..S......		(pS)			RAB GTPase activator
AT5G05630.1	FS(t)(s)(s)HLPNLME	KCl	1	NaN	0.25423652	0.4320946	0.44890645	0.928868988		0.360340918	0.243853658							amino acid permease family protein
AT4G11810.1	ERSIEEWQEYYIN(pY)K	KCl	1	NaN	0.7184256	0.4546823	0.25911477	0.928868988		1.018257084	0.256601072						(pY)	SPX (SYG1/Pho81/XPR1) domain-containing protein
AT1G51538.1	EDDV(s)(s)MDHK	KCl	1	NaN	0.19027258	0.2528675	0.26292282	0.928868988		0.269681932	0.142706384		......S.G....					unknown protein
AT1G58390.1	D(pY)E(pS)DFVGLEVNVKK	KCl	1	NaN	0.24364224	0.34795988	0.42209616	0.928868988		0.345325167	0.196372012				(pS)		(pY)	disease resistance protein (CC-NBS-LRR class)
AT1G01730.1	ATTTTTTTTSVLR(s)(s)E(t)EK	KCl	0.34387827	0.7837556	1	0.4661706	NaN	0.319417871		1.41734521	0.26308454							#N/A
AT4G01150.1	ASSEETS(pS)IDTNELITDLK	KCl	0.410961	0.812609	1	0.5196067	NaN	0.38172894		1.41734521	0.293241313		......S.D....		(pS)			unknown protein
AT1G70320.1	ASDNSVSASS(s)(t)AER	KCl	1	NaN	0.09296133	0.2334929	0.2951935	0.928868988		0.131758299	0.131772293		......S.D....					UPL2 (UBIQUITIN-PROTEIN LIGASE 2); ubiquitin-protein ligase
AT1G72350.1	AAELSVLCGAQIGIITF(pS)R	KCl	0.5031958	1	0.09018406	0.087889396	NaN	0.46740298		0.127821948	0.049600595			MPK4, MPK6	(pS)			MADS-box protein (AGL60)
AT1G72100.1	A(pT)(pS)VGILVGLFGHVLSR	KCl	0.5704504	NaN	0.5096176	0.34244132	1	0.529873701		0.722304072	0.193257601		......S.G....		(pS)	(pT)		late embryogenesis abundant domain-containing protein / LEA domain-containing protein
AT3G04650.1	A(pT)(pS)LM(pS)L(pS)S(pS)FLQPLK	KCl	1	NaN	0.35572544	0.9007654	0.76622593	0.928868988		0.504185762	0.50834919				(pS)	(pT)		oxidoreductase
AT3G26240.1	(y)(s)KPNMVDILNLFK	KCl	0.39538825	1	0.5287243	0.30728674	NaN	0.367263875		0.749384847	0.17341803							DC1 domain-containing protein
AT4G30190.1	(s)(s)LEDIKNETVDLEK	KCl	0.7527177	1	0.42702407	0.4283366	NaN	0.699176108		0.605240523	0.241732812							AHA2; ATPase/ hydrogen-exporting ATPase
AT3G26840.1	(pY)KIMGGVPVSHFNI(pY)K	KCl	1	NaN	0.5647509	0.91130215	0.2390339	0.928868988		0.800446993	0.514295632						(pY)	esterase/lipase/thioesterase family protein
AT3G23400.1	(pY)(pS)FSPLTTPK	KCl	1	NaN	0.44476262	0.35485047	0.18213436	0.928868988		0.630382154	0.200260736				(pS)		(pY)	plastid-lipid associated protein PAP / fibrillin family protein
AT3G55980.1	(pS)NLC(pS)SRTLTEIESR	KCl	1	NaN	0.6177992	0.51926845	0.41333967	0.928868988		0.875634779	0.293050437				(pS)			SZF1 (SALT-INDUCIBLE ZINC FINGER 1); transcription factor
AT1G64290.1	(pS)IGVDLITWTPSNDVVLFR	KCl	NaN	1	0.08178008	0.51573116	0.22168571			0.115910611	0.291054159		......S.G....		(pS)			F-box protein-related
AT2G18960.1	(pS)GLEDIKNETVDLEK	KCl	1	0.57735085	NaN	0.26341084	9.31E-04	0.928868988			0.148656553				(pS)			AHA1 (ARABIDOPSIS H+ ATPASE 1); ATPase/ hydrogen-exporting ATPase
AT2G30505.1	(pS)G(pS)FVDHIGQEDK	KCl	1	NaN	0.30529407	0.3081913	0.54661775	0.928868988		0.432707076	0.173928527				(pS)			Expressed protein
AT4G23610.1	(pS)ETIPAKR	KCl	1	NaN	0.13592783	0.005826072	0.03799043	0.928868988		0.192656648	0.003287958				(pS)			unknown protein
AT4G25650.1	(pS)DANVV(pT)FR	KCl	1	NaN	0.33288217	0.15642825	0.34883875	0.928868988		0.47180893	0.088280666				(pS)	(pT)		ACD1-LIKE (ACD1-LIKE); 2 iron
AT1G09180.1	YYLGL(pT)NFTTGK	KCl	1	NaN	0.06758988	0.03060368	NaN	0.928868988		0.095798194	0.017271262					(pT)		ATSARA1A (ARABIDOPSIS THALIANA SECRETION-ASSOCIATED RAS SUPER FAMILY 1); GTP binding
AT5G24840.1	VTE(pY)VKER	KCl	1	NaN	0.35890943	0.23793297	NaN	0.928868988		0.508698539	0.134278052						(pY)	tRNA (guanine-N7-)-methyltransferase
AT3G19515.2	VSLA(t)(t)(y)MVVGASPKK	KCl	1	NaN	0.62670696	0.14583173	NaN	0.928868988		0.888260097	0.082300496							FUNCTIONS IN: molecular_function unknown; INVOLVED IN: biological_process unknown; LOCATED IN: cellular_component unknown; EXPRESSED IN: 22 plant structures; EXPRESSED DURING: 13 growth stages; CONTAINS InterPro DOMAIN/s: Apoptosis inhibitory 5 (InterPro:IPR008383); BEST Arabidopsis thaliana protein match is: unknown protein (TAIR:AT1G23935.1); Has 489 Blast hits to 360 proteins in 69 species: Ar…
AT3G21990.1	VSAMVQC(pT)K	KCl	NaN	NaN	0.8945234	0.8876334	1			1.267848431	0.500938086					(pT)		receptor-like protein kinase-related
AT1G62560.1	VPDPFENEVVVVIGNFA(pS)GADISRDIAK	KCl	1	NaN	NaN	0.07810041	0.02348344	0.928868988			0.044076161				(pS)			FMO GS-OX3 (FLAVIN-MONOOXYGENASE GLUCOSINOLATE S-OXYGENASE 3); 3-methylthiopropyl glucosinolate S-oxygenase/ 4-methylthiopropyl glucosinolate S-oxygenase/ 5-methylthiopropyl glucosinolate S-oxygenase/ 6-methylthiopropyl glucosinolate S-oxygenase/ 7-methyl
AT5G42950.1	TGMGTGDPNQ(pY)GNHSDVVR	KCl	1	NaN	0.23681928	NaN	0.37314907	0.928868988		0.335654677			......S.D....				(pY)	GYF domain-containing protein
AT3G14380.1	TDQ(pT)AIDESALVLNRTEK	KCl	1	NaN	0.101072624	0.00698463	NaN	0.928868988		0.143254803	0.003941793					(pT)		integral membrane family protein
AT5G05680.1	STPANSVEGRSILLD(pY)VK	KCl	1	NaN	0.25195894	0.37589678	NaN	0.928868988		0.357112812	0.212138269						(pY)	nuclear pore complex protein-related
AT2G19270.1	SSSFLSSLPPPK(pS)(pS)ISR	KCl	NaN	0.21774118	0.37053663	1	NaN			0.525178296	0.56435247				(pS)			FUNCTIONS IN: molecular_function unknown; INVOLVED IN: biological_process unknown; LOCATED IN: cellular_component unknown; EXPRESSED IN: 22 plant structures; EXPRESSED DURING: 15 growth stages; CONTAINS InterPro DOMAIN/s: Mitotic checkpoint protein PRCC
AT3G63300.1	SHDDIV(t)L(t)AAAATALRGAATLK	KCl	1	NaN	0.9190058	0.6974258	NaN	0.928868988		1.302548467	0.393593955							phosphoinositide binding
AT1G42740.1	QTAK(pS)S(pT)APLLLNPPPK	KCl	1	NaN	0.017343314	0.020913472	NaN	0.928868988		0.024581462	0.01180257				(pS)	(pT)		similar to unknown protein [Arabidopsis thaliana] (TAIR:AT3G42120.1)
AT5G09930.1	QSNNGA(s)(s)I(s)(s)GVR	KCl	1	NaN	0.28990558	0.4109544	NaN	0.928868988		0.410896298	0.231923127							ATGCN2; transporter
AT1G78800.1	QNL(pS)DV(pT)LTVAGGYDER	KCl	0.57558614	NaN	0.60050476	1	NaN	0.534644137		0.851122522	0.56435247				(pS)	(pT)		glycosyl transferase family 1 protein
AT2G43795.1	NY(pS)SDISR	KCl	1	NaN	0.23192732	NaN	0.17484167	0.928868988		0.328721082			...R..S......		(pS)			unknown protein
AT5G16680.1	NT(pS)LP(pT)SNVLPR	KCl	1	NaN	NaN	0.3105792	0.3502266	0.928868988			0.175276147				(pS)	(pT)		PHD finger family protein
AT2G38440.1	NSDLPSETSSISS(pT)(pS)EG(pS)R	KCl	1	NaN	0.44050202	0.98176104	NaN	0.928868988		0.624343423	0.554059274		......S.G....		(pS)	(pT)		SCAR2 (SCAR HOMOLOG 2)
AT3G44630.1	NLKWMDLSD(pS)R	KCl	NaN	NaN	0.7746141	1	0.6360055			1.097895576	0.56435247		......S.D....		(pS)			disease resistance protein RPP1-WsB-like (TIR-NBS-LRR class)
AT5G16715.1	MLA(pS)EGIKR	KCl	1	0.477687	NaN	NaN	0.690877	0.928868988							(pS)			EMB2247 (embryo defective 2247); ATP binding / aminoacyl-tRNA ligase/ nucleotide binding / valine-tRNA ligase
AT1G63070.1	LRDGDEAA(pS)AELIK	KCl	1	NaN	NaN	0.27053592	0.037826013	0.928868988			0.152677619				(pS)			pentatricopeptide (PPR) repeat-containing protein
AT4G16970.1	LLLSSGHPESVIDL(s)(s)K	KCl	0.31255826	NaN	0.94315165	NaN	1	0.290325664		1.336771506			.....GS......					ATP binding / kinase/ protein kinase/ protein serine/threonine kinase
AT2G13790.1	LE(pS)LVDAELEGK	KCl	NaN	NaN	0.47847345	1	0.21415247			0.678162058	0.56435247				(pS)			SERK4 (SOMATIC EMBRYOGENESIS RECEPTOR-LIKE KINASE 4); protein binding / protein kinase/ transmembrane receptor protein serine/threonine kinase
AT1G04010.1	L(pT)FETALKLR	KCl	1	NaN	0.66806877	0.7301446	NaN	0.928868988		0.946884027	0.412058905					(pT)		phosphatidate-sterol O-acyltransferase/ phosphatidylcholine-sterol O-acyltransferase/ phosphatidylethanolamine-sterol O-acyltransferase
AT5G37430.1	L(oxM)SFQLLNILE(pS)AKK	KCl	1	NaN	0.57375413	0.9403618	NaN	0.928868988		0.813207703	0.530695518				(pS)			unknown protein
AT5G05680.1	KNLIQDTQ(oxM)SQLQS(pT)LAK	KCl	0.53497446	1	0.49994	NaN	NaN	0.496921187		0.708587559						(pT)		nuclear pore complex protein-related
AT5G65460.1	ILAD(pS)LGG(s)(s)K	KCl	1	NaN	0.2772152	NaN	0.239983	0.928868988		0.392909662			......S.G....		(pS)			kinesin motor protein-related
AT1G78900.1	GV(pS)VPALDKDCLWEFQPNK	KCl	1	NaN	0.19115907	0.010911917	NaN	0.928868988		0.270938389	0.006158167		...R..S......		(pS)			VHA-A (VACUOLAR ATP SYNTHASE SUBUNIT A); ATP binding / hydrogen ion transporting ATP synthase
AT3G06340.1	F(pS)H(pS)IPSFRLTGTEGR	KCl	1	NaN	0.19819418	0.6562205	NaN	0.928868988		0.280909576	0.370339654				(pS)			DNAJ heat shock N-terminal domain-containing protein
AT3G11490.1	EE(pT)LDNFEAE(oxM)K	KCl	1	NaN	0.55427074	NaN	0.23691548	0.928868988		0.785592946						(pT)		rac GTPase activating protein
AT5G48545.1	EASQLV(pS)CVR	KCl	1	NaN	0.29649216	0.3218104	NaN	0.928868988		0.420231742	0.181614491				(pS)			histidine triad family protein / HIT family protein
AT5G61020.1	DYNKIDFPET(pY)TEAK	KCl	0.90966666	NaN	1	0.003488217	NaN	0.844961123		1.41734521	0.001968584						(pY)	ECT3
AT5G24450.1	DRPDNLVLRLPVTS(pS)PK	KCl	0.6623103	NaN	1	0.28837743	NaN	0.61519952		1.41734521	0.162746519				(pS)			unknown protein
AT5G43280.1	DLGLV(pS)KVFGSK	KCl	1	NaN	0.09573236	0.026056642	NaN	0.928868988		0.135685802	0.014705129				(pS)			ATDCI1 (DELTA(3
AT2G39350.1	DGEIMAVLGA(s)G(s)GK	KCl	1	NaN	0.33430007	0.90896815	NaN	0.928868988		0.473818603	0.512978416							ABC transporter family protein
AT3G57350.1	DFLHSL(pS)KTSMLPK	KCl	1	NaN	0.14822277	NaN	0.021943385	0.928868988		0.210082835			......S.D....		(pS)			FUNCTIONS IN: molecular_function unknown; INVOLVED IN: transport; LOCATED IN: nuclear pore; CONTAINS InterPro DOMAIN/s: Nucleoporin interacting component Nup93/Nic96 (InterPro:IPR007231); BEST Arabidopsis thaliana protein match is: nucleoporin interacting component family protein (TAIR:AT2G41620.1); Has 234 Blast hits to 230 proteins in 99 species: Archae - 0; Bacteria - 3; Metazoa - 124; Fungi -…
AT3G18650.1	AS(pS)SSSSLSF(s)(t)(s)K	KCl	NaN	NaN	0.6440236	1	0.7507548			0.912803751	0.56435247				(pS)			agl103 (AGAMOUS-LIKE 103); transcription factor
AT2G20260.1	AMTSAATGFILTANVPAAIGGG(s)(s)K	KCl	1	0.073709935	0.09204709	NaN	NaN	0.928868988		0.130462497								PSAE-2 (photosystem I subunit E-2); catalytic
AT1G52590.1	AILIPA(pS)FGRL(pT)ITSR	KCl	1	NaN	0.877042	0.51807433	NaN	0.928868988		1.243071261	0.292376518		......S.G....		(pS)	(pT)		FUNCTIONS IN: molecular_function unknown; INVOLVED IN: biological_process unknown; LOCATED IN: plastoglobule; EXPRESSED IN: 22 plant structures; EXPRESSED DURING: 13 growth stages; CONTAINS InterPro DOMAIN/s: Putative thiol-disulphide oxidoreductase DCC (InterPro:IPR007263); BEST Arabidopsis thaliana protein match is: RNase H domain-containing protein (TAIR:AT1G24090.1); Has 622 Blast hits to 622…
AT3G06500.1	A(pY)GKLTGD(pY)TLQER	KCl	1	NaN	NaN	0.46533737	0.4272916	0.928868988			0.262614292						(pY)	beta-fructofuranosidase
AT1G69380.1	A(pY)FLSTSIDLK	KCl	0.26669264	NaN	0.3469345	1	NaN	0.24772251		0.491725963	0.56435247						(pY)	unknown protein
AT3G11940.1	A(pT)AADVDAEIQQALTNEVK	KCl	0.97149044	NaN	1	0.37838754	NaN	0.902387344		1.41734521	0.213543939					(pT)		ATRPS5A (RIBOSOMAL PROTEIN 5A); structural constituent of ribosome
AT1G28580.1	(s)II(s)FGD(s)IAD(t)GNLLGLSDPK	KCl	1	NaN	0.64319944	NaN	0.05814489	0.928868988		0.911635652			......S.G....					GDSL-motif lipase
AT5G29560.1	(pY)ARTVPDK	KCl	NaN	1	NaN	0.65383726	0.20525114				0.368994687						(pY)	calcium ion binding
AT3G12930.1	(pT)SSSLSCLSNR	KCl	1	NaN	NaN	0.24026486	0.2537313	0.928868988			0.135594073					(pT)		INVOLVED IN: biological_process unknown; LOCATED IN: chloroplast; EXPRESSED IN: 21 plant structures; EXPRESSED DURING: 13 growth stages; CONTAINS InterPro DOMAIN/s: Iojap-related protein (InterPro:IPR004394); Has 2517 Blast hits to 2517 proteins in 833 species: Archae - 0; Bacteria - 1551; Metazoa - 22; Fungi - 0; Plants - 35; Viruses - 0; Other Eukaryotes - 909 (source: NCBI BLink).
AT4G15090.1	(pT)LVETLK	KCl	0.3093671	1	0.2786331	NaN	NaN	0.287361485		0.394919278						(pT)		FAR1 (FAR-RED IMPAIRED RESPONSE 1); transcription activator/ transcription factor
AT1G51160.1	(pS)L(pT)AK(oxM)DPVNADK	KCl	1	NaN	0.41447985	NaN	0.4093657	0.928868988		0.587461038					(pS)	(pT)		synbindin
AT4G01660.1	(pS)F(pT)RLVNGVSLVAK	KCl	1	NaN	0.8809638	0.77300143	NaN	0.928868988		1.248629795	0.436245272				(pS)	(pT)		ATABC1 (ARABIDOPSIS THALIANA ABC TRANSPORTER 1); transporter
AT1G57750.1	(oxM)VALEIIRN(pY)DFK	KCl	0.36396113	0.41480538	1	NaN	NaN	0.338072216		1.41734521							(pY)	CYP96A15 (CYTOCHROME P450 96 A1); midchain alkane hydroxylase/ oxygen binding
AT1G78900.1	(oxM)PAF(pY)GGKL(pT)TFEDDEK	KCl	1	NaN	0.8102034	0.57118094	NaN	0.928868988		1.148337875	0.322347364		...R..S......			(pT)	(pY)	VHA-A (VACUOLAR ATP SYNTHASE SUBUNIT A); ATP binding / hydrogen ion transporting ATP synthase
AT4G00730.1	(oxM)NFGSLFDNTPGGG(pS)TGAR	KCl	0.41265163	NaN	0.94875	NaN	1	0.383299292		1.344706324			......S.G....		(pS)			ANL2 (ANTHOCYANINLESS 2); transcription factor/ transcription regulator
AT2G37500.1	(oxM)H(s)C(s)H(t)HFVSFK	KCl	1	NaN	NaN	0.75665605	0.33527166	0.928868988			0.4270207							arginine biosynthesis protein ArgJ family
AT3G61300.1	(m)(m)(pS)NLKLGVEVISAR	KCl	0.4652922	NaN	1	NaN	0.8796428	0.432195481		1.41734521					(pS)			C2 domain-containing protein
AT5G44600.1	YLLLDSTKNVH(pS)VINK	KCl		0.814423864	1					1.41734521					(pS)			unknown protein
AT1G01040.1	V(pT)PKVQ(pS)LIK	KCl		1		0.025707192					0.014507917				(pS)	(pT)		Encodes a Dicer homolog.
AT1G72880.1	TSKNNGL(pS)AALVSNLQDVLSK	KCl	1	0.043973906				0.928868988							(pS)			acid phosphatase survival protein SurE
AT1G51710.1	TALYVKE(pS)LID(pS)LPR	KCl	1			0.141781245		0.928868988			0.080014596				(pS)			UBP6 (UBIQUITIN-SPECIFIC PROTEASE 6); calmodulin binding / ubiquitin-specific protease
AT3G56760.1	TAILKSS(pT)EATK	KCl	1			0.160717432		0.928868988			0.09070128		......SP.....			(pT)		calcium-dependent protein kinase
AT5G12280.1	SPLF(pS)TSRPGGSR	KCl		1		0.289828662					0.163565521				(pS)			RNA binding
AT5G37410.1	SLS(pS)LEVLK	KCl	1				0.309909153	0.928868988					......S.E....		(pS)			unknown protein
AT5G38460.1	SILMPFL(pS)ATLLALK	KCl	0.703195909		1			0.653176872		1.41734521					(pS)			ALG6
AT5G55320.1	RWNLIV(s)A(s)LR	KCl	0.034736668				1	0.032265814										membrane bound O-acyl transferase (MBOAT) family protein / wax synthase-related
AT1G68580.2	RTISLPVA(t)(t)K	KCl	1				0.109726437	0.928868988										agenet domain-containing protein / bromo-adjacent homology (BAH) domain-containing protein
AT1G09100.1	RFD(pS)EV(pS)GDR	KCl	1				0.377513133	0.928868988					...R..S......		(pS)			RPT5B (26S proteasome AAA-ATPase subunit RPT5B); ATPase/ calmodulin binding
AT2G35140.1	RAN(oxM)SN(pS)EDVAIPK	KCl	1			0.607436923		0.928868988			0.342808528		......S.D....		(pS)			FUNCTIONS IN: molecular_function unknown; INVOLVED IN: biological_process unknown; LOCATED IN: cellular_component unknown; CONTAINS InterPro DOMAIN/s: Development and cell death domain (InterPro:IPR013989)
AT1G15690.1	QFN(t)IPGLMEGTAKPDYA(t)CVK	KCl	1		0.019410046			0.928868988		0.027510736								AVP1; ATPase/ hydrogen-translocating pyrophosphatase
AT4G19515.1	Q(pT)LKEI(pY)QI(pT)K	KCl				1	0.712593321				0.56435247					(pT)	(pY)	disease resistance family protein
AT5G04238.1	PV(pS)KM(pY)LPGFFK	KCl	0.495317696	1				0.460085246							(pS)		(pY)	unknown protein
AT1G24540.1	NVLI(pS)AVVWVY(pT)HLR	KCl	1	0.649232427				0.928868988							(pS)	(pT)		CYP86C1; electron carrier/ heme binding / iron ion binding / monooxygenase/ oxygen binding
AT4G38350.1	NLSL(s)F(s)(s)ESSIEEELKR	KCl	1			0.132703588		0.928868988			0.074891598							hedgehog receptor
AT4G20760.1	MRV(s)GLA(t)(s)(s)S(pS)SVPNWK	KCl	1		0.072949964			0.928868988		0.103395283					(pS)			short-chain dehydrogenase/reductase (SDR) family protein
AT1G77140.1	MQGNV(s)KHV(t)LVTEMSK	KCl	1			0.409062532		0.928868988			0.23085545							VPS45 (VACUOLAR PROTEIN SORTING 45); protein transporter
AT5G47510.1	MQETDRDIHI(pS)DGTMNK	KCl	1		0.582137335			0.928868988		0.825089564			......S.G....		(pS)			SEC14 cytosolic factor family protein / phosphoglyceride transfer family protein
AT4G28560.1	MGLEGNIPASMG(s)(s)LK	KCl		0.488013121		1					0.56435247							RIC7 (ROP-INTERACTIVE CRIB MOTIF-CONTAINING PROTEIN 7); protein binding
AT4G36550.1	M(pS)KGGYF(pT)P(oxM)QR	KCl	1				0.403373846	0.928868988					......S.G....		(pS)	(pT)		binding / ubiquitin-protein ligase
AT4G28320.1	LMIEQ(pS)CRLGK	KCl				1	0.677579222				0.56435247				(pS)			glycosyl hydrolase family 5 protein / cellulase family protein
AT2G18510.1	LLAA(pT)NPTAQK	KCl				1	0.384292466				0.56435247					(pT)		emb2444 (embryo defective 2444); RNA binding / nucleic acid binding / nucleotide binding
AT2G29190.1	LKG(pS)(pS)NVLGGVGDR	KCl	0.014188925		1			0.013179652		1.41734521			.....GS......		(pS)			APUM2 (Arabidopsis Pumilio 2); RNA binding / binding
AT3G24760.1	LILVGG(pS)SR	KCl			0.546492905	1				0.774569102	0.56435247		.....GS......		(pS)			F-box family protein
AT1G34440.1	LHSAT(pS)RP(t)(t)(s)IIKEIK	KCl	1			0.746371296		0.928868988			0.421216484				(pS)			unknown protein
AT5G25070.1	LAS(pT)(pT)HEELEK	KCl				1	0.95639992				0.56435247					(pT)		unknown protein
AT1G17840.1	LAANAFL(pS)G(pT)VLLNGR	KCl	1	0.019924565				0.928868988					...G..SP.....		(pS)	(pT)		WBC11 (WHITE-BROWN COMPLEX HOMOLOG PROTEIN 11); ATPase
AT1G26270.1	L(pS)M(s)LK(s)TLLGEK	KCl	0.250852129		1			0.233008763		1.41734521					(pS)			phosphatidylinositol 3- and 4-kinase family protein
AT3G29180.1	L(oxM)DHA(pS)FKGLK	KCl			1		0.751878828			1.41734521					(pS)			unknown protein
AT2G42150.1	KG(t)(s)EPDK	KCl		1	0.497984498					0.705815943								DNA-binding bromodomain-containing protein
ATCG00860.1	KEQDVSFVP(pS)R	KCl			1	0.454557146				1.41734521	0.256530448				(pS)			Encodes an unknown protein. This gene is regulated by AtSIG6 transcriptionally.
AT5G04180.1	IVHNSTEILQT(y)(y)KPVEAILK	KCl	0.699823782		1			0.650044608		1.41734521								ACA3 (ALPHA CARBONIC ANHYDRASE 3); carbonate dehydratase/ zinc ion binding
AT2G35670.1	ISDIL(pT)TTQLAIAE(s)(s)EPK	KCl	0.357558916	1				0.332125389					......SP...R.			(pT)		FIS2 (FERTILIZATION INDEPENDENT SEED 2); transcription factor
AT2G45460.1	IS(pS)QNGASPSP(pS)LNSK	KCl	1				0.45245226	0.928868988					...R..S......		(pS)			forkhead-associated domain-containing protein / FHA domain-containing protein
ATCG00040.1	IPI(pS)(pS)IIGSLAK	KCl	1				0.29695668	0.928868988							(pS)			Encodes a maturase located in the trnK intron in the chloroplast genome.
AT4G26030.1	INKDQTGGQ(pS)CR	KCl	1			0.250384274		0.928868988			0.141304984				(pS)			transcription factor
AT2G28650.1	IFLTLDVYQ(pT)IVDLLPK	KCl	0.792122603		1			0.73577812		1.41734521						(pT)		ATEXO70H8 (exocyst subunit EXO70 family protein H8); protein binding
AT3G04740.1	IEPG(pS)DLQIK	KCl		0.148578587			1						.....GS......		(pS)			SWP (STRUWWELPETER)
AT5G04290.1	IDIQALTQKYGGGV(pT)VQK	KCl			1		0.512596042			1.41734521						(pT)		KTF1 (KOW DOMAIN-CONTAINING TRANSCRIPTION FACTOR 1); nucleotide binding
AT2G27120.1	HRN(pT)QDGWK	KCl			1	0.726812499				1.41734521	0.410178429					(pT)		TIL2 (TILTED 2); DNA binding / DNA-directed DNA polymerase/ nucleic acid binding / nucleotide binding / zinc ion binding
AT5G61700.1	HDVTQERE(pS)VQK	KCl			0.790560205		1			1.12049672					(pS)			ATATH16; ATPase
AT5G11400.1	GYIDET(pT)FAPSR	KCl	1			0.285353677		0.928868988			0.161040052					(pT)		protein kinase-related
AT3G05030.1	GFVPFVPG(pS)PTER	KCl	1		0.171893662			0.928868988		0.243632659			......SP.....		(pS)			NHX2 (SODIUM HYDROGEN EXCHANGER 2); sodium ion transmembrane transporter/ sodium:hydrogen antiporter
AT1G72645.1	GFSDNAYIKNGV(pY)(s)L(s)ELS(oxM)SK	KCl	1		0.57730624			0.928868988		0.818242234							(pY)	unknown protein
AT5G51770.1	G(pS)VLEVGNVVR	KCl	0.731943924				1	0.679880012					.....GS......		(pS)			protein kinase family protein
AT2G40840.1	FNIED(t)(s)(s)FQDLDDH(pS)K	KCl				1	0.732198755				0.56435247		.....GS......		(pS)			DPE2 (DISPROPORTIONATING ENZYME 2); 4-alpha-glucanotransferase/ heteroglycan binding
AT5G40840.3	EMIED(pS)SKLLAK	KCl	0.27080723		1			0.251544437		1.41734521					(pS)			SYN2
AT3G12020.1	EGSYINK(pS)LL(pT)LGTVISK	KCl	1				0.04588047	0.928868988							(pS)	(pT)		kinesin motor protein-related
AT1G29870.1	EAVVK(pT)LDR	KCl			1		0.030518344			1.41734521						(pT)		tRNA synthetase class II (G
AT1G53885.1	E(pS)Q(oxM)LIDDRK	KCl			1	0.703066953				1.41734521	0.396777571				(pS)			senescence-associated protein-related
AT3G10820.1	DSVLLE(pS)LR	KCl			1	0.192083092				1.41734521	0.108402568				(pS)			DNA binding / protein binding / transcription regulator
AT3G49055.1	DQLIAVLK(pS)EVEK	KCl			1	0.427398003				1.41734521	0.241203119				(pS)			unknown protein
AT5G45610.1	DMA(pS)LTVDAATR	KCl				1	0.477940596				0.56435247				(pS)			unknown protein
AT1G09540.1	DKP(pT)(t)(s)NNKR	KCl			1		0.309480705			1.41734521				MPK10		(pT)		MYB61 (MYB DOMAIN PROTEIN 61); DNA binding / transcription factor
AT5G37450.1	DHV(pT)TIVK	KCl	0.355067817				1	0.329811484								(pT)		leucine-rich repeat transmembrane protein kinase
AT2G31170.1	CF(pT)TL(s)(s)L(t)DGGAPISGGK	KCl			1		0.530393016			1.41734521						(pT)		SYCO ARATH; ATP binding / aminoacyl-tRNA ligase/ cysteine-tRNA ligase/ nucleotide binding
AT3G21300.1	CC(s)(s)(s)LAPL(pS)PSEFSGGNK	KCl				0.797978633	1				0.450341213		......SP.....		(pS)			RNA methyltransferase family protein
AT3G61480.1	ADLQL(pS)(pT)VRELSI(oxM)(pT)AK	KCl			0.994282871		1			1.409242065					(pS)	(pT)		FUNCTIONS IN: molecular_function unknown; INVOLVED IN: biological_process unknown; LOCATED IN: cellular_component unknown; EXPRESSED IN: male gametophyte
AT4G03115.1	AAAL(t)A(s)QLATYDEAK	KCl		1		0.411823244					0.232413465							binding
AT2G41360.1	(pY)ISTSINT(pT)KNNNNNNK	KCl	1		0.589293478			0.928868988		0.835232288						(pT)	(pY)	FUNCTIONS IN: molecular_function unknown; INVOLVED IN: biological_process unknown; CONTAINS InterPro DOMAIN/s: Cyclin-like F-box (InterPro:IPR001810)
AT2G30010.1	(pY)IN(pS)PLTR	KCl				1	0.792806466				0.56435247		......SP.....		(pS)		(pY)	INVOLVED IN: biological_process unknown; EXPRESSED IN: 22 plant structures; EXPRESSED DURING: 13 growth stages; CONTAINS InterPro DOMAIN/s: Protein of unknown function DUF231
AT2G18130.1	(pY)FNYTSGYLHHA(pT)IK	KCl			1	0.831567945				1.41734521	0.469297424					(pT)	(pY)	PAP11 (PURPLE ACID PHOSPHATASE 11); acid phosphatase/ protein serine/threonine phosphatase
AT3G04250.1	(pY)DQNMLR	KCl			0.789070734		1			1.118385625							(pY)	F-box family protein-related
AT5G62410.1	(pT)YDLSLFLK	KCl		0.073280368		1					0.56435247					(pT)		SMC2 (STRUCTURAL MAINTENANCE OF CHROMOSOMES 2); transporter
AT5G13460.1	(pT)KPKDETLNEK	KCl	0.465111329	1				0.432027489								(pT)		IQD11 (IQ-domain 11); calmodulin binding
AT3G24840.1	(pS)IEQDLQKTK	KCl	1		0.647750787			0.928868988		0.918086475			.L.R..S......		(pS)			SEC14 cytosolic factor
AT2G41370.1	(pS)GLPPEILAK	KCl	0.195715826			1		0.181794362			0.56435247				(pS)			BOP2 (BLADE ON PETIOLE2); protein binding
AT1G61080.1	(pS)AYFLQIQADIAK	KCl				1	0.40427987				0.56435247				(pS)			proline-rich family protein
AT4G10730.1	(oxM)KEL(pT)EELEVEK	KCl	1		0.28918583			0.928868988		0.409876152						(pT)		ATP binding / kinase/ protein kinase/ protein serine/threonine kinase/ protein tyrosine kinase
AT1G07000.1	(oxM)AEAGDENL(pY)AAARDIAR	KCl			1	0.338414808				1.41734521	0.190985232						(pY)	ATEXO70B2 (exocyst subunit EXO70 family protein B2); protein binding
AT3G10380.1	YVQ(pT)FLER	KCl	1													(pT)		SEC8 (SUBUNIT OF EXOCYST COMPLEX 8)
AT1G09040.1	YLP(pS)DETKR	KCl			1								......S.E....		(pS)			unknown protein
AT5G61910.1	YL(pT)IL(pS)NIRR	KCl	1												(pS)	(pT)		FUNCTIONS IN: molecular_function unknown; INVOLVED IN: biological_process unknown; LOCATED IN: cellular_component unknown; EXPRESSED IN: 21 plant structures; EXPRESSED DURING: 14 growth stages; CONTAINS InterPro DOMAIN/s: Development and cell death domain (InterPro:IPR013989)
AT3G59220.1	YKELS(pS)LDIPR	KCl	1										......S.D....		(pS)			PRN (PIRIN); calmodulin binding
AT3G50920.1	WVVSVLFG(pS)IILLR	KCl	1										.....GS......		(pS)			phosphatidic acid phosphatase-related / PAP2-related
AT1G09795.1	WSQLL(pS)NLGL	KCl			1										(pS)			ATATP-PRT2 (ATP PHOSPHORIBOSYL TRANSFERASE 2); ATP phosphoribosyltransferase
AT1G78750.1	WIN(pS)VVSR	KCl	1												(pS)			F-box family protein
AT5G10610.1	WIG(pY)KGLEK	KCl				1											(pY)	CYP81K1; electron carrier/ heme binding / iron ion binding / monooxygenase/ oxygen binding
AT2G38940.1	VYG(oxM)(t)L(oxM)V(oxM)VLC(s)IASGLSFGHEPK	KCl	1															ATPT2 (ARABIDOPSIS THALIANA PHOSPHATE TRANSPORTER 2); carbohydrate transmembrane transporter/ inorganic phosphate transmembrane transporter/ phosphate transmembrane transporter/ sugar:hydrogen symporter
AT4G26380.1	VVSGPESQLV(pS)LV(pT)R	KCl	1												(pS)	(pT)		DC1 domain-containing protein
AT1G62610.1	VVLVTGAS(pS)GIGR	KCl	1												(pS)			short-chain dehydrogenase/reductase (SDR) family protein
AT3G46850.1	VVLGNGK(pT)IVGR	KCl	1													(pT)		subtilase family protein
AT1G52200.1	VTTPSEEDSNNGLPVQQPG(pT)PNQR	KCl	1										......TP.....			(pT)		unknown protein
AT5G07640.1	VTFFCDD(pS)NILEYV(pT)GK	KCl	1												(pS)	(pT)		zinc finger (C3HC4-type RING finger) family protein
AT4G08850.1	VTEIAI(pY)DNLL(pT)GPIPSSFGNLTK	KCl	1										......S.G....			(pT)	(pY)	kinase
AT1G51300.1	VTAEFH(pS)KK	KCl				1									(pS)			acyl-protein thioesterase-related
AT1G34320.1	VSEVSSLLGRAG(pT)(oxM)GLGK	KCl	1													(pT)		unknown protein
AT5G04930.1	VRVDPVLLQL(pT)K	KCl	1										.....GS......			(pT)		ALA1 (aminophospholipid ATPase1); ATPase
AT3G14067.1	VQFNIISG(t)(s)M(s)CPHVSGLAALLRK	KCl				1												subtilase family protein
AT3G54140.1	VPEDKSLLFETADDE(pS)NIK	KCl	1												(pS)			PTR1 (PEPTIDE TRANSPORTER 1); dipeptide transporter/ transporter/ tripeptide transporter
AT1G78400.1	VNCGPGHGI(pS)VGSLGKFK	KCl	1										......S.G....		(pS)			glycoside hydrolase family 28 protein / polygalacturonase (pectinase) family protein
AT1G02090.1	VLPYD(pT)LMVELDV(pS)NVR	KCl	1												(pS)	(pT)		FUS5 (FUSCA 5); MAP kinase kinase
AT2G47500.1	VLNKVQPGAV(pS)K	KCl				1									(pS)			ATP binding / microtubule motor
AT3G47210.1	VLLLE(pS)AGK	KCl	1										......S.G....		(pS)			unknown protein
AT5G40480.1	VLIFIA(pS)(pS)INVEENAGFVNVVQGR	KCl	1												(pS)			EMB3012 (embryo defective 3012)
AT2G26780.1	VLEIL(pS)HVNKR	KCl	1												(pS)			binding
AT3G04820.1	VIYPSNDIAEI(pY)HDLAKK	KCl	1														(pY)	pseudouridine synthase
AT2G34210.1	VIEGP(pS)KGK	KCl	1										......S.G....		(pS)			structural constituent of ribosome / transcription elongation regulator/ transcription initiation factor
AT2G01410.1	VFL(s)PLP(s)LPGDDEDIAR	KCl	1															FUNCTIONS IN: molecular_function unknown; INVOLVED IN: biological_process unknown; LOCATED IN: plasma membrane; EXPRESSED IN: 26 plant structures; EXPRESSED DURING: 15 growth stages; CONTAINS InterPro DOMAIN/s: Six-bladed beta-propeller
AT5G52410.2	VEV(oxM)V(t)TV(t)K	KCl	1															unknown protein
AT4G13250.1	VENLE(oxM)VF(s)(s)VAVQIAR	KCl	1															short-chain dehydrogenase/reductase (SDR) family protein
AT4G32260.1	VEEELKEALASLE(pS)QK	KCl			1										(pS)			ATP synthase family
AT3G22790.1	VE(pT)LEEILK	KCl	1													(pT)		kinase interacting family protein
AT4G01023.1	VAA(oxM)A(t)KAGE(t)A(t)(oxM)AAD(oxM)VK	KCl	1															zinc finger (C3HC4-type RING finger) family protein
AT3G47570.1	V(pT)HLELGR	KCl	1													(pT)		leucine-rich repeat transmembrane protein kinase
AT3G13340.1	TYG(pS)LLEFGR	KCl	1										.....GS......		(pS)			WD-40 repeat family protein
AT1G76010.1	TV(pT)IVELIK	KCl				1							......TP.....			(pT)		nucleic acid binding
AT1G68990.1	TTLQVL(t)L(s)RETDK	KCl					1											DNA-directed RNA polymerase
AT5G01020.1	TTAPL(pS)WSR	KCl	1												(pS)			protein kinase family protein
AT3G49340.1	TSRFEIF(pT)NNLK	KCl					1									(pT)		cysteine proteinase
AT1G59610.1	TS(pT)APPLKLIDLPGLDQR	KCl	1													(pT)		ADL3 (ARABIDOPSIS DYNAMIN-LIKE 3); GTPase
AT2G36800.1	TQVPVET(pY)VPAGDWK	KCl	1														(pY)	DOGT1 (DON-GLUCOSYLTRANSFERASE 1); UDP-glycosyltransferase/ cis-zeatin O-beta-D-glucosyltransferase/ glucosyltransferase/ quercetin 4'-O-glucosyltransferase/ quercetin 7-O-glucosyltransferase/ trans-zeatin O-beta-D-glucosyltransferase/ transferase
AT1G07705.1	TLSSGGGL(pS)IP(pS)LG(pS)R	KCl	1												(pS)			transcription regulator
AT4G05210.1	TLF(pS)V(pS)(pT)HGVFLNKR	KCl	1												(pS)	(pT)		bacterial transferase hexapeptide repeat-containing protein
AT5G56160.1	TK(pS)VLHITLTK	KCl	1												(pS)			transporter
AT1G12240.1	TGISLV(pY)DTIDFK	KCl	1														(pY)	ATBETAFRUCT4; beta-fructofuranosidase/ hydrolase
AT1G26170.1	TE(t)(t)TLVTPVLK	KCl	1															binding / protein transporter
AT2G26610.1	T(s)(s)SKDLR	KCl	1															FUNCTIONS IN: molecular_function unknown; LOCATED IN: chloroplast; CONTAINS InterPro DOMAIN/s: WD40 repeat-like (InterPro:IPR011046)
AT1G08410.1	T(pS)LGRSLVK	KCl		1									......S.G....		(pS)			GTP-binding family protein
AT5G23720.1	SYDTGLM(pS)P(oxM)SDR	KCl				1							......S.G....		(pS)			PHS1 (PROPYZAMIDE-HYPERSENSITIVE 1); phosphoprotein phosphatase/ protein tyrosine/serine/threonine phosphatase
AT5G01820.1	STATGQ(pS)VAIK	KCl					1								(pS)			ATSR1 (ARABIDOPSIS THALIANA SERINE/THREONINE PROTEIN KINASE 1); ATP binding / kinase/ protein kinase/ protein serine/threonine kinase
AT5G41300.1	SSTLS(pS)ALTPYYYLDVTR	KCl				1									(pS)			receptor-like protein kinase-related
AT4G14750.1	SSSQLG(pS)NTAK	KCl				1							.....GS......		(pS)			IQD19 (IQ-domain 19); calmodulin binding
AT3G22980.1	SSSISLK(pY)K	KCl	1														(pY)	elongation factor Tu family protein
AT3G50050.1	SSQVSLSNL(t)(s)K	KCl	1															aspartyl protease family protein
AT5G62720.1	SSPMLANV(s)(s)R	KCl			1													integral membrane HPP family protein
AT1G76740.1	SSLF(t)(s)LER	KCl					1											unknown protein
AT3G54400.1	SSL(y)(y)VNLVGIR	KCl	1															aspartyl protease family protein
AT1G55890.1	SSL(pS)RVLR	KCl	1												(pS)			pentatricopeptide (PPR) repeat-containing protein
AT5G65030.1	SSK(pS)EVVGR	KCl	1												(pS)			unknown protein
AT1G44130.1	SSIFK(pT)FIK	KCl	1													(pT)		nucellin protein
AT5G45190.1	SRNVDVGDALI(pS)Q(pS)PK	KCl			1										(pS)			cyclin family protein
AT3G62900.1	SPNNLLGESGNAA(s)(s)(s)VPK	KCl			1													zinc ion binding
AT3G17330.1	SNTQEATDD(pS)TPSTLK	KCl	1												(pS)			ECT6 (evolutionarily conserved C-terminal region 6)
AT1G77460.1	SMLVLADRIVNA(pS)(pS)LEVR	KCl				1									(pS)			binding
AT5G64280.1	SLSISSPRF(pT)LR	KCl			1											(pT)		DiT2.2 (dicarboxylate transporter 2.2); oxoglutarate:malate antiporter
AT3G52340.1	SLRD(pT)IDELK	KCl	1													(pT)		SPP2 (SUCROSE-6F-PHOSPHATE PHOSPHOHYDROLASE 2); catalytic/ magnesium ion binding / phosphatase/ sucrose-phosphatase
AT5G48770.1	SLIHI(pS)KDGYIDIHSLIK	KCl	1										......S.D....		(pS)			disease resistance protein (TIR-NBS-LRR class)
AT3G53420.1	SLG(pS)FR	KCl	1										......S.G....		(pS)			PIP2A (PLASMA MEMBRANE INTRINSIC PROTEIN 2A); water channel
AT2G38940.1	SLEE(oxM)SGENEDNEN(pS)NNDSR	KCl	1												(pS)			ATPT2 (ARABIDOPSIS THALIANA PHOSPHATE TRANSPORTER 2); carbohydrate transmembrane transporter/ inorganic phosphate transmembrane transporter/ phosphate transmembrane transporter/ sugar:hydrogen symporter
AT1G79520.1	SLDTFRLPS(s)(s)PL(s)(s)GR	KCl	1															cation efflux family protein
AT5G42590.1	SLCTIHLL(pS)NK	KCl	1												(pS)			CYP71A16; electron carrier/ heme binding / iron ion binding / monooxygenase/ oxygen binding
AT1G17840.1	SKWINL(pS)VILS(oxM)III(pY)R	KCl	1										...G..SP.....		(pS)		(pY)	WBC11 (WHITE-BROWN COMPLEX HOMOLOG PROTEIN 11); ATPase
AT1G16330.1	SISSIP(pS)SAVASTLSLPEK	KCl			1										(pS)			CYCB3;1 (cyclin b3;1); cyclin-dependent protein kinase
AT5G15060.1	SH(s)(s)PLN(pY)VAPVIK	KCl			1												(pY)	FUNCTIONS IN: molecular_function unknown; INVOLVED IN: biological_process unknown; LOCATED IN: cellular_component unknown; CONTAINS InterPro DOMAIN/s: Lateral organ boundaries
AT1G03060.1	SGMVTGI(pS)GHQYK	KCl	1												(pS)			WD-40 repeat family protein / beige-related
AT3G28223.1	SGKWEIV(pS)EISPACIK	KCl					1								(pS)			FUNCTIONS IN: molecular_function unknown; INVOLVED IN: biological_process unknown; LOCATED IN: cellular_component unknown; CONTAINS InterPro DOMAIN/s: Cyclin-like F-box (InterPro:IPR001810)
AT1G75180.1	SEVATFI(s)(t)DNIR	KCl					1											unknown protein
AT3G51390.1	SESVVVNVEGGSA(pS)CPRRPP(pT)PWGK	KCl		1											(pS)	(pT)		zinc finger (DHHC type) family protein
AT5G64010.1	SDNVKLLLGE(t)(s)V(s)NGVK	KCl			1													unknown protein
AT4G14730.1	SDIE(pT)GGGNELYPGMK	KCl	1													(pT)		transmembrane protein-related
AT5G53310.1	SASDYELEVLL(pS)NR	KCl	1										...G..SP.....		(pS)			myosin heavy chain-related
AT1G20160.1	SAKSADASEG(pS)AR	KCl	1										.....GS......		(pS)			ATSBT5.2; identical protein binding / serine-type endopeptidase
AT4G34280.1	S(pS)SLSEIVK	KCl	1												(pS)			transducin family protein / WD-40 repeat family protein
AT3G23280.1	RVWVVIVP(pT)G(pS)R	KCl		1									.....GS......		(pS)	(pT)		zinc finger (C3HC4-type RING finger) family protein / ankyrin repeat family protein
AT3G46660.1	RSVVLVPFPAQGHI(pS)PMMQLAK	KCl	1										...G..SP.....		(pS)			UGT76E12 (UDP-GLUCOSYL TRANSFERASE 76E12); UDP-glycosyltransferase/ quercetin 3-O-glucosyltransferase/ quercetin 7-O-glucosyltransferase/ transferase
AT1G06970.1	RSVLMSY(pT)WR	KCl	1													(pT)		CHX14 (CATION/HYDROGEN EXCHANGER 14); monovalent cation:proton antiporter/ sodium:hydrogen antiporter
AT1G72410.1	RSSIVSD(oxM)STDLA(pS)EK	KCl	1												(pS)			COP1-interacting protein-related
AT3G16710.1	RSIATGFA(pS)IVK	KCl	1												(pS)			INVOLVED IN: biological_process unknown; LOCATED IN: cellular_component unknown; EXPRESSED IN: 10 plant structures; EXPRESSED DURING: LP.10 ten leaves visible
AT1G13350.1	RSF(pS)PSDEVFK	KCl				1							...RS.S......		(pS)			protein kinase family protein
AT5G54870.1	RLG(pT)EGLDLSDVLVEVEK	KCl	1													(pT)		unknown protein
AT5G35550.1	RGNI(pS)SDEEELIIR	KCl	1										......S.D.E..	MPK1, MPK2, MPK8	(pS)			TT2 (TRANSPARENT TESTA 2); DNA binding / transcription factor
AT1G77210.1	RG(pS)ILVGSVSFFLGGVINAAAK	KCl			1								...R..S......		(pS)			sugar transporter
AT1G72860.1	RAT(pT)LLDDGVLQGCLGLK	KCl	1													(pT)		disease resistance protein (TIR-NBS-LRR class)
AT4G33200.1	RAEVLDA(pS)AR	KCl	1												(pS)			XI-I; motor/ protein binding
AT1G71020.1	R(pT)AVSEIR	KCl	1													(pT)		armadillo/beta-catenin repeat family protein / U-box domain-containing protein
AT1G33870.1	R(oxM)(pT)QLLER	KCl	1													(pT)		avirulence-responsive protein
AT3G25690.1	QVTSFVDDPNL(pS)CEPALK	KCl					1						.D....S.E....		(pS)			CHUP1 (CHLOROPLAST UNUSUAL POSITIONING 1)
AT5G42030.1	QTLQF(s)E(t)LK	KCl	1															ABIL4 (ABL INTERACTOR-LIKE PROTEIN 4)
AT1G61105.1	QRLLTPC(pS)K	KCl	1												(pS)			disease resistance protein-related
AT2G33240.1	QQLQ(s)LLE(t)LNTTEPHYIR	KCl	1															XID; motor/ protein binding
AT1G68750.1	QLTSEISK(oxM)PLEEAL(pT)LAR	KCl	1													(pT)		ATPPC4; phosphoenolpyruvate carboxylase
AT5G65080.1	QLSILCGSSVALFIVSSTGKL(pY)NSSSGD(pS)MAK	KCl					1							MPK10	(pS)		(pY)	MAF5 (MADS AFFECTING FLOWERING 5); transcription factor
AT2G31820.1	QL(pS)FIGERR	KCl		1											(pS)			ankyrin repeat family protein
AT5G09410.1	QI(pS)KI(oxM)LLK	KCl	1										...R..S......		(pS)			EICBP.B (ETHYLENE INDUCED CALMODULIN BINDING PROTEIN); calmodulin binding / transcription activator/ transcription regulator
AT4G28370.1	QEAEVGPF(s)AWNI(t)G(t)YR	KCl		1														protein binding / zinc ion binding
AT5G11670.1	Q(pY)TVPLQR	KCl		1													(pY)	ATNADP-ME2 (NADP-malic enzyme 2); malate dehydrogenase (oxaloacetate-decarboxylating) (NADP+)/ malic enzyme/ oxidoreductase
AT4G16195.1	Q(pY)LSLFILIIFI(pT)(pT)K	KCl	1													(pT)	(pY)	self-incompatibility protein-related
AT3G26910.1	NV(pY)E(oxM)SLVK	KCl	1										......S.D....				(pY)	hydroxyproline-rich glycoprotein family protein
AT5G43630.1	NSGLK(pS)LWISR	KCl				1									(pS)			TZP; DNA binding / nucleic acid binding / zinc ion binding
AT1G02300.1	NQLWGE(pS)K	KCl					1								(pS)			cathepsin B-like cysteine protease
AT3G19540.1	NLTGGGGGGGGGG(y)(y)LAQPEQLIGR	KCl					1											unknown protein
AT1G22460.1	NLSRPE(pS)NEIPLISNPK	KCl			1								.L.R..S......		(pS)			unknown protein
AT3G19680.1	NLLHSS(s)(m)(m)(s)EISSTR	KCl				1												unknown protein
AT1G54300.1	NLEKLVTD(s)FW(s)K	KCl			1													unknown protein
AT4G35390.1	NKPKPP(t)II(t)R	KCl	1															AGF1 (AT-hook protein of GA feedback 1); transcription factor
AT2G36370.1	NFMLVK(pS)DK	KCl	1												(pS)			ubiquitin-protein ligase
AT2G21720.1	NFLIFSLFEEVPKGDYVLEELAEI(pS)LK	KCl	1												(pS)			unknown protein
AT2G28100.1	NCLFLLNVPPN(s)(s)GLI(pS)EQDIKVLEEFSEMK	KCl	1												(pS)			ATFUC1 (alpha-L-fucosidase 1); alpha-L-fucosidase
AT5G63630.1	NANDS(pY)LTKTR	KCl	1														(pY)	DEAD box RNA helicase
AT3G48050.1	NAGAGGV(pS)EVLAAVKDEK	KCl	1												(pS)			DNA binding / protein binding / transcription regulator
AT2G17850.1	N(oxM)DGG(pY)IAWVNK	KCl	1														(pY)	FUNCTIONS IN: molecular_function unknown; INVOLVED IN: aging; LOCATED IN: endomembrane system; EXPRESSED IN: 9 plant structures; EXPRESSED DURING: 9 growth stages; CONTAINS InterPro DOMAIN/s: Rhodanese-like (InterPro:IPR001763); BEST Arabidopsis thaliana protein match is: unknown protein (TAIR:AT5G66170.2); Has 1960 Blast hits to 1954 proteins in 396 species: Archae - 22; Bacteria - 1018; Metazoa…
AT1G31410.1	MSNV(pT)VIVPK	KCl		1												(pT)		putrescine-binding periplasmic protein-related
ATCG00420.1	MQG(t)L(s)VWLAK	KCl				1												Encodes NADH dehydrogenase subunit J. Its transcription is increased upon sulfur depletion.
AT4G08990.1	MQDIHH(pT)KWIIK	KCl			1											(pT)		DNA (cytosine-5-)-methyltransferase
AT1G27880.1	MKDLLILME(pS)PPYK	KCl	1										......SP.....		(pS)			ATP-dependent DNA helicase
AT3G49670.1	MGENFLNG(pS)IPKELFGLPK	KCl	1										.....GS......		(pS)			BAM2 (BARELY ANY MERISTEM 2); ATP binding / protein binding / protein kinase/ protein serine/threonine kinase
AT4G23050.1	MET(pS)QARLR	KCl			1									MPK7	(pS)			protein kinase
AT1G19410.1	MEKIN(pT)DDLLVK	KCl				1										(pT)		FUNCTIONS IN: molecular_function unknown; INVOLVED IN: biological_process unknown; LOCATED IN: cellular_component unknown; CONTAINS InterPro DOMAIN/s: FBD (InterPro:IPR013596)
AT3G22760.1	MD(pT)PEKSETQIGTPVSK	KCl	1													(pT)		SOL1; transcription factor
AT5G47950.1	MD(pT)MKVETIGK	KCl					1									(pT)		transferase family protein
AT3G14550.1	MATTVHL(pS)SFSLFIQSRGR	KCl				1									(pS)			GGPS3 (GERANYLGERANYL PYROPHOSPHATE SYNTHASE 3); farnesyltranstransferase
AT1G73850.1	M(pS)IEEEMEILMGLIDLK	KCl	1										......S.E....		(pS)			structural constituent of ribosome
AT1G76420.1	M(oxM)LAVEDVL(pS)ELAGEER	KCl				1									(pS)			CUC3 (CUP SHAPED COTYLEDON3); transcription factor
AT5G48110.1	LYSVE(pY)GIDEWKR	KCl	1														(pY)	terpene synthase/cyclase family protein
AT4G09190.1	LWSSII(pT)(pT)PDFTSSVVTR	KCl	1													(pT)		F-box family protein
AT3G25180.1	LVVA(pS)DPKTVK	KCl			1										(pS)			CYP82G1; electron carrier/ heme binding / iron ion binding / monooxygenase/ oxygen binding
AT5G59250.1	LVDDAYL(pS)VK	KCl	1												(pS)			sugar transporter family protein
AT1G50730.1	LV(oxM)MVRGLADPLTSL(pY)CR	KCl	1														(pY)	unknown protein
AT3G42800.1	LT(pS)FLNSIFQSNAK	KCl			1								...R..S......		(pS)			unknown protein
AT1G50500.1	LT(oxM)LVSAVEQLQVMA(pS)KR	KCl			1										(pS)			HIT1 (HEAT-INTOLERANT 1); transporter
AT3G02810.1	LSSK(s)(s)QK	KCl	1															protein kinase family protein
AT1G23190.1	LSGTG(pS)EGATIR	KCl					1								(pS)			phosphoglucomutase
ATCG01110.1	LSEM(pT)E(pS)IK	KCl				1									(pS)	(pT)		Encodes the 49KDa plastid NAD(P)H dehydrogenase subunit H protein. Its transcription is regulated by an ndhF-specific plastid sigma factor
AT2G34780.1	LSAHLI(pS)K(pS)GR	KCl		1											(pS)			MEE22 (MATERNAL EFFECT EMBRYO ARREST 22)
AT3G02990.1	LRQQQQV(pT)EHHLQNVGQK	KCl					1									(pT)		ATHSFA1E; DNA binding / transcription factor
AT5G07150.1	LREI(pT)GI(pT)PEAALPSR	KCl	1													(pT)		leucine-rich repeat family protein
AT1G05790.1	LQVAAIKVL(pS)QDPK	KCl					1						......S.D....		(pS)			lipase class 3 family protein
AT3G51140.1	LNNRN(pS)AWPVLK	KCl	1												(pS)			INVOLVED IN: biological_process unknown; LOCATED IN: chloroplast
AT4G12010.1	LNDLAPSGNEGLVGIE(pS)R	KCl			1										(pS)			disease resistance protein (TIR-NBS-LRR class)
AT5G20200.1	LMQLQND(pS)(pS)K	KCl					1								(pS)			nucleoporin-related
AT1G76590.1	LM(pS)GL(s)I(s)(t)VK	KCl				1							...R..S......		(pS)			zinc-binding family protein
AT5G16930.1	LLNL(pY)LEKYI(pS)K	KCl	1												(pS)		(pY)	AAA-type ATPase family protein
AT1G61010.1	LLLTD(pY)VK	KCl	1														(pY)	CPSF73-I (CLEAVAGE AND POLYADENYLATION SPECIFICITY FACTOR 73-I); protein binding
AT3G54180.1	LLGTP(pT)EQQWPGVSTLRDWHVYPK	KCl	1													(pT)		CDKB1;1 (CYCLIN-DEPENDENT KINASE B1;1); cyclin-dependent protein kinase/ kinase/ protein binding
AT4G30960.1	LLGHG(pT)FAKVYHAR	KCl			1											(pT)		SIP3 (SOS3-INTERACTING PROTEIN 3); ATP binding / kinase/ protein kinase/ protein serine/threonine kinase
AT3G21790.1	LLEDY(s)(s)KPDSPK	KCl					1											UDP-glucoronosyl/UDP-glucosyl transferase family protein
AT3G09530.1	LLDEMRI(pS)IGR	KCl	1										......S.G....		(pS)			ATEXO70H3 (exocyst subunit EXO70 family protein H3); protein binding
AT5G53700.1	LKP(t)G(s)GHPTIGVER	KCl	1															INVOLVED IN: biological_process unknown; LOCATED IN: cellular_component unknown; BEST Arabidopsis thaliana protein match is: nucleic acid binding / nucleotide binding (TAIR:AT5G03480.1); Has 74 Blast hits to 54 proteins in 11 species: Archae - 0; Bacteria - 0; Metazoa - 0; Fungi - 0; Plants - 68; Viruses - 0; Other Eukaryotes - 6 (source: NCBI BLink).
AT1G58370.1	LKLFL(pT)YQISVWVK	KCl	1													(pT)		RXF12; endo-1
AT3G25210.1	LILL(t)S(t)NR	KCl	1															FUNCTIONS IN: molecular_function unknown; INVOLVED IN: biological_process unknown; LOCATED IN: chloroplast; EXPRESSED IN: 19 plant structures; EXPRESSED DURING: 13 growth stages; CONTAINS InterPro DOMAIN/s: Pentatricopeptide repeat (InterPro:IPR002885); BEST Arabidopsis thaliana protein match is: unknown protein (TAIR:AT2G27800.1); Has 13348 Blast hits to 4225 proteins in 143 species: Archae - 3;…
AT2G31660.1	LICKIFW(s)(s)IYLELPR	KCl	1															SAD2 (SUPER SENSITIVE TO ABA AND DROUGHT2); binding / protein transporter
AT1G22800.1	LI(oxM)(oxM)DT(pS)YD(oxM)IKSCR	KCl	1										......S.D....		(pS)			methyltransferase
AT5G23720.1	LHRIDD(oxM)V(pT)(pS)AGER	KCl			1								......S.G....		(pS)	(pT)		PHS1 (PROPYZAMIDE-HYPERSENSITIVE 1); phosphoprotein phosphatase/ protein tyrosine/serine/threonine phosphatase
AT4G28200.1	LGTSE(pT)ANGVYWR	KCl			1											(pT)		FUNCTIONS IN: molecular_function unknown; INVOLVED IN: RNA processing; LOCATED IN: intracellular; EXPRESSED IN: 22 plant structures; EXPRESSED DURING: 13 growth stages; CONTAINS InterPro DOMAIN/s: RNA-processing protein
AT2G07040.1	LGRLNHENLLPIVA(y)(y)YK	KCl	1															PRK2A; ATP binding / protein binding / protein kinase/ protein serine/threonine kinase/ protein tyrosine kinase
AT1G62000.1	LGA(pS)LPK	KCl				1									(pS)			unknown protein
AT1G01450.1	LFPS(pS)LLDN(pT)K	KCl					1								(pS)	(pT)		protein kinase-related; FUNCTIONS IN: protein serine/threonine/tyrosine kinase activity, kinase activity;
AT5G38396.1	LFKLD(pS)DR	KCl			1										(pS)			F-box family protein
AT5G65830.1	LFG(pY)PLEEMKNK	KCl	1														(pY)	leucine-rich repeat family protein
AT3G04200.1	LF(pY)KVLK	KCl	1														(pY)	germin-like protein
AT5G48820.1	LEKP(pS)SLIEPK	KCl	1												(pS)			ICK6 (INHIBITOR/INTERACTOR WITH CYCLIN-DEPENDENT KINASE); cyclin binding / cyclin-dependent protein kinase inhibitor
AT1G52780.1	LEDISR(pT)PR	KCl	1										...R..S......			(pT)		unknown protein
AT3G60190.1	LDLMDKG(pT)NALEVLEGR	KCl	1													(pT)		ADL1E (ARABIDOPSIS DYNAMIN-LIKE 1E); GTP binding / GTPase
AT1G77180.1	L(s)AAQP(s)NIAR	KCl		1														chromatin protein family
AT5G08390.1	L(s)(s)(s)RNEPDLPTSSLLER	KCl		1														FUNCTIONS IN: molecular_function unknown; INVOLVED IN: biological_process unknown; LOCATED IN: CUL4 RING ubiquitin ligase complex; EXPRESSED IN: 22 plant structures; EXPRESSED DURING: 13 growth stages; CONTAINS InterPro DOMAIN/s: WD40 repeat-like (InterPro:IPR011046)
AT1G57690.1	L(pT)FSGSYLQNLSVAEKR	KCl					1									(pT)		F-box family protein
AT1G59800.1	L(oxM)LQDTASYY(s)(s)KASR	KCl	1															cullin-related
AT5G38670.1	L(oxM)(s)C(t)ACVLDEK	KCl					1											F-box family protein
AT2G32540.1	KYLAEE(s)L(t)R	KCl	1															ATCSLB04; cellulose synthase/ transferase/ transferase
AT3G53280.1	KV(pS)LELVPTLHR	KCl	1										......S.E....		(pS)			CYP71B5 (CYTOCHROME P450 71B5); electron carrier/ heme binding / iron ion binding / monooxygenase/ oxygen binding
AT3G26350.1	KTSMFANVHLV(s)(s)QVQLQATQSR	KCl				1												LOCATED IN: chloroplast; EXPRESSED IN: pedicel
AT2G38995.1	KT(pS)DPDALPTTAATR	KCl	1										...R..S......		(pS)			FUNCTIONS IN: molecular_function unknown; INVOLVED IN: biological_process unknown; LOCATED IN: cellular_component unknown; CONTAINS InterPro DOMAIN/s: Protein of unknown function DUF1298 (InterPro:IPR009721)
AT5G44680.1	KSPPKPLNPIA(pS)K	KCl	1												(pS)			methyladenine glycosylase family protein
AT1G65260.1	KSFADNA(pT)ALK	KCl		1												(pT)		PTAC4 (PLASTID TRANSCRIPTIONALLY ACTIVE4)
AT3G49220.1	KPSQAI(pS)K	KCl				1									(pS)			pectinesterase family protein
AT1G65250.1	KPK(pS)DIASER	KCl			1										(pS)			protein kinase family protein
AT1G05690.1	KP(s)(s)L(oxM)RLVPK	KCl	1															BT3 (BTB AND TAZ DOMAIN PROTEIN 3); protein binding / transcription regulator
AT4G08510.1	KFKP(pS)LLQK	KCl	1												(pS)			unknown protein
AT3G03500.1	KFFE(t)(t)PTAAVGEIGLDK	KCl			1													tatD-related deoxyribonuclease family protein
AT3G18020.1	KEFVP(pS)LTNYNR	KCl					1								(pS)			pentatricopeptide (PPR) repeat-containing protein
AT4G05190.1	KEAL(pS)(pS)IPFDK	KCl				1									(pS)			ATK5 (ARABIDOPSIS THALIANA KINESIN 5); microtubule motor
AT1G06590.1	KDTEA(pT)PVAR	KCl		1									......TP.....			(pT)		unknown protein
AT2G36910.1	KAEI(oxM)LLDEATSALDAE(pS)ER	KCl				1									(pS)			ABCB1 (ATP BINDING CASSETTE SUBFAMILY B1); ATPase
AT5G64130.1	K(pY)GGL(oxM)PK	KCl		1													(pY)	FUNCTIONS IN: molecular_function unknown; INVOLVED IN: biological_process unknown; LOCATED IN: plasma membrane; EXPRESSED IN: 24 plant structures; EXPRESSED DURING: 15 growth stages; CONTAINS InterPro DOMAIN/s: Lg106-like (InterPro:IPR012482); BEST Arabidopsis thaliana protein match is: unknown protein (TAIR:AT1G69510.3); Has 93 Blast hits to 93 proteins in 12 species: Archae - 0; Bacteria - 0; M…
AT5G41790.1	K(pS)LSSMILEITDELK	KCl	1												(pS)			CIP1 (COP1-INTERACTIVE PROTEIN 1); protein binding
AT3G48470.1	K(oxM)AS(pS)IAFMFSK	KCl	1												(pS)			EMB2423 (EMBRYO DEFECTIVE 2423)
AT2G45030.1	IVL(pT)DGASHAVD(pS)SELAFK	KCl	1												(pS)	(pT)		mitochondrial elongation factor
AT4G39610.1	ITGTLFG(pY)R	KCl	1														(pY)	unknown protein
AT1G56230.1	ITEVRVGSWSYVEG(pS)IGK	KCl	1										......S.G....		(pS)			unknown protein
AT1G59870.1	ISGYCEQ(pT)DIHSPQVTVR	KCl	1										.....GS......			(pT)		PEN3 (PENETRATION 3); ATPase
AT1G10040.1	ISFVGH(pS)LGGLIAR(pY)AIGR	KCl	1										......S.G....		(pS)		(pY)	unknown protein
AT1G29430.1	ISFQR(s)(s)I(t)(t)SSQTAVEK	KCl	1															auxin-responsive family protein
AT1G32500.1	IRDSSAETLLSTPWP(pS)R	KCl	1												(pS)			ATNAP6 (NON-INTRINSIC ABC PROTEIN 6); protein binding / transporter
AT2G26510.1	INEL(oxM)P(pT)RFL	KCl	1													(pT)		PDE135 (pigment defective embryo 135); transmembrane transporter
AT1G50980.1	ILSIDN(pT)(pS)GK	KCl	1												(pS)	(pT)		F-box family protein
AT5G53110.1	ILQLNLN(s)(t)PF(s)GVYMR	KCl	1															FUNCTIONS IN: molecular_function unknown; INVOLVED IN: biological_process unknown; LOCATED IN: endomembrane system; EXPRESSED IN: 8 plant structures; EXPRESSED DURING: 4 anthesis
AT1G01580.1	ILPSDT(oxM)EL(t)F(s)K	KCl					1											FRO2 (FERRIC REDUCTION OXIDASE 2); ferric-chelate reductase
AT5G47690.1	ILFGFRV(oxM)(pS)R	KCl	1										.M.R..S......		(pS)			binding
AT5G49050.1	IKMASG(pS)ER	KCl	1										.....GS......		(pS)			FUNCTIONS IN: molecular_function unknown; INVOLVED IN: biological_process unknown; LOCATED IN: cellular_component unknown; CONTAINS InterPro DOMAIN/s: Rossmann-like alpha/beta/alpha sandwich fold (InterPro:IPR014729); BEST Arabidopsis thaliana protein match is: universal stress protein (USP) family protein (TAIR:AT2G47710.1); Has 83 Blast hits to 82 proteins in 13 species: Archae - 0; Bacteria - …
AT1G52360.1	IKIF(pS)K	KCl		1											(pS)			coatomer protein complex
AT1G31950.1	IITKA(pY)QEIAK	KCl	1														(pY)	terpene synthase/cyclase family protein
AT4G28815.1	IGQ(t)QIP(s)(s)DPLPILRGSGSGGR	KCl					1											transcription regulator
AT4G18790.1	IGP(pS)LEK	KCl	1										......S.E....		(pS)			NRAMP5; inorganic anion transmembrane transporter/ metal ion transmembrane transporter
AT3G07750.1	IGGTDVIA(pS)VK	KCl	1												(pS)			3' exoribonuclease family domain 1-containing protein
AT5G08530.1	IFTNL(pY)GLHDPFLK	KCl	1														(pY)	CI51 (51 kDa subunit of complex I); 4 iron
AT1G09600.1	IFKLCGSPSEE(pY)WK	KCl	1														(pY)	protein kinase family protein
AT4G13730.1	IESPGAL(pS)R	KCl				1									(pS)			RabGAP/TBC domain-containing protein
AT5G02310.1	IEN(oxM)INQ(s)L(t)R	KCl	1															PRT6 (PROTEOLYSIS 6); ubiquitin-protein ligase
AT2G47470.1	IEEEA(pS)(pT)LK	KCl					1								(pS)	(pT)		UNE5 (UNFERTILIZED EMBRYO SAC 5); protein disulfide isomerase
AT1G30240.1	IEAAIASKIF(pS)AK	KCl			1										(pS)			binding
AT1G33120.1	IDSWFG(pT)R	KCl			1											(pT)		60S ribosomal protein L9 (RPL90B)
AT5G35753.1	IDIAYLS(pS)KTDIEFGTMK	KCl	1												(pS)			FUNCTIONS IN: molecular_function unknown; INVOLVED IN: biological_process unknown; LOCATED IN: cellular_component unknown; CONTAINS InterPro DOMAIN/s: Molecular chaperone
AT2G06140.1	IDDIKV(t)LF(s)K	KCl	1															similar to unknown protein [Arabidopsis thaliana] (TAIR:AT5G32605.1); similar to erythrocyte membrane-associated (GB:XP_731351.1); contains InterPro domain Prefoldin; (InterPro:IPR009053)
AT1G65950.1	IATAVEGVVR(s)(s)R	KCl	1															ABC1 family protein
AT4G39850.1	IASLNG(t)(t)VKYVLEQDK	KCl	1															PXA1 (PEROXISOMAL ABC TRANSPORTER 1); ATPase
AT2G20190.1	IAA(pT)LVPEK	KCl	1													(pT)		CLASP (CLIP-ASSOCIATED PROTEIN); binding
AT3G13670.1	I(s)GGNDR(s)AGA(s)ILEVALK	KCl	1										......SP.....	MPK1, MPK7, MPK16				protein kinase family protein
AT1G59620.1	I(pY)GNIKSHIVGGTSFNDK	KCl			1												(pY)	CW9; ATP binding
AT2G32480.1	I(pT)KVRPR	KCl	1													(pT)		membrane-associated zinc metalloprotease
AT4G24740.1	I(pT)AREALR	KCl	1													(pT)		AFC2 (ARABIDOPSIS FUS3-COMPLEMENTING GENE 2); kinase/ protein kinase
AT5G54820.1	I(pS)GEVI(pS)RIINDLR	KCl	1										......S.E....		(pS)			F-box family protein
AT4G31400.1	I(pS)GCLVAEPIK	KCl			1										(pS)			DNA-directed DNA polymerase/ damaged DNA binding
AT5G24230.1	HVIAFRG(pT)ILKPH(pS)R	KCl	1												(pS)	(pT)		LOCATED IN: cellular_component unknown; EXPRESSED IN: root; BEST Arabidopsis thaliana protein match is: triacylglycerol lipase (TAIR:AT5G24200.1); Has 125 Blast hits to 125 proteins in 14 species: Archae - 0; Bacteria - 0; Metazoa - 3; Fungi - 7; Plants - 115; Viruses - 0; Other Eukaryotes - 0 (source: NCBI BLink).
AT1G27070.1	HRLQQLQSEL(s)(s)VLHSLR	KCl	1															5'-AMP-activated protein kinase-related
AT1G19220.1	HLL(t)(t)GWSVFV(s)(t)K	KCl		1														ARF19 (AUXIN RESPONSE FACTOR 19); DNA binding / transcription factor
AT5G55390.1	HGLVS(pS)VPDH(pS)R	KCl	1												(pS)			EDM2; transcription factor
AT4G27010.1	HG(pT)LRFLLETLR	KCl	1													(pT)		unknown protein
AT4G39450.1	HE(pT)A(pT)LLEAR	KCl	1													(pT)		unknown protein
AT1G10560.1	HCKTNGIVLAGI(pS)R	KCl	1												(pS)			PUB18 (PLANT U-BOX 18); ubiquitin-protein ligase
AT2G41990.1	HAK(pT)D(pS)EATSIDAAALSPPR	KCl	1												(pS)	(pT)		unknown protein
AT4G17130.1	GVSV(pT)INR(pS)LR	KCl	1												(pS)	(pT)		similar to C2 domain-containing protein [Arabidopsis thaliana] (TAIR:AT1G48090.2); similar to vacuolar protein sorting 13C protein-like [Oryza sativa (japonica cultivar-group)] (GB:BAD19476.1)
AT5G12100.1	GVSP(pS)VETYNILIGG(pY)GRK	KCl	1										......S.E....		(pS)		(pY)	pentatricopeptide (PPR) repeat-containing protein
AT5G54690.1	GR(pS)DIPQTLQDF(oxM)SEVK	KCl		1											(pS)			GAUT12 (GALACTURONOSYLTRANSFERASE 12); polygalacturonate 4-alpha-galacturonosyltransferase/ transferase
AT3G59410.1	GQLKDHGSNADEDNELL(pS)EEI(pT)AL(pS)AIFQEDCK	KCl	1										.D....S.E....		(pS)	(pT)		protein kinase family protein
AT4G02710.1	GQLEEGEEAIEKLF(pT)VNR	KCl	1										.L.R..S......			(pT)		kinase interacting family protein
AT5G53150.1	GQ(pS)EIFK	KCl	1										.M.R..S......		(pS)			heat shock protein binding / unfolded protein binding
AT2G31650.1	GP(t)P(s)ACWNK	KCl				1												ATX1 (ARABIDOPSIS HOMOLOGUE OF TRITHORAX); histone-lysine N-methyltransferase/ phosphatidylinositol-5-phosphate binding
AT1G51580.1	GNQVD(pY)L(oxM)SKGGK	KCl	1														(pY)	KH domain-containing protein
AT2G40820.1	GLTFLLTFE(pS)EQER	KCl				1									(pS)			FUNCTIONS IN: molecular_function unknown; INVOLVED IN: biological_process unknown; LOCATED IN: plasma membrane; EXPRESSED IN: 21 plant structures; EXPRESSED DURING: 13 growth stages; BEST Arabidopsis thaliana protein match is: myosin heavy chain-related (TAIR:AT3G56480.1); Has 2697 Blast hits to 2260 proteins in 261 species: Archae - 3; Bacteria - 96; Metazoa - 995; Fungi - 432; Plants - 786; Vir…
AT1G31440.1	GLEGFIA(t)G(t)K	KCl	1															SH3 domain-containing protein 1 (SH3P1)
AT4G30190.1	GLDIETPSHY(pT)V	KCl			1											(pT)		AHA2; ATPase/ hydrogen-exporting ATPase
AT2G18960.1	GLDIDTAGHHY(pT)V	KCl			1											(pT)		AHA1 (ARABIDOPSIS H+ ATPASE 1); ATPase/ hydrogen-exporting ATPase
AT5G46400.1	GISSIVD(pS)PPK	KCl				1							......SP.K...		(pS)			PRP39-2
AT2G31800.1	GI(pS)RQFSTGSLR	KCl			1								.L.R..S......		(pS)			ankyrin protein kinase
AT3G08680.1	GI(pS)HIH(pS)ASGAKLLHGNIK	KCl	1										...R..S......		(pS)			leucine-rich repeat transmembrane protein kinase
AT4G35300.1	GG(pS)TMSVLSR	KCl			1								.....GS......		(pS)			TMT2 (TONOPLAST MONOSACCHARIDE TRANSPORTER2); carbohydrate transmembrane transporter/ nucleoside transmembrane transporter/ sugar:hydrogen symporter
AT4G24770.1	GFGFVTMSSVDEAE(pT)AVEK	KCl				1										(pT)		RBP31 (31-KDA RNA BINDING PROTEIN); RNA binding / poly(U) binding
AT1G20620.1	GFFEVTHDISNL(pT)CADFLR	KCl	1													(pT)		CAT3 (CATALASE 3); catalase
AT5G10530.1	GEVI(pT)AIDEKLR	KCl	1													(pT)		lectin protein kinase
AT4G25510.1	GEFFITLE(s)PIL(s)DEHI(pS)K	KCl	1										......SP.....		(pS)			unknown protein
AT3G59410.1	GALRADRP(pT)R	KCl	1										.D....S.E....			(pT)		protein kinase family protein
AT2G35250.1	GAEADI(pS)IHDLK	KCl		1											(pS)			unknown protein
AT1G06550.1	G(pT)GRAFSAGGDLK	KCl	1													(pT)		enoyl-CoA hydratase/isomerase family protein
AT2G07190.1	FVYICVIAGLV(oxM)A(t)(s)ETKK	KCl				1												LOCATED IN: cellular_component unknown; EXPRESSED IN: 18 plant structures; EXPRESSED DURING: 9 growth stages; CONTAINS InterPro DOMAIN/s: Region of unknown function DUF1985 (InterPro:IPR015410); BEST Arabidopsis thaliana protein match is: Ulp1 protease family protein (TAIR:AT5G45570.1); Has 131 Blast hits to 131 proteins in 25 species: Archae - 0; Bacteria - 6; Metazoa - 6; Fungi - 1; Plants - 94…
AT2G24700.1	FVTL(pT)LTH(pS)SK	KCl	1												(pS)	(pT)		transcriptional factor B3 family protein
AT1G69020.1	FVTIN(pS)N(pS)R	KCl				1									(pS)			prolyl oligopeptidase family protein
AT1G74070.1	FSSIVSGKAGI(pT)YR	KCl	1										...R..S......			(pT)		peptidyl-prolyl cis-trans isomerase cyclophilin-type family protein
AT4G35670.1	FS(pT)VSGLIIVGSGTID(pS)R	KCl			1								......S.G....		(pS)	(pT)		glycoside hydrolase family 28 protein / polygalacturonase (pectinase) family protein
AT2G21940.1	FRGL(pS)LAR	KCl	1										...R..S......		(pS)			shikimate kinase
AT3G53810.1	FQNL(pS)LISRK	KCl		1											(pS)			lectin protein kinase
AT1G63210.1	FQNI(pT)AEQATV(pY)LSDK	KCl	1										......SD.E...			(pT)	(pY)	RNA binding / hydrolase
AT2G18080.1	FQAGVVSLEHR(pY)(pY)GK	KCl				1											(pY)	EDA2 (embryo sac development arrest 2); serine-type peptidase
AT4G22070.1	FPV(pS)LGGSR	KCl	1										......S.G....		(pS)			WRKY31; transcription factor
AT3G17240.1	FPF(oxM)AN(pS)RAK	KCl			1										(pS)			mtLPD2 (LIPOAMIDE DEHYDROGENASE 2); ATP binding / dihydrolipoyl dehydrogenase
AT1G36925.1	FPC(pT)ATSR	KCl	1													(pT)		unknown protein
AT5G17020.1	FLVMVIRDLLNLCEI(pT)K	KCl	1													(pT)		XPO1A; protein binding / protein transporter/ receptor
AT3G26160.1	FLVGELFC(pS)K	KCl	1												(pS)			CYP71B17; electron carrier/ heme binding / iron ion binding / monooxygenase/ oxygen binding
AT1G04445.1	FLLPKMPP(pT)TMPETPK	KCl	1													(pT)		zinc finger (C2H2 type) family protein
AT5G05690.1	FL(pT)E(pT)PLALAQLKEEHEK	KCl	1											MPK5		(pT)		CPD (CONSTITUTIVE PHOTOMORPHOGENIC DWARF); electron carrier/ heme binding / iron ion binding / monooxygenase/ oxygen binding
AT5G16850.1	FI(t)I(s)VR	KCl	1															ATTERT (TELOMERASE REVERSE TRANSCRIPTASE); telomerase/ telomeric template RNA reverse transcriptase
AT1G52880.1	FHP(pT)DEELVIHYLK	KCl					1									(pT)		NAM (NO APICAL MERISTEM); transcription factor
AT3G05360.1	FGNI(s)(s)(s)(s)R	KCl					1											AtRLP30 (Receptor Like Protein 30); kinase/ protein binding
AT5G66680.1	FGGSLDSKSIADFVD(pS)GR	KCl			1										(pS)			DGL1; dolichyl-diphosphooligosaccharide-protein glycotransferase
AT3G44240.1	FG(pS)LELR	KCl	1										...R..S......		(pS)			CCR4-NOT transcription complex protein
AT5G07940.1	FAPWA(pS)NQ(pS)YQQ(s)(t)HQGPFPGILGG(s)N(oxM)TSGFPYSR	KCl	1												(pS)			FUNCTIONS IN: molecular_function unknown; INVOLVED IN: biological_process unknown; LOCATED IN: cellular_component unknown; EXPRESSED IN: pollen tube; BEST Arabidopsis thaliana protein match is: dentin sialophosphoprotein-related (TAIR:AT5G07980.1); Has 1902 Blast hits to 1005 proteins in 152 species: Archae - 2; Bacteria - 147; Metazoa - 535; Fungi - 166; Plants - 86; Viruses - 0; Other Eukaryote…
AT2G36070.1	F(s)AA(t)EEVKESFK	KCl	1															ATTIM44-2; protein-transmembrane transporting ATPase
AT5G10370.1	F(pY)FKGSVLK	KCl					1										(pY)	helicase domain-containing protein / IBR domain-containing protein / zinc finger protein-related
AT3G54510.1	EYS(oxM)DAFTISNI(t)RG(s)NK	KCl				1												early-responsive to dehydration protein-related / ERD protein-related
AT1G68050.1	EVAGG(pT)PPLPR	KCl				1							......TP.....			(pT)		FKF1 (FLAVIN-BINDING
AT4G04630.1	EV(s)GVKQ(s)(s)APMNVPDW(s)K	KCl	1															unknown protein
AT4G26570.1	ETVFSVSEIEAL(pY)ELFK	KCl	1														(pY)	ATCBL3 (ARABIDOPSIS THALIANA CALCINEURIN B-LIKE 3); calcium ion binding
AT4G15110.1	ESPIPDA(s)ELF(t)NMYVK	KCl			1													CYP97B3; electron carrier/ heme binding / iron ion binding / monooxygenase/ oxygen binding
AT5G07350.1	ESPAMHI(pT)DLTV(pS)AAKK	KCl	1												(pS)	(pT)		tudor domain-containing protein / nuclease family protein
AT5G46750.1	ES(pS)LKQEAAVVSSPK	KCl				1								MPK10	(pS)			AGD9 (ARF-GAP DOMAIN 9); ARF GTPase activator/ DNA binding / zinc ion binding
AT1G16800.1	EQWF(pT)DAFTLLISLPK	KCl	1													(pT)		tRNA-splicing endonuclease positive effector-related
AT4G10850.1	ENQPGYVGL(s)(s)AIARTGSEK	KCl			1													nodulin MtN3 family protein
AT4G17140.1	ELSSSS(pS)VSDDKK	KCl					1								(pS)			FUNCTIONS IN: molecular_function unknown; INVOLVED IN: biological_process unknown; LOCATED IN: vacuole; EXPRESSED IN: 24 plant structures; EXPRESSED DURING: 13 growth stages; CONTAINS InterPro DOMAIN/s: Pleckstrin homology (InterPro:IPR001849); BEST Arabidopsis thaliana protein match is: phosphoinositide binding (TAIR:AT1G48090.2); Has 1924 Blast hits to 1182 proteins in 161 species: Archae - 0; …
AT3G12020.1	ELRM(pS)K	KCl	1												(pS)			kinesin motor protein-related
[truncated: 134 more rows]
